# Supplementary material for: Integrative Transcriptome and Proteome Analysis of the Tube Foot and Adhesive Secretions of the Sea Urchin Paracentrotus lividus
Source: Int J Mol Sci. 2020 Jan 31;21(3):946. doi: 10.3390/ijms21030946 (PMC7037938; doi:10.3390/ijms21030946)
Supplement: Supplementary file 1 [file ijms-21-00946-s001.zip]

Archive with 7 entries (7 files):
- SupplMat-Table1.xlsx
- SupplMat-Table2.xlsx
- SupplMat-Table3.xlsx
- SupplMat-Table4.xlsx
- SupplMat-Table5.xlsx
- SupplMat-Table6.xlsx
- SupplMat-Table7.xlsx
