# Supplementary material for: Integrative Transcriptome and Proteome Analysis of the Tube Foot and Adhesive Secretions of the Sea Urchin Paracentrotus lividus
Source: Int J Mol Sci. 2020 Jan 31;21(3):946. doi: 10.3390/ijms21030946 (PMC7037938; doi:10.3390/ijms21030946)
Supplement: Supplementary file 1 [file ijms-21-00946-s001.zip › SupplMat-Table1.xlsx]

## Sheet: Deseq2 Analysis
Gene	Size	baseMean	log2FoldChange	lfcSE	stat	pvalue	padj	PlD1	PlD2	PlD3	PlS1	PlS2	PlS3
TR45559_c2_g1_i1	1202	1344.2	-7.82892	0.496734	-15.7608	5.78989e-56	2.2252e-51	3184	1038	3526	7	4	1
TR57916_c3_g1_i2	1011	379.225	-7.22936	0.472828	-15.2896	8.96641e-53	2.29734e-48	577	668	860	2	4	0
TR53164_c1_g1_i4	257	732.118	-7.16299	0.512397	-13.9794	2.08324e-44	2.46352e-40	920	1262	2030	0	4	3
TR33702_c0_g1_i1	841	361.255	-7.12415	0.523089	-13.6194	3.07102e-42	2.95068e-38	761	387	913	0	3	0
TR48333_c9_g2_i1	338	184.325	-7.06683	0.513053	-13.7741	3.65013e-43	4.0081e-39	288	285	476	0	0	1
TR63954_c43_g4_i1	1289	916.721	-6.95098	0.523303	-13.2829	2.90985e-40	2.13015e-36	941	1523	2993	1	7	3
TR63496_c3_g1_i1	762	508.686	-6.94714	0.43142	-16.103	2.43119e-58	1.86873e-53	661	809	1490	9	7	0
TR50390_c1_g1_i1	2947	2310.29	-6.94053	0.47217	-14.6992	6.51858e-49	1.25263e-44	4594	2373	6432	16	34	6
TR44022_c0_g1_i2	2618	819.637	-6.90537	0.451411	-15.2973	7.9674e-53	2.29734e-48	1362	1502	1554	10	13	1
TR21338_c0_g1_i1	677	1358.71	-6.77811	0.546596	-12.4006	2.5942e-35	9.72697e-32	3819	960	2717	7	12	1
TR53674_c1_g1_i3	337	238.658	-6.77566	0.530767	-12.7658	2.54578e-37	1.22301e-33	378	233	849	0	1	1
TR47434_c0_g1_i4	1099	2106.44	-6.77481	0.482302	-14.0468	8.05684e-45	1.03215e-40	1757	3207	8043	18	17	13
TR48333_c9_g1_i1	402	183.294	-6.63054	0.550106	-12.0532	1.86565e-33	5.85321e-30	187	267	669	0	1	0
TR22757_c0_g1_i2	459	371.592	-6.61066	0.568052	-11.6374	2.65963e-31	6.5946e-28	1050	254	752	2	1	0
TR72646_c0_g1_i1	1126	1101.14	-6.6091	0.544759	-12.1322	7.13466e-34	2.43736e-30	3151	757	2143	8	11	1
TR50390_c0_g1_i6	763	276.818	-6.56174	0.507135	-12.9388	2.71674e-38	1.47113e-34	477	312	845	1	5	0
TR88093_c0_g1_i1	332	585.244	-6.50644	0.558426	-11.6514	2.25735e-31	5.7837e-28	459	1144	1842	0	4	2
TR85750_c0_g1_i1	1115	176.897	-6.50402	0.575067	-11.31	1.17061e-29	2.33711e-26	364	132	565	0	0	0
TR57916_c2_g1_i1	630	209.431	-6.50377	0.480878	-13.5248	1.11688e-41	9.03676e-38	339	353	467	2	4	0
TR43175_c1_g1_i3	608	599.15	-6.48752	0.550612	-11.7824	4.81184e-32	1.29776e-28	1593	496	1218	1	5	2
TR45559_c1_g1_i1	501	309.671	-6.47053	0.556117	-11.6352	2.73007e-31	6.66181e-28	847	242	618	2	2	0
TR66377_c0_g1_i1	519	364.663	-6.43185	0.559046	-11.5051	1.24406e-30	2.89772e-27	1012	267	735	2	3	0
TR19592_c0_g1_i1	350	240.017	-6.3897	0.551179	-11.5928	4.48277e-31	1.07678e-27	217	466	714	0	3	0
TR51821_c0_g2_i4	1944	104.212	-6.36365	0.533524	-11.9276	8.50062e-33	2.42e-29	177	160	248	0	1	0
TR58231_c4_g1_i1	3313	610.126	-6.35496	0.559939	-11.3494	7.46912e-30	1.57292e-26	1178	499	1988	0	4	3
TR60694_c11_g2_i2	1579	680.632	-6.35056	0.381442	-16.6488	3.08687e-62	4.74545e-57	968	1103	1794	15	19	5
TR63954_c43_g3_i3	361	112.954	-6.34926	0.565822	-11.2213	3.20511e-29	6.08299e-26	154	233	227	0	0	0
TR57916_c3_g1_i1	1274	382.779	-6.34767	0.418692	-15.1607	6.43638e-52	1.41352e-47	571	659	901	9	10	1
TR53164_c1_g1_i3	432	1515.52	-6.346	0.55593	-11.4151	3.51447e-30	7.60956e-27	1990	2511	4232	2	18	5
TR63137_c0_g2_i5	1365	357.059	-6.34103	0.398224	-15.9233	4.36828e-57	2.23845e-52	620	536	832	12	5	3
TR43175_c5_g1_i1	270	114.088	-6.30224	0.569236	-11.0714	1.72659e-28	3.0509e-25	256	119	269	0	0	0
TR84675_c0_g1_i1	237	133.832	-6.29147	0.549252	-11.4546	2.22959e-30	4.96747e-27	297	141	316	0	0	1
TR45653_c0_g2_i3	571	1359.82	-6.26641	0.55595	-11.2715	1.81374e-29	3.57469e-26	786	2988	4149	6	8	8
TR46788_c0_g1_i1	914	703.291	-6.25244	0.510609	-12.2451	1.7856e-34	6.23864e-31	1732	657	1513	5	12	4
TR54729_c6_g1_i1	1631	191.132	-6.24505	0.536139	-11.6482	2.34403e-31	5.90735e-28	231	225	728	1	0	2
TR47971_c0_g1_i1	1763	1472.35	-6.24337	0.550335	-11.3447	7.88089e-30	1.6372e-26	4301	883	2938	17	20	2
TR51821_c0_g2_i2	1920	90.1461	-6.23904	0.56241	-11.0934	1.3505e-28	2.4141e-25	125	170	206	0	0	0
TR47434_c0_g1_i3	839	1959.92	-6.23876	0.505572	-12.34	5.51511e-35	2.01866e-31	1341	3631	6802	23	20	17
TR53166_c0_g1_i1	373	390.653	-6.23397	0.542708	-11.4868	1.53729e-30	3.52727e-27	423	309	1839	3	3	2
TR51354_c0_g1_i3	3097	680.287	-6.21943	0.500979	-12.4145	2.17918e-35	8.37513e-32	1564	578	1748	6	13	4
TR63137_c0_g2_i4	3903	412.964	-6.20079	0.429149	-14.449	2.54307e-47	3.90946e-43	455	796	1085	12	8	3
TR12735_c0_g1_i2	358	779.496	-6.19925	0.592649	-10.4602	1.31525e-25	1.64385e-22	463	2061	1750	0	3	2
TR22757_c0_g1_i1	409	309.355	-6.16709	0.551397	-11.1845	4.85762e-29	8.99713e-26	862	233	603	2	3	1
TR51577_c1_g1_i1	3264	194.171	-6.1438	0.487693	-12.5977	2.17449e-36	9.28566e-33	354	277	453	1	5	1
TR63137_c0_g2_i3	3372	542.379	-6.13843	0.421867	-14.5506	5.78753e-48	9.88574e-44	588	1085	1367	15	12	5
TR43175_c3_g1_i2	1553	1782.29	-6.13233	0.586613	-10.4538	1.40771e-25	1.73972e-22	4850	1428	3527	2	16	4
TR53674_c1_g1_i2	267	188.406	-6.10316	0.49655	-12.2911	1.01061e-34	3.61305e-31	297	218	605	2	1	3
TR21338_c1_g1_i1	277	632.258	-6.10131	0.575053	-10.61	2.67752e-26	3.70825e-23	1807	421	1257	1	4	3
TR92977_c0_g1_i1	442	359.109	-6.07245	0.573764	-10.5835	3.55243e-26	4.74883e-23	1030	213	755	1	3	1
TR53793_c0_g1_i1	1929	180.159	-6.0615	0.55317	-10.9578	6.09921e-28	1.00821e-24	382	124	571	1	1	1
TR51619_c0_g1_i3	425	82.363	-6.05301	0.54253	-11.157	6.61856e-29	1.19702e-25	149	115	201	0	1	0
TR44022_c0_g1_i1	2723	831.316	-6.04663	0.514808	-11.7454	7.45565e-32	1.97613e-28	1179	1679	1624	7	22	3
TR53659_c4_g1_i1	1400	473.893	-6.04365	0.442106	-13.6701	1.5314e-42	1.56948e-38	954	445	1355	11	9	6
TR49183_c0_g1_i1	2595	1245.62	-6.03349	0.568855	-10.6064	2.78356e-26	3.82069e-23	3330	628	3209	5	10	7
TR45264_c0_g1_i1	1582	1052.92	-6.01459	0.587606	-10.2357	1.37141e-24	1.50591e-21	3017	627	2215	2	11	2
TR45559_c1_g1_i2	341	154.503	-5.99673	0.57449	-10.4383	1.65672e-25	2.00541e-22	413	138	294	2	0	0
TR54798_c1_g1_i1	397	593.92	-5.99371	0.561217	-10.6798	1.26481e-26	1.83433e-23	1006	907	1417	1	12	1
TR53164_c1_g1_i1	280	1010.88	-5.99004	0.581669	-10.298	7.19288e-25	8.07125e-22	1589	1471	2751	0	8	5
TR51608_c1_g1_i1	233	166.429	-5.98994	0.496959	-12.0532	1.86565e-33	5.85321e-30	334	230	349	1	3	2
TR61675_c0_g1_i1	335	250.098	-5.94545	0.560804	-10.6017	2.92722e-26	3.98231e-23	196	538	697	0	2	2
TR53674_c1_g1_i4	784	949.954	-5.92653	0.492471	-12.0343	2.34708e-33	7.21634e-30	1952	1097	2295	9	18	12
TR15315_c0_g2_i1	255	78.4511	-5.92557	0.544172	-10.8891	1.29854e-27	2.12366e-24	139	97	217	0	0	1
TR40666_c0_g1_i3	491	612.321	-5.92453	0.564275	-10.4994	8.69693e-26	1.10494e-22	308	819	2876	7	3	4
TR37688_c0_g1_i1	676	741.382	-5.91837	0.471712	-12.5466	4.15135e-36	1.72483e-32	1418	1119	1498	14	27	3
TR33702_c0_g1_i4	859	376.018	-5.91634	0.551982	-10.7183	8.34876e-27	1.23409e-23	723	440	990	0	7	2
TR53674_c1_g1_i5	339	256.454	-5.8938	0.502569	-11.7273	9.23252e-32	2.40562e-28	457	222	869	3	6	2
TR45559_c0_g1_i2	230	109.517	-5.88649	0.591455	-9.95257	2.45765e-23	2.36134e-20	128	100	479	0	0	0
TR53674_c2_g2_i1	1337	1001.37	-5.85976	0.431738	-13.5725	5.83011e-42	5.27214e-38	1963	1050	2745	22	35	11
TR37195_c0_g1_i1	518	1577.78	-5.85877	0.590927	-9.91455	3.5986e-23	3.4149e-20	1727	2696	4835	1	18	5
TR28416_c0_g1_i1	939	80.7394	-5.84279	0.55198	-10.5851	3.49255e-26	4.70973e-23	156	124	159	0	0	1
TR46788_c1_g1_i1	250	87.4639	-5.83526	0.586269	-9.9532	2.44207e-23	2.36112e-20	209	80	205	0	0	0
TR60694_c11_g2_i1	472	362.649	-5.81743	0.603931	-9.63261	5.82309e-22	4.86513e-19	1001	180	893	0	3	0
TR44437_c1_g2_i1	2073	421.846	-5.81646	0.48546	-11.9813	4.45048e-33	1.31572e-29	370	963	999	13	11	2
TR57916_c3_g1_i3	795	175.745	-5.80025	0.459304	-12.6284	1.47326e-36	6.471e-33	277	264	452	2	5	3
TR43175_c3_g1_i1	391	280.199	-5.79559	0.575872	-10.064	7.96729e-24	8.11134e-21	726	212	635	0	4	1
TR63439_c3_g1_i2	628	382.265	-5.79248	0.503266	-11.5098	1.17802e-30	2.7861e-27	463	668	1057	3	12	3
TR53659_c4_g1_i2	1377	1278.09	-5.7488	0.43732	-13.1455	1.80574e-39	1.20694e-35	2351	981	4390	43	33	18
TR43175_c0_g1_i2	293	93.4466	-5.74597	0.59356	-9.68053	3.64835e-22	3.13971e-19	240	80	201	0	0	0
TR55893_c5_g1_i1	2285	116.425	-5.7368	0.482313	-11.8943	1.26652e-32	3.54003e-29	186	145	352	4	3	0
TR52942_c2_g1_i1	278	218.401	-5.73253	0.543343	-10.5505	5.05374e-26	6.64027e-23	409	235	629	1	7	0
TR53674_c1_g1_i7	444	550.891	-5.72949	0.543595	-10.54	5.65084e-26	7.36189e-23	1244	682	1070	2	11	5
TR10411_c0_g1_i1	378	76.8193	-5.71831	0.588236	-9.72112	2.45074e-22	2.16524e-19	148	63	252	0	0	0
TR26184_c2_g5_i1	263	54.3769	-5.71799	0.573405	-9.972	2.02115e-23	1.96653e-20	87	71	161	0	0	0
TR26712_c0_g1_i2	786	124.645	-5.69566	0.525045	-10.8479	2.03963e-27	3.1672e-24	257	109	363	2	2	1
TR43175_c1_g1_i2	353	267.143	-5.69361	0.573854	-9.92169	3.35022e-23	3.19894e-20	708	213	558	0	3	2
TR50390_c0_g1_i3	354	88.7928	-5.69075	0.546724	-10.4088	2.25997e-25	2.69322e-22	172	87	261	0	1	1
TR53164_c1_g1_i2	314	1149.65	-5.68519	0.602313	-9.43894	3.76584e-21	2.79673e-18	1495	1870	3300	0	13	3
TR54805_c3_g1_i1	895	170.64	-5.67775	0.540531	-10.504	8.27824e-26	1.06051e-22	143	323	536	1	4	1
TR46380_c0_g1_i1	1029	99.2295	-5.67068	0.514082	-11.0307	2.71772e-28	4.64217e-25	159	161	232	0	3	1
TR53674_c1_g1_i1	1001	1050.67	-5.66895	0.529101	-10.7143	8.72081e-27	1.27681e-23	2191	1159	2583	7	21	13
TR43175_c0_g1_i1	248	139.699	-5.66795	0.562472	-10.0769	6.9927e-24	7.18665e-21	349	118	315	0	2	1
TR53674_c1_g1_i6	661	660.475	-5.66558	0.520837	-10.8778	1.47004e-27	2.37883e-24	1502	738	1399	6	21	5
TR55354_c3_g2_i3	3229	104.474	-5.65962	0.541417	-10.4533	1.41459e-25	1.73972e-22	115	149	369	0	2	1
TR44994_c0_g1_i1	764	192.949	-5.65889	0.526254	-10.7532	5.72694e-27	8.6314e-24	479	181	404	2	4	2
TR51993_c7_g7_i2	634	147.245	-5.65036	0.466987	-12.0996	1.0612e-33	3.47103e-30	231	190	437	3	6	1
TR48333_c9_g3_i1	417	127.017	-5.64451	0.597778	-9.44249	3.64017e-21	2.71652e-18	203	306	127	1	0	0
TR52271_c1_g1_i1	3251	49.6478	-5.64297	0.574109	-9.82908	8.43854e-23	7.72177e-20	82	72	130	0	0	0
TR45559_c3_g1_i1	379	147.911	-5.6399	0.582615	-9.68032	3.65581e-22	3.13971e-19	427	105	276	2	1	0
TR33702_c0_g1_i3	302	109.379	-5.61661	0.537494	-10.4496	1.47119e-25	1.79496e-22	207	155	245	0	4	0
TR53674_c2_g2_i4	1358	1029.7	-5.60623	0.533296	-10.5124	7.57306e-26	9.78325e-23	1998	1072	2891	7	19	14
TR59783_c24_g39_i1	370	3243.51	-5.59382	0.559681	-9.99466	1.60843e-23	1.58503e-20	5600	1739	13205	24	60	28
TR9040_c0_g1_i1	241	111.239	-5.58028	0.577456	-9.66357	4.30611e-22	3.63725e-19	268	86	283	0	2	0
TR61675_c11_g1_i1	233	473.258	-5.56894	0.59199	-9.40716	5.09706e-21	3.73129e-18	522	694	1645	0	9	1
TR29319_c0_g1_i1	387	96.8523	-5.55114	0.592525	-9.36862	7.3488e-21	5.3039e-18	88	250	178	1	0	0
TR52157_c6_g1_i9	746	96.6301	-5.5452	0.54111	-10.2478	1.21046e-24	1.34843e-21	134	98	367	2	2	0
TR69344_c0_g1_i1	419	143.373	-5.54004	0.596999	-9.27981	1.69779e-20	1.16e-17	371	75	386	0	0	1
TR33702_c0_g1_i2	288	86.7247	-5.51678	0.566515	-9.7381	2.07397e-22	1.84296e-19	194	80	222	0	2	0
TR53166_c1_g1_i1	295	166.472	-5.50771	0.580908	-9.4812	2.51371e-21	1.92255e-18	135	348	475	0	4	0
TR55205_c0_g1_i1	378	65.2538	-5.48801	0.531876	-10.3182	5.83002e-25	6.68843e-22	105	91	180	3	0	0
TR53674_c2_g2_i3	2310	1338.16	-5.47404	0.522479	-10.4771	1.10109e-25	1.38746e-22	2205	1257	4632	15	28	22
TR76752_c0_g1_i1	410	81.7635	-5.45745	0.524206	-10.4109	2.2113e-25	2.65581e-22	115	160	169	2	1	1
TR18066_c0_g1_i1	404	428.384	-5.45205	0.593537	-9.18569	4.08881e-20	2.63001e-17	298	917	1264	0	5	3
TR39838_c1_g1_i2	2978	196.56	-5.44493	0.41721	-13.0508	6.28699e-39	4.02708e-35	350	281	460	15	5	2
TR12595_c0_g1_i1	478	84.4177	-5.4384	0.567715	-9.57946	9.75524e-22	7.77033e-19	145	67	307	1	0	1
TR47256_c0_g1_i2	1192	74.2907	-5.42926	0.58398	-9.297	1.44464e-20	9.95894e-18	147	56	245	0	1	0
TR57379_c7_g9_i1	665	132.807	-5.41105	0.520121	-10.4035	2.39115e-25	2.82763e-22	137	192	475	3	1	3
TR54613_c0_g1_i2	3399	84.3485	-5.40703	0.497914	-10.8594	1.7997e-27	2.85225e-24	132	106	257	3	3	0
TR18066_c0_g2_i1	253	101.546	-5.39696	0.561694	-9.60836	7.37127e-22	5.93291e-19	89	216	270	0	2	1
TR57704_c13_g1_i1	1516	169.627	-5.38942	0.539201	-9.9952	1.59968e-23	1.58503e-20	454	134	344	5	2	2
TR40666_c0_g1_i1	486	353.278	-5.37536	0.598965	-8.97442	2.84839e-19	1.65239e-16	170	1139	490	4	4	1
TR39619_c0_g1_i1	1304	312.722	-5.36629	0.614636	-8.73084	2.52786e-18	1.28254e-15	963	176	565	0	0	2
TR53659_c0_g1_i1	313	129.02	-5.35738	0.540846	-9.90556	3.93775e-23	3.69116e-20	287	94	372	2	2	2
TR52999_c0_g1_i1	2400	93.1537	-5.34722	0.485992	-11.0027	3.70874e-28	6.19723e-25	160	109	271	3	2	2
TR88287_c0_g1_i1	231	430.146	-5.32067	0.607489	-8.75846	1.9793e-18	1.02796e-15	196	1339	701	2	6	1
TR55331_c1_g1_i1	1656	485.158	-5.31294	0.499476	-10.637	2.00413e-26	2.80086e-23	767	1008	742	9	16	9
TR26712_c0_g1_i3	766	144.004	-5.26523	0.52509	-10.0273	1.15653e-23	1.15451e-20	149	342	278	4	5	1
TR50595_c1_g3_i2	389	703.786	-5.26312	0.554904	-9.48473	2.43002e-21	1.86783e-18	923	310	3457	16	19	6
TR53166_c7_g1_i1	481	131.606	-5.26026	0.580421	-9.06283	1.27111e-19	7.75071e-17	136	101	634	1	2	1
TR58797_c0_g2_i1	424	575.657	-5.2598	0.585376	-8.98533	2.57966e-19	1.50216e-16	1323	213	1968	5	14	3
TR53094_c0_g1_i3	318	1068.31	-5.2579	0.552386	-9.51852	1.75666e-21	1.36806e-18	1307	1097	4288	8	33	13
TR47434_c0_g1_i1	1122	1978.59	-5.25239	0.600916	-8.74064	2.318e-18	1.18387e-15	1158	5626	3721	8	41	9
TR42928_c1_g1_i1	271	38.5902	-5.25115	0.589154	-8.91303	4.96576e-19	2.76589e-16	61	67	86	0	0	0
TR19090_c0_g1_i1	249	286.356	-5.2484	0.505612	-10.3803	3.04849e-25	3.57744e-22	756	229	584	12	6	5
TR12735_c0_g1_i1	299	686.556	-5.23649	0.610549	-8.57668	9.76468e-18	4.59059e-15	416	1791	1560	1	12	2
TR60635_c7_g3_i4	1362	65.9516	-5.23623	0.57525	-9.10253	8.82541e-20	5.44872e-17	74	72	271	1	1	0
TR54805_c3_g2_i1	838	81.5528	-5.23523	0.600441	-8.71897	2.80738e-18	1.40579e-15	50	173	256	0	1	0
TR55893_c4_g1_i1	2958	2292.48	-5.22641	0.459331	-11.3783	5.36278e-30	1.14503e-26	5160	1909	5966	95	67	55
TR29319_c0_g1_i2	319	75.9451	-5.22458	0.590326	-8.85034	8.72546e-19	4.7398e-16	65	186	162	0	0	1
TR39838_c1_g1_i1	2922	164.595	-5.21441	0.406833	-12.8171	1.31597e-37	6.52596e-34	248	264	404	14	5	3
TR53164_c1_g1_i5	283	1195.82	-5.19447	0.620204	-8.37542	5.50272e-17	2.41007e-14	1667	1836	3437	0	17	3
TR45264_c1_g1_i1	357	109.677	-5.19419	0.585824	-8.86646	7.55059e-19	4.13079e-16	311	68	229	1	1	1
TR50595_c1_g1_i1	390	716.789	-5.19203	0.548193	-9.47118	2.76698e-21	2.10578e-18	992	325	3411	19	15	10
TR38699_c0_g1_i1	1652	327.7	-5.15959	0.38056	-13.5579	7.11398e-42	6.07573e-38	490	375	1071	25	16	7
TR21386_c0_g1_i1	299	75.7792	-5.1526	0.61693	-8.35199	6.71208e-17	2.84256e-14	198	42	198	0	0	0
TR48571_c0_g1_i1	1358	6299.73	-5.14654	0.626711	-8.21198	2.17574e-16	8.75595e-14	8637	9917	17931	3	77	13
TR44666_c0_g1_i2	1692	1122.64	-5.14313	0.632637	-8.12966	4.30485e-16	1.68393e-13	2442	1137	2824	0	11	0
TR53094_c0_g1_i4	1107	4100.17	-5.13886	0.581532	-8.83676	9.85335e-19	5.31493e-16	5201	3885	16774	22	139	29
TR63658_c0_g1_i1	3864	583.226	-5.13845	0.56601	-9.07837	1.10213e-19	6.75021e-17	1829	261	1091	20	16	3
TR60626_c0_g2_i1	427	378.934	-5.13312	0.475667	-10.7914	3.77863e-27	5.75137e-24	517	776	728	13	24	4
TR31115_c0_g2_i1	417	53.8053	-5.12642	0.552739	-9.27457	1.78341e-20	1.20777e-17	108	68	125	3	0	0
TR35034_c0_g1_i1	408	81.9542	-5.12212	0.59274	-8.64143	5.55131e-18	2.71784e-15	182	53	252	0	2	0
TR86965_c0_g1_i1	449	95.757	-5.12134	0.594463	-8.61506	6.99027e-18	3.35817e-15	281	98	117	2	1	0
TR53674_c2_g2_i2	2315	1240.27	-5.11819	0.485027	-10.5524	4.95295e-26	6.56394e-23	2109	1151	4153	30	50	29
TR50595_c1_g5_i1	390	710.946	-5.11657	0.560794	-9.12379	7.25389e-20	4.53309e-17	1001	314	3372	13	21	8
TR43200_c3_g1_i5	1271	319.48	-5.11603	0.571716	-8.94855	3.60171e-19	2.05071e-16	364	205	1548	4	11	2
TR59270_c1_g1_i1	977	551.212	-5.11425	0.583537	-8.76422	1.88071e-18	9.80075e-16	1462	582	883	2	11	7
TR54632_c3_g1_i2	2252	93.3058	-5.11288	0.521122	-9.81129	1.00671e-22	9.10366e-20	92	159	298	6	1	1
TR46788_c0_g2_i1	902	137.212	-5.11108	0.566457	-9.0229	1.83181e-19	1.08309e-16	349	91	339	1	3	2
TR40000_c0_g1_i1	1232	58.8065	-5.10747	0.593846	-8.60066	7.92575e-18	3.77221e-15	125	102	77	0	1	0
TR51619_c0_g1_i2	277	35.8526	-5.08381	0.59723	-8.51231	1.70495e-17	7.80065e-15	64	39	109	0	0	0
TR59872_c1_g1_i1	6845	714.65	-5.06397	0.460113	-11.0059	3.57803e-28	6.04452e-25	750	1547	1586	65	16	14
TR61660_c0_g3_i2	1205	58.3444	-5.06049	0.53579	-9.44491	3.55724e-21	2.66758e-18	70	101	163	3	0	1
TR58946_c4_g2_i2	1934	516.905	-5.05968	0.510767	-9.90605	3.91817e-23	3.69116e-20	1307	575	859	30	27	2
TR43175_c4_g1_i1	233	93.6811	-5.05829	0.607525	-8.32606	8.35764e-17	3.49136e-14	283	67	152	0	0	1
TR47514_c0_g1_i1	1639	560.408	-5.04525	0.544933	-9.25848	2.07362e-20	1.38599e-17	850	268	2511	16	13	10
TR45590_c0_g1_i1	3483	151.558	-5.03333	0.46386	-10.851	1.97306e-27	3.09508e-24	248	198	419	4	10	3
TR51619_c0_g1_i1	239	37.2114	-5.02156	0.57916	-8.67042	4.30536e-18	2.14195e-15	56	46	120	1	0	0
TR53156_c5_g1_i1	2325	2025.8	-5.02098	0.490407	-10.2384	1.33445e-24	1.47587e-21	3572	2835	4864	41	95	49
TR57783_c0_g1_i1	3025	488.824	-5.02071	0.354674	-14.1559	1.71829e-45	2.40139e-41	899	661	1129	49	34	7
TR54595_c0_g1_i2	2871	104.607	-5.018	0.58298	-8.6075	7.46716e-18	3.5761e-15	283	63	244	2	3	0
TR19017_c0_g1_i1	579	52.621	-5.01281	0.614075	-8.16319	3.26285e-16	1.29948e-13	95	112	61	0	0	0
TR58775_c0_g1_i6	3179	6569.63	-4.99885	0.541263	-9.23552	2.57041e-20	1.70323e-17	8244	5209	28580	102	269	109
TR61675_c4_g1_i1	836	3513.4	-4.98826	0.632548	-7.88598	3.12079e-15	1.10037e-12	2255	8741	8559	2	40	7
TR57531_c1_g1_i2	1719	63.9512	-4.98562	0.522977	-9.53314	1.5259e-21	1.20296e-18	92	118	139	1	3	1
TR60635_c7_g2_i2	880	1860.28	-4.98375	0.558885	-8.91732	4.77711e-19	2.67049e-16	3708	696	7216	40	73	21
TR56347_c1_g1_i2	621	29.8969	-4.97372	0.596808	-8.33386	7.82485e-17	3.28665e-14	51	42	78	0	0	0
TR40178_c0_g1_i1	1106	167.046	-4.97191	0.494373	-10.057	8.55736e-24	8.65476e-21	401	162	351	6	7	4
TR57783_c0_g1_i3	1911	250.495	-4.96956	0.410611	-12.1028	1.02043e-33	3.41022e-30	501	261	652	18	16	5
TR58106_c0_g1_i2	622	50.249	-4.96765	0.583196	-8.51798	1.62366e-17	7.4509e-15	45	99	147	2	0	0
TR39160_c0_g1_i1	572	350.366	-4.96182	0.420841	-11.7902	4.38306e-32	1.20323e-28	700	565	560	27	22	6
TR52006_c0_g1_i2	1536	37.8937	-4.9562	0.555297	-8.92532	4.4442e-19	2.50259e-16	60	56	100	1	1	0
TR60635_c7_g3_i1	1385	85.9334	-4.95119	0.5793	-8.54685	1.26499e-17	5.89292e-15	166	47	318	2	1	1
TR57663_c0_g1_i3	2460	61.2023	-4.94859	0.544717	-9.08471	1.03978e-19	6.39379e-17	63	118	168	4	1	0
TR50595_c1_g3_i1	384	703.677	-4.94481	0.586503	-8.431	3.42719e-17	1.51397e-14	942	311	3423	7	17	9
TR53225_c1_g1_i1	779	84.7398	-4.94298	0.513191	-9.63186	5.86563e-22	4.87418e-19	95	130	275	2	5	1
TR63654_c4_g1_i4	2531	836.448	-4.93501	0.53221	-9.27268	1.8153e-20	1.22397e-17	914	717	3760	19	46	11
TR60644_c1_g2_i2	1532	98.0958	-4.92143	0.526682	-9.34422	9.25708e-21	6.58838e-18	229	84	240	7	2	1
TR26184_c2_g6_i1	243	45.6048	-4.91437	0.549651	-8.94089	3.8604e-19	2.18989e-16	69	55	147	1	2	0
TR50865_c8_g1_i1	239	88.5257	-4.88637	0.621335	-7.86431	3.71145e-15	1.29968e-12	133	233	67	0	1	0
TR52701_c2_g1_i3	2377	605.926	-4.8853	0.505219	-9.66966	4.05718e-22	3.44591e-19	851	397	2613	24	26	14
TR56213_c5_g2_i1	1765	312.435	-4.88272	0.449358	-10.866	1.67412e-27	2.68085e-24	493	277	1121	20	22	5
TR28416_c0_g2_i1	686	99.252	-4.88264	0.559722	-8.72333	2.70143e-18	1.36161e-15	118	249	143	4	4	0
TR13060_c0_g1_i1	314	137.141	-4.87237	0.470792	-10.3493	4.21559e-25	4.90956e-22	219	243	275	7	11	1
TR45559_c0_g1_i1	317	477.087	-4.86847	0.635029	-7.66654	NA	NA	1847	190	375	4	4	0
TR57531_c1_g1_i3	1713	48.0436	-4.86823	0.530921	-9.16941	4.75636e-20	3.00904e-17	71	60	152	2	1	1
TR61660_c0_g4_i1	686	41.0427	-4.86698	0.542841	-8.96575	3.08179e-19	1.76777e-16	64	59	112	1	2	0
TR32455_c1_g1_i1	284	153.942	-4.8587	0.638585	-7.60854	2.77216e-14	8.71501e-12	429	39	440	0	0	0
TR31115_c0_g1_i1	226	43.8825	-4.85334	0.596828	-8.1319	4.22612e-16	1.65735e-13	109	48	81	0	1	0
TR53094_c0_g1_i2	856	3360.8	-4.84834	0.581442	-8.33847	7.52566e-17	3.16964e-14	4016	3277	13928	22	127	44
TR53612_c1_g1_i1	2145	73.6486	-4.84791	0.522461	-9.27899	1.7109e-20	1.16379e-17	97	102	232	1	2	3
TR49358_c0_g2_i1	1291	86.9389	-4.84408	0.612715	-7.90592	2.65954e-15	9.55259e-13	254	53	172	0	2	0
TR45819_c0_g1_i1	1090	210.282	-4.8386	0.524675	-9.2221	2.91345e-20	1.92225e-17	536	220	366	21	6	1
TR53584_c8_g2_i2	1622	252.353	-4.83848	0.579125	-8.35481	6.55368e-17	2.78314e-14	307	140	1225	3	7	4
TR50595_c1_g7_i1	393	727.907	-4.83764	0.531378	-9.10397	8.70928e-20	5.42056e-17	967	339	3486	41	28	11
TR10781_c0_g2_i1	442	150.216	-4.83403	0.568846	-8.49795	1.92972e-17	8.75091e-15	215	359	187	4	8	0
TR62474_c4_g1_i1	670	94.7809	-4.83137	0.619078	-7.80414	NA	NA	76	65	508	0	0	1
TR55768_c2_g1_i1	2596	30.8311	-4.82881	0.607336	-7.95079	1.85319e-15	6.79929e-13	33	54	94	0	0	0
TR92210_c0_g1_i1	361	81.9479	-4.82564	0.502202	-9.60896	7.32871e-22	5.9297e-19	168	119	149	3	4	2
TR62666_c5_g4_i1	1334	259.761	-4.82418	0.371698	-12.9787	1.61509e-38	9.54953e-35	457	291	735	27	18	6
TR53094_c0_g1_i5	585	2077.28	-4.82347	0.594017	-8.12009	4.65839e-16	1.813e-13	2614	1961	8525	10	81	19
TR5698_c0_g1_i1	422	173.097	-4.8229	0.558177	-8.64045	5.59936e-18	2.72402e-15	248	357	313	2	11	1
TR10781_c0_g1_i1	400	143.016	-4.81637	0.590972	-8.14991	3.64205e-16	1.43562e-13	206	329	201	1	7	0
TR60626_c12_g2_i4	1895	790.252	-4.81498	0.508647	-9.46625	2.90062e-21	2.19661e-18	1147	1159	2208	106	20	5
TR71153_c0_g1_i1	254	39.7381	-4.8133	0.562049	-8.56385	1.09163e-17	5.11637e-15	71	45	114	0	1	1
TR64075_c9_g3_i7	1913	85.0179	-4.8096	0.632968	-7.59849	2.99603e-14	9.32346e-12	273	43	145	0	0	0
TR52157_c6_g1_i4	2617	185.808	-4.79999	0.544753	-8.81132	1.23676e-18	6.57881e-16	190	138	894	9	4	4
TR56347_c5_g2_i6	874	279.269	-4.79809	0.450117	-10.6597	1.57179e-26	2.23733e-23	574	386	528	15	12	11
TR56386_c1_g5_i1	3157	173.368	-4.79357	0.513582	-9.33361	1.02327e-20	7.21596e-18	424	125	427	7	8	4
TR53166_c8_g1_i1	255	39.5766	-4.78863	0.596032	-8.03419	9.42004e-16	3.56685e-13	47	89	77	0	1	0
TR55893_c5_g1_i2	1292	45.477	-4.78732	0.529258	-9.04534	1.49194e-19	8.95921e-17	64	65	134	1	2	1
TR56213_c5_g2_i2	332	166.893	-4.78612	0.613299	-7.80389	6.00267e-15	2.02811e-12	234	77	792	0	2	2
TR53225_c1_g1_i3	584	85.9899	-4.77768	0.552031	-8.65473	4.94081e-18	2.44228e-15	125	95	297	0	4	2
TR61595_c0_g1_i2	3373	44.6037	-4.77472	0.54581	-8.74796	2.17253e-18	1.11327e-15	54	83	114	3	1	0
TR55893_c6_g1_i1	258	97.394	-4.76993	0.546046	-8.73539	2.42809e-18	1.23599e-15	236	81	226	4	1	3
TR63654_c1_g1_i1	538	83.1123	-4.7666	0.587485	-8.11357	4.91542e-16	1.90339e-13	88	62	399	2	3	0
TR48333_c10_g1_i1	225	59.0248	-4.76321	0.573629	-8.30365	1.00959e-16	4.19471e-14	99	126	77	2	2	0
TR60635_c7_g2_i3	1798	1832.59	-4.76116	0.519175	-9.17062	4.70317e-20	2.98768e-17	2255	1570	7770	54	130	29
TR56357_c3_g1_i1	398	114.297	-4.7581	0.615927	-7.7251	1.11767e-14	3.64797e-12	103	55	635	2	2	0
TR49439_c0_g1_i1	1077	150.512	-4.75544	0.396999	-11.9785	4.60819e-33	1.33664e-29	247	185	427	14	12	3
TR61832_c111_g1_i1	403	822.958	-4.754	0.633016	-7.51008	5.90891e-14	1.77071e-11	501	2143	1874	0	10	4
TR57783_c0_g1_i2	1421	202.555	-4.75349	0.489404	-9.71282	2.65877e-22	2.33562e-19	404	245	475	24	11	0
TR50810_c0_g1_i1	430	90.5549	-4.75087	0.609822	-7.7906	6.66942e-15	2.24352e-12	77	86	435	0	3	0
TR63654_c3_g2_i1	326	67.1039	-4.74348	0.594085	-7.98452	1.41074e-15	5.25116e-13	126	48	235	0	3	0
TR63649_c1_g1_i4	5087	239.455	-4.73308	0.479407	-9.87278	5.46297e-23	5.08983e-20	242	411	732	12	21	3
TR55242_c2_g1_i5	728	304.22	-4.73298	0.575198	-8.22844	1.89664e-16	7.73398e-14	485	249	1140	2	15	4
TR8040_c0_g2_i1	644	666.464	-4.72857	0.623232	-7.58717	3.2697e-14	1.00934e-11	278	1259	2566	1	10	6
TR52157_c6_g1_i7	406	37.2423	-4.72854	0.601829	-7.85695	3.93598e-15	1.36896e-12	84	56	56	1	0	0
TR58775_c0_g1_i3	4320	6952.72	-4.72502	0.558396	-8.46177	2.63344e-17	1.17686e-14	8439	5514	30630	104	293	148
TR9917_c0_g1_i1	292	31.262	-4.72226	0.592833	-7.96559	1.64442e-15	6.04778e-13	60	32	91	1	0	0
TR54246_c3_g1_i1	1015	771.382	-4.71291	0.361564	-13.0348	7.76051e-39	4.77209e-35	810	1390	2139	87	62	20
TR56347_c1_g1_i1	596	35.6939	-4.70735	0.563053	-8.3604	6.25053e-17	2.68406e-14	67	47	85	0	1	1
TR61660_c0_g3_i1	584	26.2015	-4.70539	0.60901	-7.72629	1.10723e-14	3.62159e-12	32	41	82	0	0	0
TR49183_c1_g1_i1	366	59.1483	-4.70348	0.60019	-7.83664	4.62751e-15	1.59147e-12	153	35	150	1	0	1
TR57663_c0_g1_i2	2499	60.3169	-4.70249	0.559318	-8.40753	4.18735e-17	1.84447e-14	59	107	186	1	4	0
TR21048_c0_g1_i1	442	93.7701	-4.70001	0.564178	-8.33072	8.03504e-17	3.36574e-14	180	131	204	0	6	1
TR52942_c1_g1_i1	779	398.983	-4.69692	0.583323	-8.052	8.14507e-16	3.10705e-13	834	346	1134	3	23	3
TR54576_c8_g4_i1	378	75.1639	-4.6918	0.531096	-8.83419	1.00824e-18	5.41949e-16	88	86	290	4	5	0
TR857_c0_g1_i1	291	86.1093	-4.68165	0.520863	-8.98826	2.51175e-19	1.46818e-16	184	82	221	8	1	2
TR59783_c24_g7_i1	367	3200.71	-4.68107	0.624613	-7.49435	6.6629e-14	1.98505e-11	5366	1717	13306	6	61	27
TR37195_c0_g1_i2	536	1416.72	-4.68071	0.639956	-7.31411	2.59091e-13	7.138e-11	1596	2355	4385	0	21	2
TR87732_c0_g1_i1	330	419.201	-4.67855	0.570885	-8.19527	2.50039e-16	1.00362e-13	1002	198	1272	39	9	2
TR61595_c0_g1_i4	4295	54.4227	-4.67848	0.57619	-8.11969	4.67395e-16	1.81446e-13	49	116	140	0	2	1
TR56213_c6_g1_i1	279	82.4085	-4.67316	0.544569	-8.5814	9.37275e-18	4.41985e-15	111	127	234	0	5	2
TR33564_c0_g1_i1	313	374.787	-4.67064	0.577108	-8.09318	5.8125e-16	2.23949e-13	391	315	1731	4	19	5
TR57704_c13_g1_i2	1543	140.904	-4.66156	0.547728	-8.51072	1.72863e-17	7.88551e-15	350	145	262	2	6	4
TR57663_c0_g1_i1	2502	67.3284	-4.64988	0.537794	-8.64621	5.32402e-18	2.61489e-15	71	148	145	4	1	2
TR55242_c2_g1_i1	462	124.645	-4.6487	0.594674	-7.81721	5.4007e-15	1.83278e-12	210	79	491	0	4	2
TR61200_c2_g2_i2	555	81.428	-4.64567	0.58517	-7.93901	2.03807e-15	7.44212e-13	201	61	197	0	2	2
TR10681_c0_g2_i1	1315	187.845	-4.64526	0.616413	-7.53595	4.84793e-14	1.46419e-11	410	264	333	0	8	0
TR18138_c0_g1_i1	237	110.474	-4.64302	0.617325	-7.5212	5.42764e-14	1.63286e-11	328	47	244	0	2	1
TR55163_c0_g1_i1	619	68.9939	-4.63089	0.516509	-8.96576	3.08157e-19	1.76777e-16	71	96	250	4	4	1
TR33564_c0_g1_i2	612	925.127	-4.6297	0.56977	-8.12555	4.45332e-16	1.73759e-13	975	719	4348	13	43	18
TR55163_c2_g1_i1	3917	956.333	-4.61654	0.55242	-8.35693	6.43702e-17	2.74117e-14	1559	1605	2036	33	82	4
TR61595_c0_g1_i1	4307	31.5869	-4.61644	0.596727	-7.73626	1.02381e-14	3.38474e-12	33	63	83	0	1	0
TR52215_c0_g3_i6	1680	306.89	-4.60553	0.550983	-8.35874	6.339e-17	2.70693e-14	302	173	1589	16	12	6
TR58164_c0_g1_i2	645	907.574	-4.60536	0.583325	-7.89501	2.90298e-15	1.03544e-12	889	591	4590	13	27	20
TR56069_c3_g1_i1	294	59.2727	-4.60527	0.589786	-7.80838	5.79292e-15	1.96155e-12	107	34	229	2	2	0
TR52157_c6_g1_i3	1283	153.811	-4.60408	0.484141	-9.50979	1.91045e-21	1.47585e-18	268	165	454	5	10	6
TR59655_c1_g1_i3	3606	53.0596	-4.59974	0.571597	-8.04716	8.47346e-16	3.22432e-13	105	64	129	0	4	0
TR61832_c81_g1_i1	960	1813.2	-4.58771	0.641712	-7.14917	8.73045e-13	2.2519e-10	1562	3318	5867	0	22	6
TR8147_c0_g2_i1	793	56.5151	-4.58732	0.606978	-7.55763	NA	NA	161	48	94	3	0	0
TR59877_c0_g1_i1	3444	77.9535	-4.58457	0.529458	-8.65898	4.7601e-18	2.36055e-15	94	106	262	1	4	3
TR64046_c1_g1_i1	1229	1581.83	-4.58194	0.578503	-7.92034	2.36865e-15	8.5477e-13	1612	1295	7415	19	82	26
TR53291_c2_g3_i1	1028	86.6113	-4.58089	0.584137	-7.84214	4.42928e-15	1.52671e-12	192	108	171	9	0	0
TR54336_c2_g1_i3	2225	126.202	-4.57932	0.515331	-8.88619	6.32418e-19	3.48465e-16	137	173	448	4	11	2
TR54729_c6_g2_i1	242	23.573	-4.56469	0.613878	-7.43582	1.0392e-13	3.00294e-11	29	36	75	0	0	0
TR61061_c0_g1_i1	3164	95.844	-4.55851	0.554364	-8.22296	1.98535e-16	8.05297e-14	161	149	216	0	5	3
TR29319_c0_g2_i1	384	88.3631	-4.55288	0.642049	-7.09118	1.32973e-12	3.35664e-10	211	23	310	0	0	0
TR42928_c1_g2_i1	470	98.7654	-4.55037	0.533385	-8.53113	1.44927e-17	6.69056e-15	190	79	316	6	8	0
TR58231_c0_g1_i1	308	28.2882	-4.54832	0.620714	-7.32757	2.34355e-13	6.47974e-11	57	23	89	0	0	0
TR60477_c5_g5_i1	525	56.7925	-4.53925	0.606767	-7.48104	7.37347e-14	2.18405e-11	102	129	50	2	1	0
TR54336_c1_g1_i1	416	42.0957	-4.53137	0.530728	-8.53804	1.3652e-17	6.32147e-15	50	66	128	2	2	1
TR26712_c0_g1_i1	835	137.613	-4.52734	0.619631	-7.30651	2.74167e-13	7.52638e-11	126	344	266	0	6	0
TR20028_c0_g1_i1	2108	81.173	-4.52657	0.558598	-8.10344	5.34249e-16	2.06357e-13	176	73	213	1	6	1
TR62630_c0_g1_i1	252	98.3172	-4.52656	0.540654	-8.37237	5.64688e-17	2.46618e-14	103	150	331	13	1	1
TR63654_c4_g1_i1	5455	1449.51	-4.52212	0.529606	-8.53865	1.35798e-17	6.30701e-15	1483	1127	6817	53	105	32
TR63654_c3_g1_i1	344	142.181	-4.52068	0.57744	-7.82883	4.92447e-15	1.68231e-12	158	134	614	2	10	1
TR76218_c0_g1_i1	321	38.7787	-4.5169	0.630331	-7.16591	7.7272e-13	2.00321e-10	90	21	121	0	0	0
TR55071_c0_g1_i2	1950	53.9217	-4.50996	0.546551	-8.25167	1.56193e-16	6.4031e-14	94	86	111	0	3	2
TR52177_c1_g1_i2	1926	135.6	-4.50569	0.49903	-9.02889	1.73419e-19	1.03332e-16	303	147	290	20	4	2
TR54410_c3_g1_i1	301	123.98	-4.50213	0.468334	-9.61307	7.04177e-22	5.74282e-19	263	135	283	16	4	4
TR17717_c0_g1_i1	1236	662.646	-4.4858	0.590625	-7.595	3.07781e-14	9.55863e-12	634	325	3563	12	22	14
TR63649_c0_g1_i1	864	60.1287	-4.48336	0.502227	-8.92697	4.37854e-19	2.47468e-16	80	104	151	4	6	0
TR52157_c6_g1_i6	1981	183.75	-4.48134	0.520685	-8.60663	7.52403e-18	3.59214e-15	271	147	715	9	6	8
TR54729_c8_g5_i1	1134	114.772	-4.4792	0.560401	-7.99286	1.31847e-15	4.9436e-13	80	120	551	9	3	2
TR53612_c0_g1_i2	2206	45.7774	-4.47723	0.57014	-7.85286	4.0667e-15	1.40805e-12	73	58	135	0	4	0
TR77633_c0_g1_i1	555	277.378	-4.47349	0.642173	-6.96618	NA	NA	121	162	1707	0	3	1
TR35034_c0_g2_i2	630	36.3769	-4.47018	0.631037	-7.08386	1.40197e-12	3.52735e-10	82	20	117	0	0	0
TR39619_c1_g1_i1	1260	117.457	-4.46527	0.62801	-7.11019	1.15884e-12	2.94947e-10	338	59	262	0	4	0
TR60626_c12_g2_i1	441	160.513	-4.46348	0.43781	-10.195	2.08703e-24	2.24363e-21	234	213	475	27	12	1
TR44574_c0_g1_i1	1184	4119.56	-4.45258	0.558178	-7.97698	NA	NA	4136	3929	18282	85	317	74
TR37444_c0_g2_i1	367	21.7557	-4.45144	0.617966	-7.20338	5.87361e-13	1.5488e-10	27	32	71	0	0	0
TR49934_c0_g1_i1	606	138.159	-4.44844	0.580266	-7.66621	1.77159e-14	5.73362e-12	159	136	576	1	9	2
TR55768_c2_g1_i2	2508	28.7637	-4.44394	0.60453	-7.35107	1.96627e-13	5.4959e-11	28	59	76	0	1	0
TR61635_c8_g5_i1	812	271.451	-4.44372	0.391814	-11.3414	8.18216e-30	1.67713e-26	507	297	718	33	30	6
TR59270_c1_g1_i2	985	328.634	-4.44088	0.613246	-7.2416	4.43412e-13	1.18756e-10	704	414	680	0	11	5
TR52690_c7_g1_i5	1949	134.208	-4.43925	0.549304	-8.08159	6.39263e-16	2.45072e-13	165	120	560	5	12	1
TR34896_c0_g1_i1	669	246.071	-4.43854	0.618101	-7.18093	6.92408e-13	1.81027e-10	322	177	1088	0	8	3
TR49828_c1_g1_i1	1031	1955.5	-4.42813	0.4378	-10.1145	4.76388e-24	5.0161e-21	4017	2091	4684	378	101	42
TR61851_c2_g1_i1	3486	392.541	-4.42778	0.477663	-9.26967	1.86727e-20	1.25352e-17	377	941	736	32	21	16
TR58202_c1_g1_i1	1929	4226.65	-4.42751	0.560919	-7.89332	2.94256e-15	1.0463e-12	3782	4136	19335	88	312	82
TR59655_c1_g1_i1	2850	44.1532	-4.42221	0.578815	-7.64011	2.1704e-14	6.90799e-12	93	39	121	1	0	2
TR29246_c0_g1_i3	1867	11974.5	-4.418	0.571754	-7.7271	1.10025e-14	3.60642e-12	12395	5699	62788	368	493	314
TR26184_c2_g1_i1	243	50.4227	-4.40748	0.559833	-7.87284	3.46675e-15	1.21677e-12	73	61	164	0	4	1
TR42843_c2_g1_i2	544	13171	-4.40748	0.646221	-6.82039	9.07958e-12	2.04065e-09	26691	13156	36541	4	163	52
TR47070_c0_g1_i1	2001	32.7506	-4.40358	0.583824	-7.54265	4.605e-14	1.39907e-11	33	51	111	0	1	1
TR39155_c0_g1_i1	1071	101.195	-4.4005	0.557511	-7.89313	2.94702e-15	1.0463e-12	145	64	436	11	3	1
TR40121_c1_g1_i1	314	42.1626	-4.39844	0.623825	-7.05075	1.77955e-12	4.41956e-10	62	24	188	0	1	0
TR63383_c2_g1_i1	5335	2026.27	-4.39736	0.512195	-8.58531	9.05915e-18	4.28512e-15	3680	966	7878	136	166	47
TR47635_c0_g1_i1	2408	66.5553	-4.3804	0.470769	-9.30477	1.34284e-20	9.34091e-18	83	116	170	5	6	2
TR87910_c0_g1_i1	254	50.6398	-4.37563	0.633487	-6.90722	4.94255e-12	1.15299e-09	155	23	103	1	0	0
TR47256_c0_g1_i1	1196	35.4348	-4.36872	0.634984	-6.88004	5.9837e-12	1.37295e-09	70	18	133	0	0	0
TR54714_c0_g1_i1	1257	39.4624	-4.36181	0.593407	-7.35045	1.97543e-13	5.51148e-11	75	27	138	1	2	0
TR63654_c2_g1_i1	228	99.0524	-4.36031	0.554644	-7.86147	3.79659e-15	1.32347e-12	103	78	463	6	7	1
TR47694_c0_g1_i1	1238	1018.43	-4.35786	0.494234	-8.81741	1.17139e-18	6.2527e-16	2116	827	2890	48	106	28
TR59239_c4_g2_i1	812	30.7984	-4.35587	0.618595	-7.04155	1.90119e-12	4.69888e-10	67	20	97	1	0	0
TR39712_c0_g1_i1	2342	22.8316	-4.35506	0.60353	-7.21598	5.35475e-13	1.41929e-10	46	26	58	1	0	0
TR49934_c1_g1_i1	224	167.672	-4.35178	0.624022	-6.97377	3.08567e-12	7.4585e-10	213	106	779	0	7	1
TR56067_c1_g1_i1	3828	125.538	-4.35043	0.451856	-9.62792	6.09507e-22	5.02719e-19	241	142	317	23	7	2
TR56069_c10_g1_i1	903	310.513	-4.34962	0.634296	-6.85739	7.01315e-12	1.59723e-09	1108	132	376	1	8	2
TR54666_c7_g1_i1	2008	32.9835	-4.34589	0.543751	-7.99241	1.32321e-15	4.94933e-13	58	48	75	1	2	1
TR60644_c1_g3_i1	478	151.365	-4.34408	0.583109	-7.44987	9.34353e-14	2.72042e-11	429	161	187	17	5	0
TR42210_c0_g1_i1	2058	91.2105	-4.34288	0.632038	-6.87122	6.36534e-12	1.45617e-09	55	274	143	0	3	0
TR61622_c8_g1_i2	4243	2886.52	-4.34276	0.51971	-8.35611	NA	NA	2240	2325	14516	192	225	75
TR38911_c0_g1_i1	530	20.7671	-4.34217	0.622741	-6.97267	3.10971e-12	7.49303e-10	42	22	56	0	0	0
TR45653_c0_g2_i1	392	350.926	-4.34051	0.644213	-6.73769	1.60921e-11	3.54418e-09	161	1145	476	1	8	0
TR57323_c3_g1_i1	4328	22.5857	-4.33994	0.625446	-6.93896	3.95008e-12	9.35664e-10	45	20	69	0	0	0
TR58238_c3_g1_i1	348	323.59	-4.33127	0.513347	-8.43731	3.2472e-17	1.4406e-14	174	696	982	37	22	6
TR35634_c0_g1_i1	583	46660.4	-4.32758	0.64983	-6.65956	2.74656e-11	5.78541e-09	85414	67005	108589	12	606	109
TR49505_c0_g2_i1	1128	39.4522	-4.327	0.625533	-6.9173	4.60344e-12	1.08044e-09	30	39	193	0	1	0
TR46638_c0_g1_i3	1004	34.2675	-4.32241	0.565336	-7.64574	2.07747e-14	6.63969e-12	54	67	60	2	2	0
TR23869_c0_g1_i1	335	215.907	-4.32131	0.594994	-7.26279	NA	NA	156	137	1188	5	12	3
TR59771_c1_g1_i1	294	280.173	-4.31599	0.547215	-7.88719	3.09076e-15	1.09228e-12	720	136	742	35	14	3
TR50813_c0_g1_i3	730	207.958	-4.31108	0.595526	-7.23912	4.51616e-13	1.20742e-10	176	107	1145	5	7	5
TR29246_c0_g1_i1	2068	12198.2	-4.30742	0.580977	-7.4141	1.22457e-13	3.49914e-11	12403	5636	64588	360	483	349
TR58163_c3_g8_i3	424	38.8371	-4.30367	0.507648	-8.47765	2.2978e-17	1.0359e-14	56	62	98	4	2	1
TR45469_c0_g1_i3	1386	88.3476	-4.30263	0.467026	-9.21283	3.17649e-20	2.07796e-17	185	99	199	14	5	2
TR8630_c0_g1_i1	259	394.682	-4.30159	0.431031	-9.97975	1.86942e-23	1.83048e-20	781	377	1063	67	19	16
TR58386_c0_g1_i1	449	89.2574	-4.30069	0.602169	-7.14199	9.1987e-13	2.36474e-10	134	40	406	1	3	2
TR32449_c0_g1_i1	1501	224.522	-4.29741	0.620116	-6.93001	4.20811e-12	9.93722e-10	380	45	1054	4	4	4
TR57379_c6_g1_i1	1551	91.1923	-4.29613	0.622989	-6.896	5.34886e-12	1.23837e-09	147	38	406	0	1	2
TR51687_c1_g1_i1	825	26.146	-4.29583	0.584994	-7.34337	2.08277e-13	5.80044e-11	41	34	77	0	2	0
TR50593_c0_g1_i1	2141	39.8085	-4.29025	0.571346	-7.50901	5.95745e-14	1.78179e-11	51	89	68	1	2	1
TR55242_c2_g1_i4	231	26.9209	-4.28166	0.612964	-6.98518	2.84493e-12	6.92011e-10	55	21	84	0	1	0
TR23869_c0_g1_i2	329	215.226	-4.27942	0.580129	-7.37668	NA	NA	171	146	1136	6	12	5
TR56756_c1_g1_i1	264	72.9042	-4.27504	0.648315	-6.59407	4.27941e-11	8.74832e-09	247	25	124	0	0	0
TR42843_c1_g1_i1	528	11581	-4.2743	0.650671	-6.56907	5.06309e-11	1.0228e-08	18960	8607	44902	3	87	57
TR45653_c0_g2_i5	303	216.236	-4.27285	0.640599	-6.67009	NA	NA	89	788	162	5	4	0
TR57053_c4_g6_i3	2858	69.251	-4.26862	0.521525	-8.18488	2.72568e-16	1.08836e-13	85	90	236	3	8	1
TR6690_c0_g1_i1	459	2462.08	-4.26831	0.651527	-6.55123	5.70639e-11	1.14373e-08	1715	6005	5986	0	23	8
TR52157_c1_g1_i1	352	44.8416	-4.26378	0.594773	-7.16875	7.56857e-13	1.9654e-10	74	30	176	1	3	0
TR42928_c1_g2_i2	505	35.6412	-4.25306	0.609769	-6.97488	3.06141e-12	7.41151e-10	60	26	135	0	2	0
TR54109_c3_g1_i1	459	23.6864	-4.25306	0.63136	-6.73635	1.62419e-11	3.56889e-09	34	20	96	0	0	0
TR57678_c5_g1_i2	670	77.7847	-4.2528	0.540832	-7.86344	3.73737e-15	1.30578e-12	112	115	215	3	10	0
TR52215_c0_g3_i4	1614	297.979	-4.25187	0.562744	-7.55561	4.16911e-14	1.27166e-11	277	184	1530	13	14	10
TR43257_c1_g1_i1	419	37.5602	-4.25067	0.595104	-7.14274	9.14898e-13	2.3559e-10	77	25	122	2	0	1
TR56067_c1_g1_i2	3592	94.1303	-4.24996	0.472269	-8.99903	2.2773e-19	1.33622e-16	187	140	168	16	7	1
TR76414_c0_g1_i1	613	35.9107	-4.24992	0.582728	-7.29315	3.02784e-13	8.26767e-11	48	37	135	0	2	1
TR61867_c6_g1_i1	837	1492.51	-4.2474	0.542042	-7.83592	4.6541e-15	1.59704e-12	2693	1146	5063	47	73	67
TR59783_c18_g1_i2	239	1561.08	-4.23543	0.64279	-6.58914	4.42391e-11	9.00778e-09	2538	880	6547	1	25	15
TR58106_c0_g1_i7	528	31.0381	-4.2254	0.571965	-7.38751	1.49608e-13	4.25911e-11	39	58	74	0	2	1
TR54721_c0_g1_i1	2403	69.2104	-4.22046	0.572478	-7.37228	1.6774e-13	4.76649e-11	64	179	117	8	3	0
TR50813_c0_g1_i1	700	185.658	-4.21751	0.594526	-7.0939	1.30386e-12	3.29674e-10	154	100	1017	5	7	5
TR53166_c3_g1_i1	2141	1362.53	-4.20866	0.648482	-6.49002	8.58244e-11	1.6701e-08	1374	3250	2722	4	36	0
TR98919_c0_g1_i1	720	49.4651	-4.20695	0.574595	-7.32158	2.45067e-13	6.76376e-11	66	72	150	8	0	0
TR35634_c1_g1_i2	599	31528.8	-4.20303	0.652581	-6.44061	1.18991e-10	2.27801e-08	62870	43973	67115	8	448	63
TR60139_c2_g1_i2	1759	37.2572	-4.20256	0.549281	-7.65102	1.99393e-14	6.4127e-12	42	51	128	2	1	2
TR51772_c0_g1_i1	1025	85.1899	-4.20226	0.531604	-7.90487	2.68223e-15	9.61164e-13	105	138	241	3	11	1
TR51305_c0_g1_i2	1317	744.368	-4.20146	0.450969	-9.31653	1.20205e-20	8.43796e-18	1664	695	1708	63	59	40
TR59016_c0_g2_i5	2412	32.0427	-4.19943	0.537011	-7.82	5.28222e-15	1.79654e-12	60	41	76	2	2	1
TR60994_c3_g1_i2	1021	49.22	-4.19479	0.564076	-7.43656	1.03341e-13	2.99182e-11	69	74	137	0	5	1
TR63010_c3_g2_i1	409	44.3067	-4.19146	0.561103	-7.47003	8.01756e-14	2.35667e-11	38	64	168	2	3	1
TR29496_c0_g1_i2	464	44.329	-4.18923	0.627544	-6.67559	2.46246e-11	5.27233e-09	136	21	87	1	1	0
TR53584_c8_g2_i4	574	51.4787	-4.18319	0.577053	-7.24923	4.19143e-13	1.12648e-10	60	59	196	0	3	2
TR9835_c0_g1_i1	556	26.7409	-4.18155	0.597454	-6.99894	2.57907e-12	6.30334e-10	31	37	93	0	2	0
TR45197_c1_g1_i1	3255	9504.58	-4.17755	0.606127	-6.8922	5.49344e-12	1.26803e-09	13628	3213	45999	175	290	269
TR39160_c0_g1_i2	577	1336.59	-4.17751	0.56789	-7.35621	1.89209e-13	5.30787e-11	3766	1623	1253	201	61	11
TR56251_c7_g4_i1	1023	89.4763	-4.17369	0.574466	-7.26534	3.72109e-13	1.00712e-10	185	38	323	9	4	1
TR58163_c3_g8_i7	409	26.7951	-4.17334	0.553421	-7.54098	4.6646e-14	1.41205e-11	43	36	74	2	2	0
TR52003_c1_g3_i2	3284	154.925	-4.17254	0.541722	-7.70236	1.33575e-14	4.34131e-12	328	300	123	17	8	4
TR42843_c1_g1_i2	521	11890.1	-4.16979	0.653376	-6.38192	1.74883e-10	3.23522e-08	22566	9938	39008	2	109	47
TR43200_c2_g1_i1	576	601.952	-4.16845	0.630472	-6.61163	3.80113e-11	7.87531e-09	1219	222	2315	2	14	11
TR39169_c0_g1_i1	474	60.481	-4.16285	0.49777	-8.36301	6.11404e-17	2.64764e-14	109	77	150	12	2	1
TR94361_c0_g1_i1	393	24.8149	-4.15728	0.576042	-7.21697	5.31593e-13	1.41143e-10	46	39	49	2	1	0
TR62630_c7_g3_i12	1075	477.02	-4.15578	0.363445	-11.4344	2.81429e-30	6.18059e-27	496	737	1494	79	47	24
TR42332_c0_g1_i2	322	131.211	-4.15446	0.542716	-7.65494	1.93406e-14	6.23318e-12	380	89	227	14	6	4
TR55023_c0_g1_i2	1404	23.3036	-4.15198	0.635668	-6.53168	6.5036e-11	1.2934e-08	59	18	55	0	0	0
TR59021_c0_g3_i3	1932	47.1814	-4.15138	0.602368	-6.89176	5.51044e-12	1.27004e-09	34	49	227	3	2	0
TR53164_c0_g1_i1	259	2718.35	-4.14908	0.653696	-6.34711	2.19392e-10	3.97725e-08	4013	4768	6391	0	39	5
TR55163_c2_g1_i2	2138	436.811	-4.14686	0.552346	-7.50772	6.01652e-14	1.79596e-11	743	598	1090	11	55	7
TR45318_c1_g1_i1	1734	33.733	-4.14674	0.54733	-7.5763	3.55561e-14	1.0954e-11	56	38	101	1	3	1
TR26294_c0_g1_i1	886	76.1113	-4.14371	0.573304	-7.22777	4.90978e-13	1.30811e-10	74	139	223	1	8	1
TR51603_c0_g2_i1	2214	11879.6	-4.13756	0.542062	-7.633	2.29346e-14	7.28457e-12	12328	5575	61509	968	741	401
TR56390_c0_g1_i2	2629	451.708	-4.13706	0.33111	-12.4945	7.99824e-36	3.23571e-32	557	626	1387	78	47	25
TR62474_c1_g1_i1	476	127.238	-4.1303	0.610962	-6.76032	1.37692e-11	3.04129e-09	94	183	515	0	6	3
TR50813_c1_g1_i3	4258	163.476	-4.12769	0.598025	-6.9022	5.12022e-12	1.18902e-09	231	46	811	9	5	4
TR52215_c0_g3_i3	684	120.617	-4.12431	0.59149	-6.97273	3.1084e-12	7.49303e-10	122	60	631	6	3	4
TR44612_c1_g1_i1	1078	20.5874	-4.12008	0.587434	-7.01368	2.32131e-12	5.68241e-10	36	27	54	1	1	0
TR51821_c0_g2_i1	1054	39.4366	-4.11984	0.592805	-6.94975	3.65937e-12	8.72177e-10	64	73	73	0	4	0
TR62425_c2_g12_i1	1685	65.5978	-4.11838	0.511305	-8.05465	7.97085e-16	3.04816e-13	128	53	198	5	5	3
TR53451_c4_g1_i3	2590	50.3449	-4.11698	0.641537	-6.41737	1.38647e-10	2.62571e-08	82	132	28	0	1	0
TR22004_c0_g1_i1	324	208.929	-4.11678	0.4592	-8.96511	3.09962e-19	1.77139e-16	477	218	422	42	12	7
TR10212_c0_g1_i1	318	210.178	-4.11569	0.626165	-6.57285	4.93609e-11	9.9977e-09	286	89	1018	1	11	2
TR45186_c0_g1_i1	1237	55.4356	-4.11553	0.500671	-8.22003	2.03459e-16	8.23097e-14	88	66	165	11	2	1
TR49910_c4_g1_i1	415	158.362	-4.10667	0.612378	-6.70609	1.99904e-11	4.32835e-09	456	224	86	16	3	1
TR57048_c0_g1_i2	2861	7750.93	-4.10517	0.60462	-6.78968	1.12386e-11	2.50757e-09	9698	2967	39155	163	245	247
TR59877_c0_g1_i2	2847	22.7083	-4.09831	0.592523	-6.91671	4.62266e-12	1.08329e-09	31	37	61	0	2	0
TR59412_c2_g1_i1	2939	62.3589	-4.09343	0.518201	-7.8993	2.80465e-15	1.0027e-12	85	62	231	11	3	1
TR63010_c3_g5_i4	681	58.1902	-4.09326	0.539114	-7.59257	3.13612e-14	9.72006e-12	91	47	216	4	6	1
TR47163_c0_g1_i1	1928	34.6739	-4.08863	0.549315	-7.44315	9.83132e-14	2.85164e-11	39	55	105	1	2	2
TR29496_c0_g1_i1	491	34.9591	-4.08038	0.63782	-6.39738	1.58066e-10	2.94897e-08	102	16	79	1	0	0
TR63107_c3_g1_i3	290	42.4448	-4.07832	0.617037	-6.60952	3.8558e-11	7.9671e-09	40	43	191	0	3	0
TR54740_c0_g1_i1	2420	23.6588	-4.07703	0.586695	-6.94915	3.67505e-12	8.7456e-10	30	40	65	3	0	0
TR63129_c2_g3_i1	848	197.669	-4.07686	0.421596	-9.67007	4.04097e-22	3.44591e-19	338	174	635	26	21	10
TR1371_c0_g2_i1	281	25.0575	-4.07642	0.640646	-6.36298	1.97875e-10	3.60419e-08	56	14	81	0	0	0
TR49439_c0_g1_i2	1084	94.9384	-4.07416	0.450667	-9.04029	1.56261e-19	9.34708e-17	176	108	243	11	14	2
TR52580_c0_g1_i1	2374	20.6935	-4.07109	0.620194	-6.56421	5.231e-11	1.05011e-08	23	25	81	1	0	0
TR40106_c0_g1_i1	577	42.113	-4.07089	0.486902	-8.3608	6.22945e-17	2.6825e-14	70	64	93	5	3	2
TR42843_c2_g1_i1	540	8491.78	-4.07015	0.655757	-6.2068	5.40738e-10	9.31924e-08	15322	6761	29783	1	65	36
TR48415_c0_g1_i1	1832	16.078	-4.06926	0.630551	-6.4535	1.09296e-10	2.10288e-08	22	22	52	0	0	0
TR56067_c1_g1_i3	3819	166.556	-4.06386	0.489506	-8.30196	1.02408e-16	4.24343e-14	270	198	480	40	6	4
TR51020_c1_g1_i1	1968	991.354	-4.0622	0.436162	-9.31353	1.23651e-20	8.64038e-18	1951	1171	2243	231	50	42
TR42620_c1_g1_i2	664	22.2043	-4.05629	0.639195	-6.34594	2.21076e-10	4.00306e-08	33	16	93	0	0	0
TR61622_c4_g1_i1	400	569.077	-4.05313	0.516041	-7.85428	4.02086e-15	1.39532e-12	409	482	2843	71	46	18
TR61881_c4_g3_i4	2124	237.347	-4.0478	0.433014	-9.34795	8.93648e-21	6.38979e-18	534	254	474	47	26	6
TR61595_c0_g1_i3	3475	26.1942	-4.0458	0.60297	-6.70978	1.94922e-11	4.23239e-09	26	60	55	1	0	1
TR63496_c3_g2_i1	763	17.0361	-4.04169	0.611919	-6.60495	3.97652e-11	8.18354e-09	28	22	49	1	0	0
TR57378_c11_g3_i1	1494	137.177	-4.03938	0.457801	-8.82344	1.10993e-18	5.9453e-16	190	120	519	18	14	6
TR53094_c0_g1_i1	293	536.52	-4.0348	0.618762	-6.52077	6.99468e-11	1.38212e-08	536	398	2602	3	31	10
TR27292_c0_g1_i1	255	24.0859	-4.03298	0.641839	-6.28347	NA	NA	24	21	114	0	0	0
TR63000_c1_g1_i6	774	17.1971	-4.03256	0.634402	-6.35647	2.06445e-10	3.75584e-08	25	18	63	0	0	0
TR48793_c1_g1_i1	1749	51.011	-4.0302	0.547412	-7.36227	1.80808e-13	5.10012e-11	56	49	215	5	4	1
TR60644_c1_g2_i11	3079	73.8177	-4.02927	0.588517	-6.84647	7.56939e-12	1.71376e-09	171	69	170	13	1	0
TR51062_c0_g1_i1	2146	758.017	-4.02874	0.607241	-6.6345	3.25598e-11	6.79161e-09	1442	1028	1696	4	58	15
TR88489_c0_g1_i1	339	518.956	-4.01785	0.63953	-6.2825	3.33172e-10	5.89397e-08	1316	411	1169	1	28	2
TR34206_c0_g1_i1	587	17.276	-4.01543	0.614977	-6.5294	6.60325e-11	1.31152e-08	26	21	56	1	0	0
TR60635_c7_g1_i3	3281	343.794	-4.00463	0.573445	-6.98347	2.87981e-12	6.99388e-10	377	163	1748	17	18	14
TR35634_c1_g1_i1	612	31412.4	-4.00287	0.656782	-6.09467	1.09661e-09	1.77081e-07	62434	44081	66716	6	452	65
TR87683_c0_g1_i1	268	26.0874	-3.99927	0.64439	-6.2063	5.4247e-10	9.33862e-08	77	26	33	0	0	0
TR43501_c0_g1_i1	906	29.3125	-3.99821	0.546724	-7.31303	2.61189e-13	7.18292e-11	57	34	73	4	2	0
TR56067_c1_g1_i4	3583	125.09	-3.9967	0.534458	-7.47803	7.54445e-14	2.2304e-11	220	179	282	28	2	3
TR49377_c0_g2_i1	229	734.651	-3.98325	0.64787	-6.14823	7.83508e-10	1.29654e-07	1030	655	2921	0	25	4
TR14561_c0_g1_i1	426	25.8851	-3.98312	0.621619	-6.40765	1.47775e-10	2.7806e-08	56	45	30	0	0	1
TR64040_c1_g5_i1	288	40.1322	-3.98246	0.635569	-6.26598	3.70487e-10	6.50914e-08	62	14	189	1	1	0
TR59758_c0_g2_i1	4805	223.011	-3.97582	0.61105	-6.50653	7.69051e-11	1.51378e-08	93	742	270	12	15	2
TR62297_c17_g4_i5	753	357.99	-3.97408	0.54168	-7.33657	2.19131e-13	6.08068e-11	976	149	874	48	30	8
TR27664_c0_g1_i1	359	891.234	-3.9715	0.648311	-6.12592	9.01601e-10	1.47607e-07	2219	259	2884	1	15	11
TR61881_c4_g3_i5	2359	228.174	-3.96865	0.39284	-10.1025	5.38729e-24	5.59587e-21	422	365	381	43	30	9
TR63954_c43_g3_i1	1706	1663.6	-3.9684	0.409837	-9.68286	3.56584e-22	3.09705e-19	1541	2145	6252	259	237	69
TR39928_c0_g1_i1	593	41.3348	-3.96615	0.61047	-6.49688	8.20041e-11	1.60388e-08	99	51	69	0	4	0
TR60424_c2_g1_i1	1267	66.5038	-3.96615	0.586576	-6.76152	1.36547e-11	3.02035e-09	95	31	304	6	2	2
TR46774_c0_g1_i3	419	49.1176	-3.96419	0.621088	-6.38265	1.74049e-10	3.22369e-08	104	89	55	0	4	0
TR61622_c2_g2_i1	509	472.741	-3.96212	0.511205	-7.75055	9.14924e-15	3.03782e-12	418	511	2024	34	65	15
TR53584_c8_g2_i3	363	198.699	-3.96036	0.642013	-6.16866	6.88708e-10	1.15332e-07	163	70	1169	1	2	4
TR44416_c0_g1_i1	1509	66.6222	-3.95977	0.620216	-6.3845	1.71962e-10	3.18887e-08	198	85	43	3	4	0
TR63585_c0_g1_i3	7019	669.494	-3.95894	0.312188	-12.6813	7.5119e-37	3.39648e-33	1175	937	1428	155	98	28
TR50593_c0_g1_i2	2169	39.7522	-3.95751	0.581285	-6.80822	9.8816e-12	2.21443e-09	49	83	81	1	5	0
TR53451_c4_g1_i2	2584	58.5659	-3.95174	0.638513	-6.18897	6.05595e-10	1.02985e-07	108	143	28	0	1	1
TR57447_c3_g1_i1	867	324.697	-3.95027	0.616743	-6.40505	1.50317e-10	2.81464e-08	350	67	1836	14	11	8
TR63639_c2_g2_i9	3764	106.156	-3.94446	0.530916	-7.42954	1.08976e-13	3.14313e-11	113	124	410	9	16	1
TR59419_c4_g1_i1	3542	1706.33	-3.94443	0.382875	-10.3021	6.89077e-25	7.78911e-22	2867	2204	4231	495	139	70
TR53225_c1_g1_i2	755	71.8835	-3.94287	0.564773	-6.98133	2.92391e-12	7.08979e-10	99	65	274	3	2	5
TR54805_c5_g1_i1	474	29.4808	-3.94225	0.628704	-6.27043	3.60047e-10	6.3402e-08	16	63	93	0	0	1
TR47439_c0_g1_i1	1980	58.9513	-3.93884	0.521081	-7.55898	4.06249e-14	1.24408e-11	134	50	142	10	3	2
TR60010_c0_g1_i6	609	32.244	-3.93765	0.5748	-6.85048	7.36031e-12	1.67134e-09	40	43	106	0	2	2
TR60626_c12_g2_i3	467	342.084	-3.93669	0.621393	-6.33528	NA	NA	308	907	554	6	32	1
TR30161_c0_g1_i1	525	572.486	-3.9364	0.58436	-6.73627	1.62507e-11	3.56889e-09	1515	731	627	79	46	2
TR86636_c0_g1_i1	314	229.209	-3.93405	0.613679	-6.4106	1.4495e-10	2.73413e-08	200	123	1238	3	13	6
TR57678_c5_g1_i1	675	32.6655	-3.93318	0.631125	-6.23202	NA	NA	26	25	170	1	1	0
TR46638_c0_g1_i1	681	17.6511	-3.9237	0.617452	-6.35467	2.08871e-10	3.79548e-08	35	27	33	0	1	0
TR63654_c1_g2_i1	513	104.138	-3.91301	0.600545	-6.51577	NA	NA	94	94	487	1	8	3
TR52701_c2_g1_i2	1224	134.441	-3.91157	0.571051	-6.84977	7.39678e-12	1.67715e-09	171	59	652	17	10	2
TR51993_c7_g7_i1	746	148.707	-3.90512	0.630218	-6.19646	5.77481e-10	9.87499e-08	256	68	619	4	0	5
TR51619_c3_g1_i1	1640	1013.24	-3.90502	0.377942	-10.3323	5.03324e-25	5.81775e-22	1473	1266	2951	122	160	61
TR57048_c0_g1_i1	563	767.951	-3.90228	0.619468	-6.29942	2.98768e-10	5.32825e-08	2021	217	2254	26	11	28
TR51603_c0_g2_i3	1517	7973.96	-3.90173	0.506301	-7.70634	1.29475e-14	4.21699e-12	9394	4208	37919	1145	729	320
TR45653_c0_g1_i1	249	415.095	-3.89988	0.658573	-5.92171	NA	NA	225	1541	178	1	6	0
TR59783_c24_g1_i1	510	5576.72	-3.89968	0.652187	-5.97939	2.23968e-09	3.43277e-07	8882	2847	24199	4	110	54
TR63649_c1_g1_i1	5027	292.881	-3.89905	0.557923	-6.9885	2.7784e-12	6.76899e-10	304	575	732	7	36	10
TR55729_c4_g1_i1	1242	136.609	-3.89556	0.496202	-7.85075	4.13544e-15	1.42863e-12	327	100	325	26	14	3
TR21531_c0_g1_i1	1250	24.7258	-3.89484	0.625543	-6.22633	4.77481e-10	8.30352e-08	47	15	89	0	0	1
TR58696_c0_g1_i1	1135	48.1908	-3.89171	0.602459	-6.45972	1.04899e-10	2.02589e-08	62	28	222	1	2	2
TR57048_c0_g1_i4	445	700.265	-3.8887	0.610615	-6.3685	1.90892e-10	3.4894e-08	675	248	3892	20	27	25
TR55205_c1_g1_i1	494	51.9752	-3.88702	0.524327	-7.41335	1.23145e-13	3.51226e-11	64	71	167	11	1	2
TR60644_c1_g2_i1	3687	83.2446	-3.88663	0.544824	-7.13373	9.76832e-13	2.50698e-10	205	71	176	18	4	1
TR56069_c1_g1_i1	374	21.4079	-3.88503	0.628699	-6.17948	6.43151e-10	1.0877e-07	19	52	45	0	1	0
TR57531_c1_g1_i4	1944	57.5423	-3.88192	0.602363	-6.44449	1.15993e-10	2.22616e-08	99	97	113	11	0	0
TR36053_c0_g1_i1	440	22.691	-3.88182	0.64685	-6.00111	1.95974e-09	3.037e-07	39	12	94	0	0	0
TR55205_c2_g1_i1	5391	148.989	-3.87903	0.399663	-9.70576	2.84956e-22	2.48899e-19	179	212	449	21	18	11
TR33252_c1_g1_i1	386	31.7733	-3.87549	0.622901	-6.22167	4.91882e-10	8.53405e-08	76	55	26	2	1	0
TR39081_c0_g1_i1	974	16.8307	-3.86807	0.611471	-6.32583	2.51868e-10	4.53923e-08	23	23	52	0	0	1
TR59419_c3_g1_i2	1079	431.76	-3.86603	0.383665	-10.0766	7.01228e-24	7.18665e-21	631	562	1212	127	36	20
TR59005_c0_g1_i1	409	27.5256	-3.86302	0.536399	-7.20176	5.94386e-13	1.56197e-10	37	44	72	2	3	1
TR29900_c0_g2_i1	378	232.84	-3.8629	0.594282	-6.50011	8.02635e-11	1.57384e-08	549	72	766	8	14	9
TR46774_c0_g1_i1	525	55.9459	-3.86186	0.625919	-6.1699	6.83318e-10	1.1468e-07	134	83	69	0	5	0
TR79349_c0_g1_i1	255	13.9045	-3.86144	0.637526	-6.05691	1.38762e-09	2.20598e-07	27	20	30	0	0	0
TR55677_c2_g3_i1	1212	76.6843	-3.86007	0.605074	-6.3795	1.7767e-10	3.28284e-08	27	98	378	4	4	2
TR43200_c0_g2_i1	233	34.1855	-3.85515	0.644427	-5.98228	2.20032e-09	3.38255e-07	43	14	174	0	1	0
TR53540_c1_g1_i4	3209	47.2989	-3.85403	0.519166	-7.42351	1.14057e-13	3.27781e-11	75	61	127	2	4	4
TR54643_c3_g1_i2	2245	15.6756	-3.85372	0.640766	-6.01424	1.80728e-09	2.82065e-07	37	18	31	0	0	0
TR51966_c1_g1_i1	1668	37.581	-3.8526	0.632975	-6.0865	1.15408e-09	1.85388e-07	42	17	196	2	1	0
TR44122_c0_g1_i1	1323	23.1124	-3.852	0.578339	-6.66046	2.72963e-11	5.76409e-09	24	39	71	2	2	0
TR43135_c0_g1_i1	1247	177.977	-3.84646	0.603023	-6.37863	1.7868e-10	3.29707e-08	489	110	376	24	1	5
TR92295_c0_g1_i1	1099	87.844	-3.84599	0.400091	-9.6128	7.06038e-22	5.74282e-19	123	146	200	16	13	4
TR39556_c0_g1_i1	326	19.7771	-3.84158	0.632614	-6.07255	1.25893e-09	2.01599e-07	47	30	25	1	0	0
TR50595_c1_g4_i1	277	1490.3	-3.8408	0.652494	-5.88633	3.9486e-09	5.83274e-07	2068	655	7156	1	39	13
TR74182_c0_g1_i1	303	395.597	-3.83873	0.492281	-7.79784	6.29753e-15	2.12307e-12	758	362	1116	115	25	9
TR60644_c1_g2_i8	509	83.4528	-3.83844	0.575806	-6.6662	2.62505e-11	5.5816e-09	234	63	146	16	3	1
TR56829_c2_g1_i2	2809	28.84	-3.83408	0.593563	-6.45942	1.05103e-10	2.02729e-08	55	47	48	0	1	2
TR42332_c0_g1_i1	765	350.024	-3.8314	0.598478	-6.40191	NA	NA	1253	153	364	45	17	6
TR58106_c0_g2_i2	327	17.341	-3.82903	0.615048	-6.22558	4.79779e-10	8.33406e-08	30	30	32	0	0	1
TR44748_c1_g1_i1	1217	64.315	-3.8262	0.572329	-6.68532	2.30424e-11	4.94737e-09	176	34	145	8	5	1
TR53451_c4_g1_i1	2704	56.1541	-3.82529	0.636575	-6.00918	1.86462e-09	2.90423e-07	100	138	30	0	2	1
TR64075_c9_g3_i8	668	16.1037	-3.82518	0.620088	-6.16877	6.88245e-10	1.15332e-07	25	30	32	0	1	0
TR59021_c0_g3_i2	1164	27.7032	-3.82123	0.640938	-5.96194	2.49268e-09	3.79781e-07	20	24	143	0	1	0
TR60626_c12_g3_i1	693	493.859	-3.81951	0.380719	-10.0324	1.09863e-23	1.10387e-20	691	931	918	99	85	20
TR50184_c0_g1_i1	2155	1022.58	-3.81486	0.370036	-10.3094	6.38828e-25	7.2746e-22	1950	1164	2384	306	109	47
TR48047_c0_g1_i1	2017	20.0256	-3.81237	0.609782	-6.25203	4.0516e-10	7.10207e-08	30	22	68	0	2	0
TR56069_c9_g3_i4	1253	285.466	-3.80939	0.639048	-5.96103	2.50647e-09	3.81504e-07	443	246	1067	0	18	3
TR54740_c0_g1_i2	2318	20.3573	-3.80932	0.572301	-6.65615	2.81094e-11	5.91142e-09	33	32	47	3	1	0
TR63106_c17_g1_i2	262	21.8303	-3.80894	0.649033	-5.86863	4.39407e-09	6.43947e-07	29	13	102	0	0	0
TR50184_c0_g1_i2	874	242.854	-3.80614	0.386962	-9.83596	7.88121e-23	7.25496e-20	341	297	733	62	20	16
TR63551_c14_g4_i1	281	16.0396	-3.80365	0.622097	-6.11424	9.70164e-10	1.57991e-07	22	19	56	0	1	0
TR61200_c2_g2_i3	3702	2984.68	-3.80322	0.642835	-5.91633	3.29209e-09	4.9375e-07	5860	2636	9019	6	187	24
TR55205_c2_g1_i10	5424	147.53	-3.80026	0.432878	-8.77905	1.64862e-18	8.70935e-16	186	190	466	28	10	12
TR61353_c0_g3_i1	3969	34.8467	-3.79606	0.590351	-6.43017	1.27457e-10	2.43102e-08	44	48	110	1	0	3
TR49362_c0_g1_i1	1851	29.121	-3.79423	0.616366	-6.1558	7.47002e-10	1.24417e-07	59	22	91	0	3	0
TR43200_c0_g1_i1	280	26.2264	-3.7902	0.652149	-5.81187	6.17806e-09	8.81032e-07	49	10	109	0	0	0
TR62175_c4_g1_i1	469	183.898	-3.78461	0.50258	-7.53036	5.06007e-14	1.52526e-11	220	389	342	19	11	15
TR46905_c0_g1_i2	1092	20.4709	-3.78449	0.603699	-6.26884	3.63754e-10	6.39816e-08	41	32	34	0	1	1
TR59419_c2_g1_i1	479	258.72	-3.78436	0.471952	-8.01852	1.07025e-15	4.03259e-13	406	287	780	73	12	12
TR60644_c1_g2_i3	3313	84.9372	-3.78218	0.590638	-6.40355	1.51805e-10	2.83904e-08	223	75	156	18	3	0
TR62630_c5_g1_i1	261	26.3896	-3.78209	0.590377	-6.40622	1.4917e-10	2.79657e-08	25	62	53	2	1	1
TR53584_c8_g2_i5	839	116.038	-3.78187	0.577507	-6.5486	5.80786e-11	1.16256e-08	112	79	568	5	8	6
TR63585_c0_g1_i6	8910	746.912	-3.78145	0.292334	-12.9354	2.84262e-38	1.47113e-34	1160	1044	1794	150	138	46
TR44760_c2_g1_i1	745	92.2905	-3.77799	0.568379	-6.64697	2.9919e-11	6.26627e-09	141	53	381	6	4	6
TR54336_c2_g1_i2	2200	144.467	-3.77575	0.610046	-6.18929	6.04359e-10	1.02888e-07	141	266	417	1	17	2
TR43200_c3_g1_i7	1131	378.679	-3.77384	0.623034	-6.05719	1.3852e-09	2.20442e-07	387	231	1899	3	18	13
TR18410_c0_g1_i1	1458	38.2839	-3.76915	0.57146	-6.59565	4.23387e-11	8.66674e-09	46	30	166	4	3	1
TR57275_c4_g2_i1	1162	62.6226	-3.76803	0.656187	-5.74232	NA	NA	239	22	60	0	1	0
TR93315_c0_g1_i1	260	73.4565	-3.76784	0.577562	-6.5237	6.85937e-11	1.35888e-08	173	43	204	4	10	1
TR42210_c1_g1_i1	248	16.2471	-3.76464	0.624908	-6.02431	1.69837e-09	2.66963e-07	19	34	36	0	1	0
TR45469_c0_g1_i1	1368	85.5964	-3.76407	0.45935	-8.19433	2.51993e-16	1.00882e-13	128	138	194	25	9	1
TR60565_c16_g2_i1	267	734.435	-3.76238	0.640453	-5.87457	4.23944e-09	6.23068e-07	1903	1200	467	4	52	6
TR50813_c1_g1_i1	2114	101.257	-3.7621	0.569538	-6.60553	3.96101e-11	8.16255e-09	171	39	427	15	6	3
TR22124_c0_g1_i1	231	67.641	-3.76064	0.611925	-6.1456	7.96612e-10	1.31398e-07	199	84	48	8	4	0
TR2345_c0_g2_i1	301	17.7618	-3.75805	0.64758	-5.80322	6.50532e-09	9.25128e-07	40	11	55	0	0	0
TR61375_c0_g1_i1	1549	6983.1	-3.75445	0.659391	-5.69382	1.2423e-08	1.68859e-06	6260	13191	21391	1	107	40
TR32796_c0_g1_i2	397	23.7036	-3.75379	0.599904	-6.25731	3.91663e-10	6.87333e-08	59	27	38	1	1	1
TR56651_c4_g1_i1	956	308.608	-3.75312	0.585722	-6.40769	1.47741e-10	2.7806e-08	969	116	569	49	23	4
TR50810_c4_g1_i1	389	118.419	-3.75048	0.631901	-5.93524	2.9341e-09	4.4265e-07	146	71	557	0	4	4
TR60635_c7_g1_i2	2591	208.704	-3.75007	0.565182	-6.63516	3.24159e-11	6.77078e-09	282	128	907	14	9	14
TR52215_c0_g3_i5	409	35.3518	-3.74909	0.625752	-5.99134	2.08124e-09	3.2059e-07	48	15	170	1	1	1
TR48671_c0_g2_i3	867	429.399	-3.74701	0.588047	-6.37195	1.86634e-10	3.42808e-08	439	141	2336	36	23	18
TR58273_c0_g2_i1	389	112.435	-3.74617	0.531239	-7.05175	1.76675e-12	4.39487e-10	258	132	194	7	8	9
TR62474_c9_g1_i1	575	92.6395	-3.74223	0.652094	-5.73879	NA	NA	63	47	543	0	4	0
TR39013_c0_g2_i1	585	298.901	-3.7408	0.553389	-6.75981	1.38172e-11	3.04751e-09	452	177	1229	76	14	6
TR57311_c0_g1_i4	3203	36.3833	-3.73879	0.591099	-6.32515	2.52986e-10	4.55404e-08	29	42	160	3	4	0
TR57447_c3_g1_i2	294	74.5684	-3.7383	0.661128	-5.65444	1.5636e-08	2.09565e-06	93	12	416	0	0	0
TR60635_c6_g1_i4	584	62.1114	-3.72973	0.611114	-6.10317	1.03982e-09	1.68443e-07	68	31	314	2	2	3
TR62069_c2_g1_i2	4148	226.365	-3.72572	0.391258	-9.52241	1.69215e-21	1.32722e-18	381	209	693	46	29	16
TR44291_c0_g1_i4	1333	61.9786	-3.72445	0.606062	-6.14533	7.97999e-10	1.31486e-07	120	59	178	1	9	0
TR62069_c2_g1_i3	618	111.607	-3.71879	0.573224	-6.4875	8.72714e-11	1.69611e-08	227	38	414	10	8	5
TR30997_c0_g1_i1	1749	32.8629	-3.71603	0.61972	-5.9963	2.01861e-09	3.12194e-07	88	18	79	1	3	0
TR46467_c0_g1_i1	430	3525.96	-3.71058	0.651155	-5.69845	NA	NA	3774	3584	15104	3	138	41
TR51032_c1_g1_i1	1286	25.3607	-3.70454	0.542188	-6.83256	8.34103e-12	1.88016e-09	47	33	59	4	3	0
TR46638_c0_g1_i2	780	26.2404	-3.70453	0.592583	-6.25149	4.06555e-10	7.11785e-08	41	57	35	3	2	0
TR53924_c0_g2_i1	244	32.795	-3.70071	0.549965	-6.72899	1.70849e-11	3.73607e-09	52	64	53	5	4	0
TR48571_c0_g1_i2	3086	13900.8	-3.69928	0.662066	-5.58748	2.30394e-08	2.99903e-06	16820	22951	41335	1	155	56
TR38373_c0_g1_i1	985	23.7075	-3.69599	0.610366	-6.05536	1.40101e-09	2.22497e-07	51	25	56	0	3	0
TR71448_c0_g1_i1	714	32.6037	-3.69282	0.608306	-6.07066	1.27385e-09	2.03353e-07	78	24	81	0	3	1
TR53612_c0_g1_i1	2252	51.269	-3.68758	0.601501	-6.13063	8.75315e-10	1.4361e-07	74	51	182	2	0	4
TR62552_c1_g1_i2	653	16.163	-3.6858	0.611526	-6.02721	1.6681e-09	2.62474e-07	21	19	58	1	1	0
TR53311_c0_g3_i2	1719	61.8501	-3.68311	0.613062	-6.00772	1.88146e-09	2.9275e-07	122	16	250	5	4	1
TR25593_c0_g1_i1	434	13.4606	-3.67689	0.645917	-5.69252	1.25182e-08	1.70001e-06	25	12	44	0	0	0
TR46419_c0_g1_i1	1162	27.4487	-3.66966	0.536478	-6.84027	7.90435e-12	1.78696e-09	33	49	67	3	2	2
TR56817_c1_g1_i1	3008	34.0709	-3.66788	0.610786	-6.00518	1.91119e-09	2.96775e-07	101	22	59	4	2	0
TR102136_c0_g1_i1	243	25.5775	-3.66748	0.558641	-6.565	5.20324e-11	1.04698e-08	28	39	82	5	2	0
TR55331_c0_g2_i1	2157	183.255	-3.65547	0.480499	-7.60766	2.79101e-14	8.75637e-12	412	269	222	30	18	13
TR55242_c2_g1_i3	388	24.7016	-3.6549	0.633015	-5.77379	7.7506e-09	1.08614e-06	33	17	109	0	2	0
TR50813_c1_g1_i4	2309	99.905	-3.65372	0.570287	-6.40682	1.48588e-10	2.78907e-08	141	41	460	15	6	4
TR58163_c4_g2_i2	1976	198.541	-3.652	0.654247	-5.58199	NA	NA	66	727	164	1	8	1
TR62910_c1_g1_i3	4406	316.794	-3.65095	0.304622	-11.9852	4.24887e-33	1.28074e-29	477	400	848	85	45	25
TR60644_c1_g2_i10	4378	82.6111	-3.64548	0.576636	-6.32198	2.58236e-10	4.63229e-08	207	62	181	15	1	4
TR58106_c0_g2_i4	229	17.2705	-3.64306	0.651496	-5.59184	2.24681e-08	2.9321e-06	11	41	46	0	0	0
TR82623_c0_g1_i1	322	27.3135	-3.63907	0.632527	-5.75322	8.7558e-09	1.22033e-06	30	15	138	2	1	0
TR59419_c0_g1_i1	238	34.0006	-3.63821	0.524475	-6.93686	4.00914e-12	9.48191e-10	35	64	88	7	3	1
TR81271_c0_g1_i1	288	30.2358	-3.63773	0.542021	-6.71143	1.92726e-11	4.19063e-09	55	27	91	4	2	2
TR54410_c1_g1_i1	1055	511.161	-3.63588	0.575177	-6.32131	NA	NA	1401	452	796	138	15	11
TR52790_c3_g1_i1	514	20.3527	-3.63575	0.589941	-6.1629	7.14256e-10	1.19221e-07	24	43	42	2	2	0
TR53006_c6_g5_i1	249	43.5998	-3.63233	0.476981	-7.61524	2.63209e-14	8.30864e-12	57	80	93	8	6	2
TR57184_c0_g1_i2	2043	21.7206	-3.63142	0.635889	-5.71078	1.12461e-08	1.5354e-06	21	18	103	0	0	1
TR43119_c1_g7_i1	351	57.1367	-3.63024	0.534002	-6.79817	1.05959e-11	2.37105e-09	58	129	111	14	3	2
TR61851_c0_g1_i1	268	21.9735	-3.62989	0.599019	-6.05973	1.36349e-09	2.17212e-07	25	51	39	2	2	0
TR29664_c0_g1_i1	406	18.0955	-3.62955	0.623854	-5.81795	5.95732e-09	8.51133e-07	22	16	77	1	1	0
TR61881_c3_g1_i1	242	27.7423	-3.62326	0.602432	-6.01438	1.80577e-09	2.82065e-07	66	38	38	4	0	1
TR63585_c0_g1_i8	5440	443.725	-3.62231	0.385098	-9.4062	5.14397e-21	3.74779e-18	656	548	1254	111	94	15
TR58946_c4_g2_i1	1727	332.016	-3.62205	0.647223	-5.59629	2.18983e-08	2.86261e-06	915	583	50	18	16	1
TR56069_c9_g3_i1	1485	349.922	-3.61808	0.643299	-5.62425	1.86314e-08	2.47341e-06	436	821	558	1	31	2
TR38491_c0_g1_i2	669	17.5027	-3.61646	0.608379	-5.94443	2.77422e-09	4.20179e-07	29	17	57	0	1	1
TR7934_c0_g1_i1	294	34.3374	-3.61573	0.612922	-5.89917	3.65337e-09	5.43691e-07	65	72	30	1	1	2
TR59783_c24_g21_i1	308	701.761	-3.61322	0.657045	-5.49919	3.81533e-08	4.7608e-06	920	334	3409	0	16	9
TR57531_c1_g1_i1	1938	52.6835	-3.61057	0.543525	-6.64288	3.07613e-11	6.43392e-09	109	50	132	12	1	3
TR53311_c0_g3_i5	1671	80.1651	-3.61053	0.591546	-6.10356	1.03733e-09	1.68216e-07	169	26	292	12	7	1
TR51966_c1_g1_i2	1659	27.0737	-3.60724	0.649784	-5.55144	2.83319e-08	3.62956e-06	23	15	149	0	1	0
TR55991_c3_g1_i1	492	23.8831	-3.60501	0.65686	-5.48826	NA	NA	16	18	131	0	0	0
TR55588_c3_g1_i1	1944	37.4245	-3.60419	0.611062	-5.89825	3.67387e-09	5.46212e-07	28	44	166	6	0	1
TR53584_c3_g1_i1	292	21.5425	-3.60405	0.655812	-5.49556	3.89474e-08	4.84808e-06	21	13	113	0	0	0
TR51717_c1_g2_i3	976	18.3653	-3.60376	0.581214	-6.2004	5.63184e-10	9.66276e-08	27	33	39	2	2	0
TR63000_c1_g2_i1	390	13.0444	-3.60354	0.648578	-5.55605	2.75944e-08	3.54393e-06	20	12	49	0	0	0
TR60236_c6_g1_i9	877	18.1068	-3.60297	0.63961	-5.63308	1.77021e-08	2.35576e-06	32	11	70	0	1	0
TR63841_c2_g1_i1	529	57.8977	-3.60273	0.599428	-6.01028	1.85206e-09	2.88759e-07	141	18	181	5	4	2
TR52215_c0_g3_i2	903	80.8846	-3.60229	0.577802	-6.23448	4.53275e-10	7.90046e-08	107	36	379	11	4	4
TR63383_c0_g1_i1	261	29.5327	-3.59185	0.621412	-5.78015	7.46349e-09	1.04974e-06	28	21	147	4	1	0
TR61622_c3_g1_i1	329	49.194	-3.58953	0.654567	-5.48381	4.16252e-08	5.15636e-06	58	11	272	0	0	1
TR55242_c2_g1_i2	2516	930.231	-3.58896	0.649765	-5.52347	3.32368e-08	4.19154e-06	1591	711	3393	1	60	9
TR36366_c0_g1_i1	328	14.5043	-3.5889	0.632236	-5.67653	1.37458e-08	1.85852e-06	14	23	50	0	1	0
TR34232_c0_g1_i1	1753	25.6584	-3.58833	0.578819	-6.19939	5.66816e-10	9.71423e-08	56	20	69	4	1	1
TR60990_c1_g2_i4	2815	44.6958	-3.58598	0.509018	-7.04489	1.85606e-12	4.59473e-10	57	63	130	3	6	4
TR15389_c0_g1_i1	233	593.409	-3.58588	0.652389	-5.49655	3.87304e-08	4.82889e-06	1175	643	1569	0	34	5
TR52006_c0_g1_i1	1062	11.9079	-3.58303	0.647632	-5.53251	3.15677e-08	4.00404e-06	23	12	35	0	0	0
TR50054_c3_g5_i1	588	30.0929	-3.58141	0.617305	-5.80168	6.56538e-09	9.32805e-07	38	24	127	0	1	2
TR57379_c7_g4_i1	603	35.0169	-3.57757	0.63179	-5.6626	1.49096e-08	2.00705e-06	106	16	69	3	0	1
TR50813_c1_g2_i2	940	249.63	-3.57724	0.622464	-5.7469	9.0893e-09	1.2611e-06	180	110	1442	8	9	12
TR55025_c0_g1_i3	618	17.4706	-3.57604	0.631715	-5.66084	1.50632e-08	2.02242e-06	33	12	60	0	0	1
TR37532_c0_g1_i1	244	20.659	-3.57367	0.621431	-5.75072	8.88644e-09	1.23742e-06	19	23	88	0	1	1
TR61440_c0_g3_i1	533	16.3331	-3.57232	0.641478	-5.5689	2.56358e-08	3.30898e-06	25	38	20	1	0	0
TR55893_c1_g1_i1	232	14.8447	-3.56681	0.634499	-5.62146	1.89349e-08	2.5072e-06	31	12	44	0	1	0
TR55163_c0_g1_i2	554	57.6196	-3.56384	0.615304	-5.79199	6.95583e-09	9.81927e-07	51	108	171	1	9	0
TR1371_c0_g1_i1	281	13.6502	-3.56031	0.651099	-5.46816	4.54727e-08	5.59689e-06	11	22	51	0	0	0
TR62069_c1_g2_i1	942	163.26	-3.56014	0.550703	-6.46473	1.0148e-10	1.96233e-08	349	69	543	40	12	5
TR38491_c0_g1_i1	476	13.1545	-3.55737	0.63001	-5.64653	1.6372e-08	2.18857e-06	25	14	37	0	1	0
TR50595_c1_g6_i1	293	774.182	-3.55709	0.656666	-5.41689	6.0643e-08	7.30043e-06	975	596	3416	0	32	7
TR57908_c0_g1_i4	2538	41.7172	-3.5552	0.599015	-5.93507	2.93713e-09	4.42672e-07	80	16	161	5	3	1
TR52793_c0_g2_i3	1549	21.9228	-3.55351	0.56844	-6.25132	4.06986e-10	7.11785e-08	28	39	52	1	3	1
TR54632_c3_g1_i1	1466	44.073	-3.54999	0.53777	-6.60132	4.07503e-11	8.37505e-09	40	66	152	11	2	2
TR49377_c0_g1_i5	1362	4718.93	-3.54997	0.656952	-5.40369	6.52834e-08	7.79799e-06	6210	3427	20738	3	126	72
TR50813_c1_g1_i2	4063	170.435	-3.54827	0.631711	-5.61692	1.9439e-08	2.56511e-06	234	63	825	9	1	8
TR41978_c0_g1_i1	712	3610.66	-3.54751	0.660688	-5.36942	7.89894e-08	9.29788e-06	5113	420	19249	8	47	45
TR51603_c2_g1_i1	1444	76.2257	-3.54643	0.608379	-5.82931	5.5657e-09	7.9964e-07	61	86	335	1	10	2
TR60086_c1_g1_i5	1179	157.263	-3.54349	0.376011	-9.4239	4.34617e-21	3.19683e-18	239	200	420	56	22	7
TR32478_c0_g1_i1	512	16.0263	-3.54192	0.639031	-5.54265	2.97934e-08	3.79779e-06	24	12	65	0	1	0
TR98982_c0_g1_i1	307	33.4238	-3.54176	0.642431	-5.51307	3.52631e-08	4.43255e-06	28	17	185	0	1	1
TR60213_c3_g2_i3	505	19.7198	-3.53863	0.56154	-6.30165	2.94497e-10	5.25819e-08	33	23	55	2	2	1
TR19017_c0_g3_i1	598	74.0083	-3.53294	0.614679	-5.74763	9.05047e-09	1.25685e-06	56	234	65	5	8	1
TR53540_c1_g1_i2	1949	36.2984	-3.53221	0.533189	-6.62469	3.47974e-11	7.22892e-09	44	49	114	2	5	3
TR54632_c2_g1_i7	494	11.7171	-3.52937	0.649618	-5.43298	5.54193e-08	6.72955e-06	12	22	34	0	0	0
TR61200_c2_g2_i1	368	145.552	-3.5287	0.649521	-5.43277	5.54851e-08	6.73222e-06	255	181	397	0	13	0
TR62427_c5_g1_i1	224	166.421	-3.52814	0.651672	-5.41398	6.16399e-08	7.40304e-06	446	253	117	1	13	0
TR55163_c0_g1_i3	570	50.8325	-3.52742	0.6165	-5.72169	1.05468e-08	1.44765e-06	70	43	202	1	8	0
TR38483_c0_g1_i1	778	16.0373	-3.5264	0.599645	-5.88081	4.08252e-09	6.01731e-07	24	19	51	1	2	0
TR63654_c2_g2_i1	228	15.596	-3.52602	0.65443	-5.38793	7.12733e-08	8.43483e-06	15	14	74	0	0	0
TR43857_c0_g1_i2	890	205.185	-3.52503	0.627915	-5.61387	1.97853e-08	2.60188e-06	283	553	143	35	11	0
TR101635_c0_g1_i1	280	70.1574	-3.52313	0.417573	-8.43715	3.25173e-17	1.4406e-14	109	88	188	23	9	3
TR22413_c0_g2_i1	1242	12.8198	-3.52298	0.636195	-5.53758	3.06672e-08	3.89626e-06	13	20	44	1	0	0
TR90925_c0_g1_i1	325	21.0012	-3.52189	0.647877	-5.43604	NA	NA	17	16	109	0	1	0
TR53873_c0_g1_i3	3156	155.241	-3.52099	0.634946	-5.54533	2.93395e-08	3.74615e-06	369	113	396	1	19	1
TR59655_c1_g1_i2	1314	24.6575	-3.52072	0.592835	-5.93878	2.87143e-09	4.34045e-07	60	17	60	2	2	1
TR55768_c0_g1_i1	415	11.6139	-3.5199	0.631851	-5.57078	2.53605e-08	3.2762e-06	16	18	33	1	0	0
TR43257_c2_g1_i1	1518	201.893	-3.5129	0.635592	-5.52697	3.25817e-08	4.11906e-06	726	82	220	8	3	9
TR55242_c3_g1_i1	515	25.7241	-3.50958	0.660044	-5.3172	1.05378e-07	1.20804e-05	48	7	112	0	0	0
TR49018_c0_g1_i1	1392	63.8757	-3.50558	0.54479	-6.43473	1.2369e-10	2.36209e-08	35	128	200	9	8	3
TR26287_c0_g1_i2	700	55.9825	-3.50552	0.65493	-5.3525	8.67452e-08	1.01255e-05	65	10	315	0	1	1
TR60446_c6_g2_i1	3317	133.814	-3.49847	0.376255	-9.29815	1.42917e-20	9.89668e-18	148	214	367	39	21	9
TR56573_c0_g1_i1	351	16.0331	-3.49784	0.645145	-5.42178	5.9007e-08	7.12021e-06	44	11	34	1	0	0
TR45303_c1_g1_i1	2817	7533.49	-3.49555	0.625772	-5.58599	2.32378e-08	3.01719e-06	8139	1031	43024	995	265	199
TR63000_c1_g1_i8	774	15.1963	-3.49389	0.609482	-5.73255	9.89303e-09	1.36277e-06	24	17	47	0	1	1
TR60318_c1_g1_i2	666	214.159	-3.48911	0.655478	-5.323	1.0207e-07	1.17449e-05	221	77	1179	0	4	5
TR66919_c0_g1_i1	267	14.38	-3.48788	0.638326	-5.46411	4.65238e-08	5.70343e-06	13	20	56	0	1	0
TR15693_c1_g1_i1	657	13.9031	-3.48626	0.636982	-5.47308	4.42277e-08	5.45238e-06	12	25	45	0	1	0
TR57729_c6_g1_i1	549	66.9515	-3.48618	0.608001	-5.73385	9.81785e-09	1.35363e-06	113	118	121	19	1	0
TR3577_c2_g1_i1	507	32.7419	-3.48591	0.617841	-5.64208	1.68012e-08	2.24012e-06	43	17	152	1	3	1
TR50075_c0_g1_i1	1546	227.035	-3.48203	0.643672	-5.40963	NA	NA	224	204	1038	0	14	6
TR38785_c0_g1_i1	837	18.1448	-3.48172	0.620393	-5.61211	1.99869e-08	2.62614e-06	21	42	31	0	1	1
TR60635_c6_g1_i2	375	71.8177	-3.48114	0.635569	-5.47721	4.3209e-08	5.33535e-06	86	21	379	1	5	2
TR100293_c0_g1_i1	385	18.4797	-3.47686	0.65788	-5.28495	1.25737e-07	1.42654e-05	54	9	41	0	0	0
TR59005_c1_g2_i2	2747	262.854	-3.47426	0.423065	-8.21212	2.1731e-16	8.75595e-14	247	553	566	68	48	14
TR50810_c1_g1_i2	2736	421.809	-3.47425	0.654911	-5.30492	NA	NA	405	369	1984	0	25	4
TR60446_c6_g2_i2	3217	111.24	-3.47323	0.359723	-9.65531	4.66731e-22	3.9208e-19	141	171	284	31	18	9
TR54438_c2_g2_i1	2131	265.322	-3.4696	0.630171	-5.50581	3.67472e-08	4.60779e-06	518	602	131	53	9	1
TR46636_c0_g1_i1	1612	102.892	-3.46846	0.629955	-5.50589	3.67298e-08	4.60779e-06	107	39	552	2	11	2
TR61500_c0_g1_i1	409	189.722	-3.46536	0.645861	-5.36549	8.07299e-08	9.48098e-06	284	111	813	0	6	7
TR39052_c0_g1_i1	773	19.0203	-3.46407	0.604333	-5.73205	9.92262e-09	1.36563e-06	39	14	58	2	2	0
TR46590_c0_g1_i2	711	47.0143	-3.46218	0.487957	-7.09525	1.29114e-12	3.26996e-10	53	82	121	9	10	1
TR54798_c5_g3_i1	372	41.4275	-3.45958	0.601669	-5.74996	8.92626e-09	1.24184e-06	26	35	214	6	3	1
TR52215_c0_g2_i1	245	25.9069	-3.45926	0.648417	-5.33493	9.55793e-08	1.10311e-05	23	14	140	0	0	1
TR52157_c6_g1_i2	825	119.401	-3.45916	0.620441	-5.57533	2.47056e-08	3.19427e-06	159	72	530	2	4	8
TR55991_c5_g1_i1	330	32.2647	-3.4585	0.626923	-5.51662	3.45586e-08	4.3511e-06	24	33	152	0	3	1
TR27005_c0_g1_i2	332	14.6801	-3.45568	0.65577	-5.26965	1.36687e-07	1.53828e-05	37	22	16	0	0	0
TR5320_c0_g1_i1	274	19.0077	-3.45563	0.599512	-5.76408	8.21049e-09	1.14745e-06	19	33	57	1	3	0
TR8256_c0_g1_i1	324	20.0983	-3.45366	0.614553	-5.61979	1.91187e-08	2.52719e-06	22	50	30	1	1	1
TR42332_c0_g1_i3	536	254.429	-3.45344	0.558966	-6.17827	6.48075e-10	1.09362e-07	275	324	901	9	44	14
TR35141_c0_g1_i1	588	14.3332	-3.45212	0.640332	-5.39114	7.00123e-08	8.29198e-06	23	11	55	0	1	0
TR35141_c0_g1_i2	588	12.7658	-3.44974	0.65433	-5.27217	1.34819e-07	1.52171e-05	19	10	52	0	0	0
TR51578_c0_g1_i2	705	153.761	-3.44841	0.384509	-8.96836	3.00969e-19	1.7394e-16	216	179	464	41	35	7
TR45290_c0_g1_i1	1015	19.3347	-3.44835	0.583779	-5.90695	3.48496e-09	5.20644e-07	24	29	57	4	0	1
TR83316_c0_g1_i1	270	18.2883	-3.44802	0.574988	-5.99669	2.01384e-09	3.1177e-07	24	27	53	2	3	0
TR55242_c1_g2_i1	548	33.7634	-3.44607	0.658571	-5.23266	1.67092e-07	1.84268e-05	67	6	145	0	1	0
TR50813_c0_g1_i4	1221	181.239	-3.44005	0.637637	-5.395	6.85224e-08	8.14061e-06	139	76	1043	4	4	9
TR63010_c3_g5_i2	1280	100.476	-3.43984	0.55317	-6.2184	5.02238e-10	8.69471e-08	157	43	425	17	9	6
TR55893_c1_g1_i2	263	27.6363	-3.43819	0.557796	-6.16388	7.09834e-10	1.18612e-07	54	28	69	2	2	3
TR41184_c0_g2_i1	1280	12.675	-3.43689	0.61596	-5.57973	2.40893e-08	3.12511e-06	23	19	27	1	1	0
TR36964_c0_g1_i1	2126	10.7373	-3.43565	0.651943	-5.26986	1.36526e-07	1.5376e-05	12	21	28	0	0	0
TR16836_c0_g1_i1	361	259.979	-3.43371	0.545751	-6.29172	3.13966e-10	5.57344e-08	162	197	1350	48	30	13
TR101023_c0_g1_i1	493	296.827	-3.42846	0.661988	-5.17904	2.23029e-07	2.39429e-05	201	76	1872	0	7	3
TR45675_c0_g1_i1	1505	32.9527	-3.42814	0.480574	-7.13342	9.7902e-13	2.50841e-10	43	47	92	7	5	2
TR3924_c0_g1_i1	492	11.4035	-3.42408	0.637872	-5.36797	7.96298e-08	9.35893e-06	19	12	37	1	0	0
TR46467_c0_g1_i2	1091	7724.15	-3.42355	0.661592	-5.17471	2.28265e-07	2.44708e-05	10484	5204	34202	3	233	81
TR54632_c2_g1_i6	748	11.255	-3.42337	0.632214	-5.41488	6.13293e-08	7.37727e-06	18	16	30	0	1	0
TR35657_c0_g1_i1	1303	19.7451	-3.42311	0.622109	-5.50243	3.74595e-08	4.69328e-06	45	16	51	4	0	0
TR59553_c2_g1_i1	1798	219.343	-3.41869	0.309683	-11.0393	2.46861e-28	4.31249e-25	311	283	591	62	47	17
TR50595_c1_g2_i3	887	4277.76	-3.41841	0.660715	-5.1738	2.29379e-07	2.4556e-05	4996	2034	21765	3	105	65
TR19343_c0_g1_i1	468	114.984	-3.41823	0.633759	-5.39358	NA	NA	84	69	630	1	7	5
TR46686_c0_g1_i1	1787	9.95408	-3.41611	0.651491	-5.24353	1.57532e-07	1.74855e-05	13	16	29	0	0	0
TR60285_c1_g1_i1	1029	14.5947	-3.41495	0.622377	-5.48694	4.08957e-08	5.07827e-06	28	21	30	0	2	0
TR54632_c2_g1_i2	503	10.7813	-3.41383	0.653055	-5.22748	1.71839e-07	1.89233e-05	12	15	39	0	0	0
TR14676_c0_g1_i1	306	17.593	-3.41365	0.632919	-5.39351	6.90942e-08	8.19587e-06	44	20	29	0	2	0
TR28630_c0_g1_i1	527	24.1047	-3.41331	0.594662	-5.73993	9.47173e-09	1.31179e-06	39	16	92	4	1	1
TR51966_c1_g1_i3	897	22.9709	-3.40991	0.621788	-5.48403	4.15735e-08	5.15526e-06	24	19	105	1	3	0
TR48822_c0_g1_i1	2081	62.7875	-3.40652	0.515584	-6.60711	3.91901e-11	8.08684e-09	96	103	128	4	10	6
TR46064_c0_g1_i1	229	26.6376	-3.40413	0.635066	-5.36028	8.30932e-08	9.7288e-06	12	30	134	1	1	1
TR60003_c0_g1_i1	3571	266.362	-3.40374	0.510976	-6.66125	2.71506e-11	5.74122e-09	341	166	1140	37	50	15
TR61200_c0_g2_i1	342	392.575	-3.40301	0.654125	-5.20239	1.96745e-07	2.13901e-05	752	408	1103	0	31	3
TR30997_c0_g1_i2	1431	24.9498	-3.40274	0.612692	-5.55376	2.79592e-08	3.58779e-06	58	18	65	1	4	0
TR50837_c1_g1_i1	1050	18.9104	-3.39956	0.581016	-5.85106	4.8844e-09	7.10386e-07	41	20	41	3	1	1
TR51108_c0_g1_i2	1351	44.7669	-3.39829	0.461898	-7.35723	1.8776e-13	5.27685e-11	64	52	136	10	9	2
TR63585_c0_g1_i10	5742	504.609	-3.39502	0.301913	-11.245	2.45056e-29	4.70905e-26	693	630	1426	134	112	43
TR45653_c0_g2_i2	397	232.952	-3.39029	0.666195	-5.08904	3.59881e-07	3.73561e-05	470	592	13	5	1	0
TR50334_c0_g1_i2	1520	9.96853	-3.38906	0.652637	-5.19287	2.07082e-07	2.24031e-05	12	17	29	0	0	0
TR18545_c0_g1_i1	620	13821.5	-3.38869	0.663822	-5.10481	3.31122e-07	3.45342e-05	22382	7256	58990	4	294	134
TR60635_c6_g1_i6	498	49.2089	-3.38728	0.627642	-5.39683	6.78301e-08	8.06459e-06	47	26	256	1	2	3
TR62939_c5_g3_i1	472	94.0259	-3.38388	0.503573	-6.71974	1.8205e-11	3.97535e-09	113	126	297	36	12	1
TR58164_c0_g1_i1	346	461.544	-3.38274	0.64713	-5.2273	1.72001e-07	1.89275e-05	507	99	2581	7	11	19
TR52003_c1_g3_i1	3251	156.878	-3.38084	0.600454	-5.63047	1.79721e-08	2.38795e-06	322	299	136	29	2	9
TR50813_c1_g2_i1	970	267.833	-3.38024	0.632205	-5.34675	NA	NA	186	144	1509	4	16	13
TR37859_c0_g1_i1	478	9.67081	-3.37621	0.652554	-5.17384	2.29336e-07	2.4556e-05	18	14	22	0	0	0
TR42355_c1_g1_i1	860	10.235	-3.3748	0.653664	-5.1629	2.43151e-07	2.58682e-05	11	18	31	0	0	0
TR63649_c1_g1_i2	385	12.0285	-3.37415	0.638432	-5.28507	1.2566e-07	1.42654e-05	12	20	39	0	1	0
TR32759_c1_g1_i1	1589	124.141	-3.37249	0.626899	-5.37964	7.46352e-08	8.81234e-06	17	258	474	15	10	2
TR53765_c0_g1_i1	1932	26.887	-3.36935	0.634005	-5.31439	NA	NA	23	78	33	1	3	0
TR59471_c1_g2_i2	1554	34.7181	-3.36581	0.64546	-5.21459	1.84222e-07	2.01425e-05	69	14	131	0	0	2
TR10681_c0_g1_i1	1352	171.969	-3.3651	0.593669	-5.66831	1.44216e-08	1.94647e-06	386	202	315	5	36	4
TR60396_c65_g5_i1	771	244.553	-3.36454	0.486343	-6.91805	4.57896e-12	1.07634e-09	511	373	313	39	28	25
TR60086_c1_g1_i3	1200	108.02	-3.36155	0.488023	-6.8881	5.65422e-12	1.30123e-09	178	143	261	46	12	2
TR95806_c0_g1_i1	359	41.0073	-3.35951	0.602328	-5.57754	2.43948e-08	3.15941e-06	62	20	175	2	3	3
TR14977_c0_g1_i1	224	16.6939	-3.35754	0.590528	-5.68567	1.30301e-08	1.76642e-06	29	29	28	2	1	1
TR44748_c0_g1_i1	332	16.465	-3.35682	0.629176	-5.33526	9.54087e-08	1.10197e-05	43	13	33	1	0	1
TR60086_c1_g1_i1	1187	96.0255	-3.35395	0.382521	-8.76799	1.81877e-18	9.51017e-16	142	135	235	36	18	4
TR40121_c1_g2_i1	587	21.7025	-3.35394	0.628154	-5.33935	9.32783e-08	1.08142e-05	47	9	74	1	1	1
TR61972_c11_g2_i1	312	32.6354	-3.35221	0.545378	-6.14658	7.91702e-10	1.30729e-07	55	26	108	6	2	3
TR60446_c6_g2_i4	3128	117.613	-3.35018	0.512873	-6.53219	6.48141e-11	1.29066e-08	164	191	274	47	15	1
TR44733_c0_g1_i1	636	37.0099	-3.3497	0.508265	-6.59046	4.38473e-11	8.93985e-09	40	53	118	7	8	1
TR52215_c0_g3_i9	471	36.9694	-3.34559	0.604615	-5.53342	3.14041e-08	3.98658e-06	48	19	170	6	1	2
TR50334_c0_g1_i1	1527	14.4863	-3.34248	0.650155	-5.14105	2.73208e-07	2.88068e-05	8	31	46	1	0	0
TR58202_c1_g1_i3	603	283.944	-3.34156	0.65501	-5.10154	NA	NA	210	218	1487	0	10	8
TR46788_c0_g2_i2	415	14.9889	-3.34132	0.659693	-5.06497	4.08471e-07	4.19187e-05	42	8	35	0	0	0
TR48510_c0_g1_i1	1063	11.6085	-3.34063	0.656896	-5.08548	3.66688e-07	3.80114e-05	11	14	49	0	0	0
TR53873_c0_g1_i2	1066	31.4263	-3.34057	0.612497	-5.45402	4.92435e-08	5.99857e-06	70	25	82	1	6	0
TR56067_c0_g1_i1	875	19.7203	-3.33837	0.554443	-6.02112	1.73213e-09	2.71992e-07	31	30	45	5	1	1
TR45783_c0_g1_i1	1164	13.8566	-3.33683	0.637353	-5.23545	1.64586e-07	1.82028e-05	11	26	43	0	0	1
TR79973_c0_g1_i1	419	39.4842	-3.33382	0.618028	-5.39428	6.87979e-08	8.16702e-06	33	24	207	2	5	1
TR33200_c2_g1_i1	307	93.5587	-3.33056	0.659996	-5.04633	4.50374e-07	4.58516e-05	63	13	608	1	1	2
TR50590_c6_g1_i4	1265	47.8909	-3.33037	0.456217	-7.29997	2.87841e-13	7.88767e-11	78	71	99	8	10	4
TR63479_c15_g16_i1	451	703.855	-3.32794	0.660019	-5.04219	4.60234e-07	4.67009e-05	2114	917	390	1	43	5
TR50595_c1_g2_i7	607	1954.73	-3.32637	0.663916	-5.01022	5.43666e-07	5.42361e-05	2267	637	10510	1	34	28
TR42561_c1_g2_i1	1910	23.3089	-3.32446	0.537501	-6.18504	6.20878e-10	1.05351e-07	27	43	55	5	3	1
TR33763_c0_g1_i1	293	14.1526	-3.32417	0.633728	-5.24543	1.5592e-07	1.73316e-05	16	13	61	1	1	0
TR43119_c1_g8_i1	298	44.5601	-3.32053	0.61657	-5.3855	7.22442e-08	8.54316e-06	49	106	72	3	0	4
TR25226_c0_g1_i1	754	78.1038	-3.31969	0.612434	-5.42049	5.94343e-08	7.16615e-06	265	34	100	16	4	2
TR64075_c9_g3_i2	310	9.8234	-3.31868	0.655037	-5.0664	4.05408e-07	4.166e-05	19	16	18	0	0	0
TR82028_c0_g1_i1	292	11.1822	-3.3181	0.643905	-5.1531	2.56219e-07	2.71832e-05	16	11	42	1	0	0
TR58163_c3_g8_i1	742	69.533	-3.31762	0.457788	-7.24708	4.25857e-13	1.14253e-10	118	75	189	28	8	3
TR46117_c0_g1_i2	2412	23.6339	-3.31444	0.538366	-6.15648	7.438e-10	1.24018e-07	39	24	71	4	4	1
TR51966_c1_g1_i4	1442	31.6777	-3.31287	0.645438	-5.13274	2.85555e-07	3.00262e-05	33	20	156	0	0	2
TR32352_c0_g1_i1	595	53.6544	-3.31239	0.536608	-6.17284	6.70745e-10	1.12939e-07	89	32	200	14	7	2
TR58775_c0_g2_i1	407	31.0332	-3.31192	0.62531	-5.29645	1.18077e-07	1.3436e-05	27	32	138	0	4	1
TR54252_c2_g1_i5	1517	30.4632	-3.31014	0.656551	-5.04172	4.61374e-07	4.67856e-05	107	11	42	0	0	1
TR15120_c0_g1_i1	560	15.9449	-3.30818	0.650876	-5.08266	3.72191e-07	3.8504e-05	22	9	73	0	1	0
TR51108_c0_g1_i3	3227	112.494	-3.30797	0.461296	-7.17103	7.44368e-13	1.93895e-10	157	132	343	48	16	3
TR51941_c0_g1_i1	1388	13.4372	-3.30202	0.65015	-5.07887	3.79693e-07	3.92536e-05	8	28	43	1	0	0
TR41250_c0_g1_i1	763	25.1898	-3.30169	0.537471	-6.14302	8.09688e-10	1.33269e-07	30	30	87	5	4	1
TR47336_c0_g1_i2	878	9.84428	-3.3003	0.655996	-5.03097	4.88009e-07	4.93239e-05	11	14	35	0	0	0
TR54336_c0_g1_i1	262	12.8224	-3.29236	0.65963	-4.99122	5.99977e-07	5.92386e-05	19	8	56	0	0	0
TR54632_c2_g1_i3	517	11.457	-3.28906	0.628397	-5.23405	1.65832e-07	1.83274e-05	15	19	31	2	0	0
TR54438_c5_g1_i1	644	96.8176	-3.28728	0.659852	-4.98184	6.29826e-07	6.18679e-05	329	112	16	8	2	0
TR53157_c1_g1_i1	2470	89.6526	-3.28715	0.463788	-7.08762	1.3644e-12	3.4385e-10	161	101	221	39	11	3
TR55991_c3_g1_i2	448	25.7503	-3.28317	0.653569	-5.02345	NA	NA	16	19	142	0	2	0
TR17045_c0_g2_i1	527	11.6223	-3.28263	0.658653	-4.98385	6.23311e-07	6.13454e-05	31	10	23	0	0	0
TR20107_c0_g1_i1	1319	21.4585	-3.28112	0.617015	-5.31774	1.05065e-07	1.20625e-05	20	19	99	2	3	0
TR46467_c1_g1_i1	559	780.747	-3.2799	0.662382	-4.95167	7.35791e-07	7.13648e-05	954	559	3562	0	41	6
TR55434_c8_g1_i1	1327	177.927	-3.27946	0.658079	-4.98338	6.24828e-07	6.14555e-05	79	477	417	1	16	0
TR62319_c4_g12_i1	628	28.1969	-3.27337	0.635082	-5.15425	2.54653e-07	2.70358e-05	29	20	134	0	1	2
TR62574_c3_g13_i1	565	10.8463	-3.27281	0.640321	-5.11121	3.20108e-07	3.34536e-05	21	17	20	0	1	0
TR60545_c3_g1_i1	289	44.251	-3.26996	0.459325	-7.11906	1.08666e-12	2.77958e-10	65	65	104	15	4	4
TR42416_c0_g1_i1	531	54.4396	-3.26134	0.618804	-5.2704	1.3613e-07	1.53426e-05	57	49	235	1	2	5
TR61813_c0_g1_i1	736	63.2215	-3.26111	0.657246	-4.96178	NA	NA	24	29	404	2	0	2
TR51108_c0_g1_i1	3155	139.783	-3.25975	0.370219	-8.80494	1.30925e-18	6.94037e-16	217	182	343	53	33	6
TR46362_c0_g1_i3	743	16.6031	-3.25682	0.607481	-5.36118	8.26812e-08	9.70273e-06	26	25	41	5	0	0
TR59419_c3_g1_i1	506	113.416	-3.25234	0.53202	-6.1132	9.76556e-10	1.58864e-07	204	148	251	52	9	2
TR52215_c0_g3_i8	837	70.3454	-3.25198	0.586104	-5.54847	2.88184e-08	3.68574e-06	79	28	353	11	7	4
TR54632_c2_g1_i1	538	11.7643	-3.24993	0.645095	-5.03791	4.70651e-07	4.76635e-05	10	19	42	0	1	0
TR32788_c0_g1_i2	1597	9.73698	-3.24908	0.642457	-5.05727	4.25305e-07	4.35301e-05	19	13	22	1	0	0
TR36895_c0_g1_i3	594	16.3787	-3.24455	0.624465	-5.19573	2.03922e-07	2.20922e-05	24	12	65	2	0	1
TR41716_c0_g1_i2	1360	20.3471	-3.24105	0.649335	-4.99134	5.99628e-07	5.92386e-05	11	26	95	0	2	0
TR28344_c0_g1_i1	525	15.7388	-3.23711	0.646447	-5.00755	5.51285e-07	5.48537e-05	29	8	60	0	0	1
TR86916_c0_g1_i1	235	14.13	-3.23683	0.662059	-4.88903	1.01332e-06	9.56277e-05	31	6	50	0	0	0
TR53584_c8_g2_i1	805	287.147	-3.23368	0.661481	-4.88854	1.01587e-06	9.58096e-05	254	107	1642	0	7	7
TR43944_c0_g1_i1	1745	9.36126	-3.23276	0.642056	-5.03501	4.77812e-07	4.83569e-05	16	13	24	1	0	0
TR39601_c1_g1_i1	572	24.8633	-3.23037	0.648886	-4.97833	NA	NA	18	14	139	0	1	1
TR63479_c10_g1_i2	252	299.716	-3.22347	0.664288	-4.85253	1.21899e-06	0.00011323	791	512	137	1	18	0
TR58946_c4_g2_i3	1355	243.373	-3.22343	0.422724	-7.62538	2.43318e-14	7.71244e-12	410	219	719	59	68	14
TR53311_c0_g3_i1	1719	88.1318	-3.22073	0.602494	-5.34566	9.00899e-08	1.04683e-05	195	22	308	8	8	6
TR46329_c1_g1_i1	1570	9.00084	-3.22072	0.657403	-4.89916	9.62449e-07	9.12753e-05	14	17	18	0	0	0
TR53540_c1_g1_i1	1756	13.0579	-3.21918	0.653207	-4.92826	8.29633e-07	7.9563e-05	36	8	29	1	0	0
TR94078_c2_g1_i1	280	424.093	-3.21913	0.660453	-4.87413	1.09288e-06	0.000102507	398	126	2439	1	8	13
TR9473_c0_g1_i1	600	13858.7	-3.21652	0.666294	-4.82748	1.38269e-06	0.000126524	22443	7361	58952	3	290	154
TR49577_c0_g1_i1	1498	2142.83	-3.21303	0.59025	-5.44351	5.22415e-08	6.35371e-06	2018	1512	10211	136	143	207
TR46928_c1_g1_i1	936	968.107	-3.21292	0.40299	-7.9727	1.55243e-15	5.75072e-13	1746	884	2620	428	132	73
TR31757_c0_g1_i1	1569	5535.82	-3.21187	0.665753	-4.82442	1.40409e-06	0.000128101	7356	3874	24526	1	160	58
TR49362_c0_g1_i2	1911	31.878	-3.21069	0.586898	-5.4706	4.48508e-08	5.52477e-06	74	15	93	6	4	1
TR36895_c0_g1_i2	559	18.9109	-3.21066	0.61993	-5.17907	2.23001e-07	2.39429e-05	31	10	76	2	1	1
TR58482_c5_g1_i1	320	65.4823	-3.20977	0.598766	-5.36064	8.29259e-08	9.71661e-06	191	77	45	7	11	2
TR36445_c0_g1_i1	611	9.19855	-3.20893	0.658151	-4.87567	1.08438e-06	0.000101771	11	19	21	0	0	0
TR46035_c0_g1_i1	1272	25.1965	-3.20861	0.641661	-5.00047	5.71909e-07	5.67223e-05	25	14	129	0	2	1
TR942_c0_g1_i1	345	25.0393	-3.20746	0.641455	-5.00029	5.72451e-07	5.67394e-05	30	12	123	0	2	1
TR31474_c0_g2_i1	541	9.4668	-3.20625	0.658727	-4.86735	1.13107e-06	0.00010583	9	17	30	0	0	0
TR59699_c0_g1_i2	4214	23.8455	-3.20334	0.639619	-5.00819	5.49435e-07	5.47216e-05	35	11	107	0	2	1
TR7392_c0_g1_i1	373	16.2379	-3.20331	0.600837	-5.33141	9.74527e-08	1.12389e-05	30	13	52	3	2	0
TR63383_c1_g1_i1	719	107.029	-3.20228	0.594922	-5.38268	7.33856e-08	8.67146e-06	108	41	561	12	18	4
TR59471_c1_g1_i1	437	28.0959	-3.20165	0.62252	-5.14304	2.70322e-07	2.85612e-05	35	13	135	5	1	1
TR42739_c1_g1_i1	300	24.1762	-3.20047	0.560566	-5.70935	1.13409e-08	1.5456e-06	34	23	85	3	5	1
TR54632_c2_g1_i9	617	9.22137	-3.20007	0.643418	-4.97355	6.57384e-07	6.42873e-05	15	15	21	1	0	0
TR35933_c1_g1_i1	262	35.9493	-3.19989	0.603912	-5.2986	1.16695e-07	1.32885e-05	58	30	123	4	0	4
TR81672_c0_g1_i1	238	14.0245	-3.19944	0.627923	-5.09528	3.48228e-07	3.62445e-05	13	16	59	2	1	0
TR58550_c2_g1_i3	1517	15.4226	-3.19868	0.64782	-4.93761	7.90858e-07	7.60342e-05	21	9	69	0	0	1
TR23761_c0_g2_i1	2119	30.3026	-3.19269	0.659744	-4.83929	1.30302e-06	0.000120236	11	26	174	0	2	0
TR47696_c1_g1_i1	759	5805.33	-3.19011	0.66323	-4.80996	1.50959e-06	0.000136914	5624	2280	32193	7	141	134
TR60396_c65_g1_i1	804	417.055	-3.18771	0.617205	-5.16475	2.4076e-07	2.56316e-05	920	564	658	33	5	38
TR53909_c0_g1_i4	2821	31.4933	-3.18716	0.636858	-5.00451	5.60044e-07	5.56532e-05	18	36	149	0	2	2
TR46056_c1_g2_i1	1702	14.6361	-3.18535	0.65721	-4.84678	1.25479e-06	0.000115994	24	6	65	1	0	0
TR47694_c0_g1_i2	1227	397.429	-3.18452	0.615554	-5.17342	2.29849e-07	2.45892e-05	589	685	843	11	95	5
TR52215_c0_g3_i1	537	45.2852	-3.1804	0.610741	-5.20745	1.91455e-07	2.08888e-05	55	21	216	4	2	4
TR60861_c3_g1_i5	419	24.4158	-3.1787	0.543463	-5.84897	4.94626e-09	7.18025e-07	32	31	75	3	6	1
TR27005_c0_g1_i1	408	19.9876	-3.17694	0.625587	-5.07833	3.80765e-07	3.93381e-05	37	43	16	2	1	1
TR57304_c10_g1_i2	540	10.25	-3.17674	0.660566	-4.80912	1.51596e-06	0.00013733	8	22	29	0	0	0
TR51289_c0_g1_i1	3190	32.5551	-3.17592	0.608443	-5.21975	1.79166e-07	1.96457e-05	45	32	115	1	1	4
TR49835_c0_g1_i1	2289	25.4921	-3.17541	0.581294	-5.46266	4.69057e-08	5.73653e-06	46	49	31	6	4	0
TR1912_c0_g1_i1	333	12.4084	-3.17539	0.662376	-4.79393	1.63543e-06	0.000146769	20	30	12	0	0	0
TR60635_c6_g1_i1	353	36.861	-3.17498	0.659023	-4.81771	1.45215e-06	0.000132083	30	15	213	0	3	0
TR36895_c0_g1_i1	589	61.948	-3.17475	0.5637	-5.63198	NA	NA	48	45	306	12	8	4
TR41480_c0_g1_i1	1264	30.205	-3.17461	0.497708	-6.37847	1.78869e-10	3.29707e-08	36	39	95	7	6	2
TR51697_c2_g1_i2	3174	255.49	-3.17385	0.661024	-4.80141	1.57552e-06	0.000142139	194	88	1523	9	0	8
TR59005_c1_g2_i1	293	18.4498	-3.16837	0.559822	-5.6596	1.51724e-08	2.03529e-06	22	34	42	3	3	1
TR56772_c0_g1_i1	409	41.4059	-3.16638	0.641396	-4.9367	7.94557e-07	7.63421e-05	85	6	169	5	2	1
TR96139_c0_g1_i1	313	67.9881	-3.16611	0.64321	-4.92237	8.55039e-07	8.17445e-05	63	46	340	0	8	2
TR59471_c1_g1_i2	384	20.2803	-3.16516	0.632689	-5.00271	5.65288e-07	5.61381e-05	26	12	92	3	0	1
TR58145_c2_g1_i1	2035	12.8226	-3.16502	0.622559	-5.08388	3.69804e-07	3.82828e-05	26	21	19	2	1	0
TR16253_c0_g1_i1	464	91.767	-3.1595	0.65435	-4.82845	1.37599e-06	0.000125986	248	117	95	0	1	5
TR51305_c0_g1_i3	1494	1048.64	-3.15343	0.658461	-4.78909	NA	NA	4420	203	489	138	26	7
TR59877_c0_g1_i3	1233	8.94651	-3.15136	0.659722	-4.77681	1.78099e-06	0.000158628	11	19	19	0	0	0
TR55434_c18_g1_i1	226	60.7988	-3.14954	0.656127	-4.8002	1.58509e-06	0.000142835	20	193	99	0	5	1
TR52720_c4_g1_i2	535	5167.36	-3.14943	0.66634	-4.72646	2.28468e-06	0.00019765	8870	2846	20911	1	162	58
TR5416_c0_g1_i1	473	15.2499	-3.14913	0.659027	-4.77846	1.76645e-06	0.000157515	45	6	35	1	0	0
TR50465_c2_g1_i1	387	43.4364	-3.1477	0.656375	-4.79558	1.62207e-06	0.000145996	35	14	256	1	0	2
TR39491_c0_g1_i1	580	29.4661	-3.14742	0.660582	-4.76462	1.89206e-06	0.000167068	103	10	43	0	2	0
TR60446_c6_g2_i6	2214	52.27	-3.14376	0.405904	-7.74509	9.55177e-15	3.16464e-12	76	77	119	18	11	4
TR7893_c0_g1_i1	265	509.804	-3.14113	0.380332	-8.25892	1.47002e-16	6.04243e-14	902	559	1218	249	80	38
TR60439_c1_g1_i1	771	29.3015	-3.14057	0.575263	-5.45936	4.77856e-08	5.83944e-06	35	37	99	12	2	0
TR56756_c0_g3_i1	514	168.625	-3.13956	0.616804	-5.09004	3.57984e-07	3.71843e-05	590	45	228	40	12	5
TR64007_c9_g3_i1	247	20.8209	-3.13884	0.624072	-5.02962	4.91453e-07	4.96067e-05	16	27	86	1	4	0
TR17693_c0_g1_i1	253	22.7266	-3.13695	0.628347	-4.99238	5.964e-07	5.89611e-05	68	23	22	4	2	0
TR73345_c0_g1_i1	309	11.0033	-3.13191	0.641505	-4.88212	1.04949e-06	9.87383e-05	12	14	40	0	0	1
TR53765_c0_g1_i2	1489	14.2952	-3.1309	0.649886	-4.81761	1.45289e-06	0.000132083	12	39	23	2	0	0
TR50595_c1_g8_i1	279	2333.39	-3.12839	0.667929	-4.68371	2.81724e-06	0.000236923	3547	955	10831	0	46	21
TR40231_c1_g2_i2	1003	19.8563	-3.12786	0.605298	-5.16747	2.37281e-07	2.53138e-05	35	23	52	0	4	1
TR19070_c0_g1_i1	325	811.819	-3.12754	0.66354	-4.71341	2.43601e-06	0.000209328	861	271	4456	1	16	23
TR38699_c0_g1_i2	867	19.0245	-3.12673	0.641131	-4.87689	1.0777e-06	0.000101206	26	9	88	2	0	1
TR55023_c0_g1_i1	1898	19.7055	-3.12665	0.652659	-4.79063	1.66257e-06	0.00014903	50	7	59	3	0	0
TR12614_c0_g1_i1	330	13.4965	-3.12587	0.640685	-4.87895	1.06651e-06	0.000100278	22	11	49	0	2	0
TR84273_c0_g1_i1	331	23.5373	-3.12352	0.658834	-4.74099	2.12677e-06	0.000185345	49	5	94	0	0	1
TR46928_c0_g1_i1	252	137.89	-3.12295	0.508001	-6.14752	7.87044e-10	1.30099e-07	215	111	466	50	9	13
TR62361_c4_g1_i1	404	18.4728	-3.1202	0.660673	-4.72276	NA	NA	11	12	106	0	1	0
TR47626_c1_g1_i2	1326	10.0009	-3.1196	0.634258	-4.9185	8.721e-07	8.3272e-05	17	14	25	2	0	0
TR57149_c0_g1_i1	4219	187.013	-3.11862	0.521381	-5.98146	2.21143e-09	3.39285e-07	200	461	239	77	22	9
TR43249_c0_g1_i1	3009	303.563	-3.11798	0.375744	-8.29815	1.05741e-16	4.36978e-14	357	425	859	132	76	16
TR55025_c0_g1_i5	778	53.3105	-3.11508	0.519081	-6.00115	1.95926e-09	3.037e-07	80	56	166	18	13	0
TR53157_c0_g1_i1	1664	48.5239	-3.11137	0.426408	-7.29671	2.94884e-13	8.06629e-11	62	65	137	17	11	3
TR10745_c0_g1_i1	1907	16873.6	-3.11121	0.664601	-4.68133	2.85024e-06	0.000239305	20410	8150	84072	12	508	371
TR37859_c0_g1_i2	454	11.6923	-3.10979	0.644249	-4.82699	1.38609e-06	0.000126685	28	10	26	0	0	1
TR45128_c0_g1_i1	1238	352.609	-3.10849	0.53557	-5.80408	6.47192e-09	9.2123e-07	462	566	852	34	117	13
TR60003_c0_g1_i2	1347	49.2286	-3.10657	0.555585	-5.59152	2.25084e-08	2.93488e-06	63	34	203	6	11	3
TR50334_c0_g1_i3	1170	8.69799	-3.10599	0.661004	-4.69889	2.61581e-06	0.000222539	9	13	31	0	0	0
TR49870_c5_g5_i1	378	10.9059	-3.10317	0.654267	-4.74297	2.10609e-06	0.000184064	7	21	37	1	0	0
TR44116_c1_g1_i4	513	15.0004	-3.10245	0.665498	-4.66185	3.13378e-06	0.000259707	46	6	32	0	0	0
TR40380_c0_g2_i1	457	31.2448	-3.10227	0.509236	-6.09201	1.11502e-09	1.79677e-07	34	56	75	10	3	3
TR52137_c0_g1_i2	3193	44.3965	-3.1003	0.653996	-4.74055	2.1314e-06	0.000185538	107	20	133	0	6	0
TR9738_c0_g1_i1	337	10.5917	-3.09963	0.639323	-4.8483	1.24526e-06	0.000115252	11	20	29	2	0	0
TR14934_c0_g1_i1	286	419.052	-3.09691	0.290698	-10.6533	1.68202e-26	2.37227e-23	646	515	1027	190	99	35
TR63649_c1_g2_i1	1360	107.354	-3.09649	0.65703	-4.71286	2.44269e-06	0.000209668	101	47	585	0	3	5
TR60635_c6_g1_i8	316	18.9092	-3.09598	0.661653	-4.67916	2.8805e-06	0.000241581	29	5	92	0	1	0
TR57512_c2_g3_i1	252	27.7828	-3.09565	0.629856	-4.91485	8.88494e-07	8.45747e-05	14	78	51	1	2	2
TR59021_c0_g3_i1	896	18.6494	-3.09266	0.634746	-4.87228	1.10316e-06	0.000103345	20	13	88	1	3	0
TR60635_c6_g1_i9	286	18.7399	-3.09106	0.66171	-4.67132	2.99273e-06	0.000249227	8	16	106	0	1	0
TR51631_c1_g1_i3	1067	20.5413	-3.0908	0.657893	-4.69803	2.6268e-06	0.000223227	30	6	100	0	0	1
TR63654_c6_g1_i1	225	21.0431	-3.08641	0.624744	-4.94028	7.80097e-07	7.51405e-05	26	13	94	1	1	2
TR18659_c0_g1_i1	595	28.8113	-3.08597	0.634679	-4.86226	1.16055e-06	0.00010826	38	21	120	1	0	3
TR50151_c2_g1_i1	1099	54.7677	-3.08594	0.462878	-6.66685	2.61353e-11	5.5648e-09	95	63	129	15	6	8
TR61580_c5_g1_i1	790	175.208	-3.08487	0.606663	-5.08499	3.67647e-07	3.80851e-05	278	91	707	71	7	3
TR51603_c0_g2_i2	321	274.863	-3.08014	0.666036	-4.62459	3.75334e-06	0.000305181	198	71	1706	0	5	6
TR2443_c1_g1_i1	241	39.223	-3.07602	0.662742	-4.64135	3.46138e-06	0.000284099	146	5	57	3	1	0
TR49910_c10_g2_i1	323	19.6467	-3.07599	0.667211	-4.61022	4.02249e-06	0.000324097	57	30	8	0	0	0
TR44389_c0_g2_i1	373	14.9991	-3.07318	0.57327	-5.3608	8.28557e-08	9.7158e-06	24	22	34	4	1	1
TR44490_c0_g1_i1	830	41.3073	-3.07193	0.56199	-5.46617	4.59858e-08	5.65552e-06	92	36	94	18	3	1
TR53451_c2_g1_i2	553	16.4694	-3.0699	0.635315	-4.83209	1.3511e-06	0.000123855	37	17	34	0	0	2
TR42416_c0_g1_i2	761	80.4985	-3.06833	0.616716	-4.97527	6.51573e-07	6.38002e-05	88	58	362	2	6	8
TR58202_c1_g1_i2	826	649.936	-3.06569	0.664806	-4.6114	NA	NA	484	504	3399	0	39	8
TR60446_c6_g2_i3	2379	84.0891	-3.06195	0.439551	-6.96609	3.25877e-12	7.83992e-10	106	127	215	42	16	3
TR37902_c1_g1_i1	383	98.4811	-3.06092	0.424513	-7.21043	5.57765e-13	1.47582e-10	99	142	300	42	15	9
TR51603_c1_g1_i1	440	10.29	-3.05938	0.643346	-4.75542	1.98034e-06	0.000173667	11	14	36	0	0	1
TR56069_c9_g2_i1	294	18.3106	-3.05936	0.662165	-4.62025	3.83282e-06	0.000310442	60	6	34	0	1	0
TR51717_c1_g2_i1	1462	22.074	-3.05932	0.542688	-5.63735	1.72686e-08	2.30043e-06	36	32	48	3	6	1
TR58222_c6_g1_i1	730	473.534	-3.05427	0.605208	-5.04664	4.49647e-07	4.5808e-05	1424	544	254	130	71	7
TR41010_c0_g1_i1	593	9.53958	-3.05343	0.636856	-4.79454	1.63047e-06	0.00014658	16	14	23	2	0	0
TR40444_c0_g1_i1	648	21.5178	-3.05282	0.651064	-4.68898	2.74572e-06	0.000231541	63	13	40	0	3	0
TR63000_c1_g1_i2	556	9.77148	-3.05014	0.642159	-4.74982	2.03594e-06	0.000178238	12	13	32	0	0	1
TR55242_c1_g1_i1	305	38.0935	-3.04829	0.66557	-4.57997	4.65045e-06	0.000370421	57	4	198	0	0	1
TR55583_c0_g1_i2	2515	52.8857	-3.04466	0.516109	-5.89925	3.65165e-09	5.43691e-07	47	52	220	14	10	4
TR44291_c0_g1_i1	1301	63.7355	-3.0434	0.500339	-6.08268	1.18193e-09	1.89466e-07	138	41	167	17	13	5
TR63000_c1_g1_i5	530	9.91366	-3.04289	0.635277	-4.78985	1.66902e-06	0.000149521	10	16	32	1	1	0
TR84807_c0_g1_i1	254	13.3784	-3.04062	0.626981	-4.84963	1.23693e-06	0.000114688	23	26	18	2	0	1
TR50075_c0_g1_i2	1425	237.381	-3.03827	0.655929	-4.63201	NA	NA	239	226	1045	0	10	12
TR50595_c1_g2_i8	271	952.829	-3.03702	0.66773	-4.54828	5.40872e-06	0.000425218	1091	347	5074	0	16	17
TR53047_c0_g1_i1	1952	11.5516	-3.03542	0.634579	-4.78337	1.72384e-06	0.000153894	25	9	31	1	0	1
TR54362_c6_g1_i2	1104	2686.13	-3.03435	0.442555	-6.85643	7.06009e-12	1.60554e-09	4582	2138	8147	1340	347	218
TR75201_c0_g1_i1	274	286.815	-3.03425	0.610931	-4.9666	6.81378e-07	6.64646e-05	281	225	1305	10	22	30
TR91338_c0_g1_i1	268	11.0372	-3.0329	0.654472	-4.63412	3.58455e-06	0.000293269	13	9	49	0	1	0
TR74751_c0_g1_i1	287	17.6247	-3.03132	0.664387	-4.56258	5.05284e-06	0.00039978	16	6	102	1	0	0
TR49377_c0_g1_i4	650	1069.92	-3.0313	0.666482	-4.54821	5.4103e-06	0.000425218	1018	708	5456	0	33	21
TR64040_c2_g1_i1	774	126.022	-3.03102	0.372666	-8.13333	4.17667e-16	1.64215e-13	163	167	345	57	33	7
TR38920_c0_g1_i1	979	5092.34	-3.02896	0.666383	-4.54538	5.48357e-06	0.000429878	4819	2399	27722	3	143	110
TR57409_c0_g1_i2	3131	420.877	-3.0278	0.381834	-7.92962	2.1982e-15	7.97004e-13	471	480	1405	165	119	29
TR57607_c2_g1_i1	4036	48.338	-3.02724	0.488662	-6.19495	5.83031e-10	9.95882e-08	41	77	150	18	7	4
TR43856_c0_g1_i2	747	9.56585	-3.0271	0.65414	-4.6276	3.69931e-06	0.000301535	23	13	14	1	0	0
TR55458_c3_g1_i1	1985	108.224	-3.02422	0.478294	-6.32293	2.5665e-10	4.60921e-08	211	153	173	40	30	3
TR50595_c1_g2_i6	588	2103.96	-3.02388	0.667507	-4.53012	5.89509e-06	0.00045863	2409	680	11343	1	35	43
TR51821_c0_g1_i1	559	10.8955	-3.02277	0.654181	-4.62069	3.8247e-06	0.000310112	8	26	26	0	1	0
TR12685_c0_g1_i1	871	729.799	-3.02197	0.664672	-4.54656	NA	NA	577	626	3646	0	42	13
TR56920_c0_g1_i1	3474	35.3969	-3.0202	0.538832	-5.6051	2.08135e-08	2.73009e-06	50	30	124	6	4	5
TR33876_c0_g2_i1	324	9.30552	-3.01501	0.642171	-4.69502	2.66574e-06	0.000225663	17	13	20	0	0	1
TR50300_c5_g1_i1	915	11.2406	-3.01466	0.629493	-4.78903	1.67586e-06	0.000150046	13	22	25	0	1	1
TR48959_c3_g2_i1	3147	811.839	-3.0139	0.280548	-10.7429	6.40061e-27	9.55307e-24	1363	1066	1637	337	199	91
TR48914_c0_g1_i2	1721	14.7665	-3.01017	0.632704	-4.75763	1.95882e-06	0.00017237	17	10	67	1	1	1
TR49976_c0_g1_i1	2155	31.1933	-3.00902	0.560514	-5.36832	7.94732e-08	9.34767e-06	51	22	107	4	4	4
TR56069_c3_g1_i2	260	47.6347	-3.00839	0.639087	-4.70732	2.5099e-06	0.000214121	77	27	189	0	3	4
TR32577_c0_g1_i1	284	645.833	-3.00711	0.66656	-4.51139	6.44056e-06	0.000496543	764	265	3331	0	14	16
TR39491_c1_g2_i1	1639	40.7079	-3.00689	0.664791	-4.52306	6.09521e-06	0.000472287	128	7	95	0	3	0
TR60635_c6_g1_i7	298	56.2521	-3.0061	0.66522	-4.51895	6.21459e-06	0.000480809	72	10	304	0	0	2
TR52720_c4_g1_i5	2196	17757.9	-3.00496	0.666936	-4.50562	6.61809e-06	0.000508445	21289	8609	88830	8	548	350
TR46383_c0_g1_i2	1187	22.6745	-3.00423	0.584202	-5.14246	2.71169e-07	2.86311e-05	33	18	85	8	3	0
TR46467_c0_g1_i3	569	1041.8	-3.00245	0.666555	-4.50443	NA	NA	798	841	5359	0	46	17
TR9835_c1_g1_i1	296	22.5634	-3.00127	0.65483	-4.58328	4.57741e-06	0.000364982	31	60	18	0	3	0
TR62060_c1_g1_i1	861	23.2961	-3.0003	0.648406	-4.62719	3.70657e-06	0.000301967	57	35	24	0	4	0
TR46385_c7_g1_i1	583	22.2081	-2.99779	0.619369	-4.84008	1.29786e-06	0.000119831	54	12	58	1	4	1
TR62071_c4_g1_i1	1412	81.1613	-2.99723	0.493686	-6.07113	1.27016e-09	2.02975e-07	132	99	203	45	12	2
TR60318_c5_g1_i1	1347	320.138	-2.99218	0.66363	-4.50882	6.51905e-06	0.000501588	283	143	1778	0	13	10
TR11200_c0_g1_i1	415	10.561	-2.99069	0.665621	-4.49309	7.01977e-06	0.000534762	29	6	25	0	0	0
TR51099_c5_g1_i2	940	10.5273	-2.99044	0.61859	-4.83428	1.33627e-06	0.000122788	17	15	26	1	2	0
TR59783_c24_g2_i1	808	6422.82	-2.98836	0.66873	-4.46871	7.8694e-06	0.000593312	7571	1985	34514	2	106	98
TR58931_c0_g1_i2	2375	14.943	-2.98816	0.578534	-5.16506	2.4036e-07	2.56068e-05	27	20	33	5	2	0
TR56353_c0_g1_i1	429	12.0636	-2.98648	0.639574	-4.66949	3.0195e-06	0.000251184	31	13	18	1	0	1
TR46928_c1_g1_i2	1034	1135.82	-2.98225	0.449837	-6.62962	3.36552e-11	7.01058e-09	2239	1005	2746	577	132	103
TR54939_c1_g5_i1	466	12.5801	-2.9807	0.629158	-4.7376	2.16266e-06	0.000188046	23	13	36	4	0	0
TR46776_c0_g1_i1	1203	22.1514	-2.97874	0.593478	-5.01913	5.19073e-07	5.2124e-05	48	31	33	3	6	0
TR55254_c0_g1_i1	754	50.0506	-2.97794	0.663548	-4.48789	7.19307e-06	0.000546879	122	5	180	1	0	2
TR60086_c1_g1_i6	905	74.1109	-2.97772	0.444561	-6.69812	2.11123e-11	4.55202e-09	123	89	179	35	19	2
TR52793_c0_g2_i4	1899	20.5566	-2.97575	0.550427	-5.40626	6.43546e-08	7.70501e-06	40	20	51	4	5	1
TR53993_c0_g1_i8	1000	10.5188	-2.97309	0.643293	-4.62168	3.80643e-06	0.000308793	27	9	21	1	1	0
TR14733_c0_g1_i2	536	17.4713	-2.97238	0.65747	-4.52094	6.15665e-06	0.000476807	26	7	81	0	2	0
TR37801_c0_g1_i2	1014	15.9943	-2.971	0.638849	-4.65054	3.3106e-06	0.000272305	26	7	68	2	2	0
TR64075_c9_g3_i5	698	17.7305	-2.9694	0.668357	-4.44283	8.87841e-06	0.000661278	64	7	22	0	0	0
TR32094_c0_g1_i1	1029	11.5365	-2.96709	0.660837	-4.4899	7.12569e-06	0.000542025	5	24	40	1	0	0
TR5279_c0_g1_i1	357	14.6089	-2.96495	0.648673	-4.5708	4.85876e-06	0.000385814	38	6	39	1	0	1
TR55255_c0_g1_i2	1215	29.8465	-2.9636	0.480033	-6.17373	6.66965e-10	1.12426e-07	54	37	62	9	6	3
TR49525_c1_g1_i1	2334	5016.41	-2.96308	0.301693	-9.82149	9.09855e-23	8.27645e-20	7707	6029	12231	2712	1115	474
TR35388_c0_g1_i1	342	31.9108	-2.96267	0.644052	-4.60005	4.22391e-06	0.000338728	43	7	162	6	1	1
TR14733_c0_g1_i1	545	18.4331	-2.96117	0.668608	-4.42886	9.47311e-06	0.000699808	26	4	96	0	0	0
TR52215_c0_g3_i7	343	31.8147	-2.95928	0.630847	-4.69096	2.71931e-06	0.000229483	46	11	146	3	1	3
TR51603_c2_g1_i2	668	26.6923	-2.95851	0.635715	-4.65383	3.25826e-06	0.000268863	26	20	125	0	3	2
TR21078_c0_g1_i1	370	12.2276	-2.95718	0.667147	-4.43258	9.31138e-06	0.000688191	5	19	55	0	0	0
TR46928_c1_g1_i4	909	1227.4	-2.95652	0.517823	-5.70951	1.13299e-08	1.54547e-06	2424	755	3646	562	98	106
TR45247_c0_g1_i1	694	13.0638	-2.95628	0.618695	-4.77825	1.76832e-06	0.00015759	19	16	38	1	0	2
TR55655_c1_g5_i5	2245	63.0086	-2.95434	0.650483	-4.54177	5.5785e-06	0.00043685	7	154	201	2	5	3
TR61728_c7_g2_i1	761	8.19074	-2.95306	0.654123	-4.51453	6.34581e-06	0.000490222	10	10	30	1	0	0
TR62630_c7_g3_i17	427	29.6546	-2.95136	0.493148	-5.98474	2.16738e-09	3.33525e-07	34	40	90	12	5	2
TR46838_c0_g1_i3	1665	16.7487	-2.95107	0.659319	-4.47594	7.60757e-06	0.000575264	28	5	75	0	0	1
TR63788_c4_g1_i1	1326	73.5669	-2.94975	0.62158	-4.74557	2.07918e-06	0.000181816	26	54	419	18	4	4
TR60635_c6_g1_i5	238	15.3047	-2.94869	0.657955	-4.4816	7.40857e-06	0.000561597	8	15	79	0	0	1
TR17440_c0_g1_i1	301	98.8544	-2.94657	0.650756	-4.52792	5.9568e-06	0.000462962	145	253	73	1	18	1
TR46928_c1_g1_i3	959	1051.57	-2.94177	0.460492	-6.38831	1.67727e-10	3.11409e-08	2151	954	2364	580	126	85
TR45767_c0_g3_i1	751	8.4876	-2.94148	0.665267	-4.4215	9.80185e-06	0.000722358	12	7	35	0	0	0
TR51772_c1_g1_i2	1894	56.051	-2.94144	0.39912	-7.36981	1.70865e-13	4.84634e-11	85	73	134	26	13	4
TR32577_c0_g1_i2	268	659.079	-2.94111	0.6671	-4.4088	1.03945e-05	0.000758169	563	213	3856	1	7	21
TR60446_c6_g2_i7	1912	101.897	-2.93823	0.52318	-5.6161	1.95316e-08	2.57513e-06	119	169	254	50	22	1
TR41060_c0_g1_i1	570	23.3313	-2.93743	0.559251	-5.25244	1.501e-07	1.67449e-05	46	16	68	5	4	2
TR52720_c1_g2_i3	621	158.703	-2.93701	0.665019	-4.41643	1.00344e-05	0.000736322	193	84	771	0	1	7
TR54519_c0_g1_i2	2637	31.5336	-2.93678	0.542464	-5.41378	6.17086e-08	7.40551e-06	25	50	104	13	5	1
TR83435_c0_g1_i1	299	9.73967	-2.93649	0.648102	-4.53091	5.87298e-06	0.000457293	19	8	29	0	0	1
TR54564_c0_g4_i2	1540	83.9065	-2.93508	0.664082	-4.41976	9.8809e-06	0.000727138	7	278	151	4	7	0
TR53367_c1_g1_i1	489	14.6915	-2.93464	0.627606	-4.67592	2.92633e-06	0.000244891	30	22	22	1	0	2
TR44900_c0_g1_i2	241	10.9117	-2.93273	0.658192	-4.45574	8.36051e-06	0.000625431	6	24	33	0	1	0
TR52978_c1_g2_i1	1071	10.0175	-2.93214	0.656641	-4.46537	7.99299e-06	0.000600862	9	11	44	0	1	0
TR47578_c4_g4_i1	979	33.7558	-2.93112	0.580282	-5.0512	4.39053e-07	4.48178e-05	64	61	39	8	9	0
TR53711_c0_g1_i1	363	8.85811	-2.93093	0.645342	-4.54167	5.58104e-06	0.00043685	17	11	20	0	0	1
TR59783_c18_g1_i1	317	3130.71	-2.92898	0.6693	-4.37618	1.20775e-05	0.000864377	5198	1712	13000	0	75	38
TR61440_c0_g3_i2	531	8.49386	-2.92897	0.665376	-4.40198	1.07269e-05	0.000779319	19	14	11	0	0	0
TR58696_c1_g1_i1	2739	15.1228	-2.92873	0.648619	-4.51533	6.32174e-06	0.000488608	33	6	51	0	1	1
TR55923_c3_g2_i4	1743	146.311	-2.92864	0.383118	-7.64421	2.10228e-14	6.70505e-12	166	237	352	44	48	14
TR19070_c0_g1_i2	289	496.768	-2.92823	0.668159	-4.38254	1.17306e-05	0.000844259	419	166	2913	0	8	12
TR58483_c0_g1_i2	1963	25.7295	-2.92712	0.628371	-4.65827	3.18875e-06	0.000263694	68	9	68	5	4	0
TR60861_c3_g1_i3	1992	93.2392	-2.92621	0.436847	-6.69848	2.106e-11	4.54712e-09	96	127	287	22	28	10
TR55397_c2_g1_i4	1428	30.8195	-2.92543	0.490293	-5.9667	2.42103e-09	3.69598e-07	38	53	68	8	9	2
TR45797_c0_g1_i1	1102	668.533	-2.9207	0.39642	-7.36768	1.73618e-13	4.90632e-11	790	1163	1422	229	241	45
TR45653_c0_g2_i4	324	131.168	-2.91965	0.670294	-4.35577	1.326e-05	0.000937655	252	348	3	1	1	0
TR62423_c2_g1_i1	4393	56.1016	-2.91959	0.622123	-4.69294	2.69307e-06	0.000227851	49	171	41	7	12	1
TR18713_c0_g1_i2	259	7.98352	-2.91941	0.665308	-4.38805	1.14369e-05	0.000825443	12	7	31	0	0	0
TR51305_c0_g1_i4	1513	828.346	-2.91922	0.619585	-4.71157	2.45812e-06	0.00021064	579	1146	3265	15	155	57
TR52720_c1_g2_i2	618	160.896	-2.91853	0.658125	-4.43461	9.22406e-06	0.000682723	310	91	570	0	5	10
TR48914_c0_g1_i1	1722	32.4208	-2.91805	0.667029	-4.37469	1.21603e-05	0.000869491	31	5	195	3	0	0
TR50190_c3_g1_i1	1501	29.5597	-2.91781	0.545271	-5.35112	8.74134e-08	1.01881e-05	35	45	79	10	1	4
TR49377_c0_g1_i1	501	509.203	-2.91606	0.666721	-4.37374	NA	NA	421	290	2774	0	12	16
TR59699_c0_g1_i3	1644	7.8445	-2.91531	0.650316	-4.48291	7.36311e-06	0.000558427	12	12	20	0	1	0
TR51717_c1_g2_i2	651	15.387	-2.91469	0.596264	-4.88825	1.01737e-06	9.58339e-05	14	34	32	3	2	1
TR52720_c1_g1_i1	283	80.6126	-2.91369	0.663531	-4.39118	1.12737e-05	0.000815195	85	25	443	0	1	4
TR55923_c3_g2_i3	955	58.4202	-2.91293	0.45341	-6.42449	1.32309e-10	2.52042e-08	55	88	173	18	11	8
TR40726_c0_g2_i1	344	17.3105	-2.91142	0.554312	-5.25231	1.50207e-07	1.67449e-05	29	26	33	3	3	2
TR35800_c0_g2_i1	1106	52.8454	-2.90999	0.427413	-6.80839	9.86976e-12	2.21443e-09	77	54	156	19	12	6
TR41889_c0_g1_i1	338	22.4695	-2.90969	0.55918	-5.20349	1.95579e-07	2.12784e-05	35	18	75	4	3	3
TR12989_c0_g1_i1	1821	11.8466	-2.90784	0.619263	-4.69564	2.6577e-06	0.000225231	27	14	21	2	2	0
TR33958_c0_g1_i1	345	14.6883	-2.9066	0.658437	-4.41439	1.01295e-05	0.000742301	47	9	20	0	0	1
TR53984_c0_g1_i1	1642	449.622	-2.90433	0.296119	-9.80798	1.04026e-22	9.35197e-20	681	606	983	195	149	40
TR46590_c0_g1_i3	1205	39.214	-2.90403	0.456163	-6.3662	1.93767e-10	3.53775e-08	60	45	102	13	6	6
TR53765_c0_g1_i3	481	15.626	-2.90387	0.61489	-4.72258	2.32872e-06	0.000201007	15	39	24	2	2	1
TR95747_c0_g1_i1	785	164.899	-2.90355	0.662155	-4.38499	1.1599e-05	0.000835968	123	74	947	0	8	7
TR63654_c5_g1_i1	279	114.98	-2.9035	0.665055	-4.3658	NA	NA	37	59	732	0	4	4
TR62834_c3_g1_i3	324	7.58489	-2.89995	0.65409	-4.43356	9.26886e-06	0.000685708	14	12	15	1	0	0
TR61728_c7_g2_i2	721	9.94433	-2.89945	0.641484	-4.51991	6.18673e-06	0.000478895	16	12	29	0	2	0
TR49635_c1_g1_i7	3330	28.2701	-2.89815	0.499777	-5.7989	6.67528e-09	9.45798e-07	43	33	76	12	3	3
TR57323_c3_g1_i2	2218	12.8091	-2.89718	0.656345	-4.41411	1.01426e-05	0.000742842	34	6	32	0	0	1
TR60842_c1_g1_i2	4130	240.414	-2.89707	0.381763	-7.58866	3.2322e-14	9.99771e-12	223	434	578	95	66	24
TR62552_c1_g1_i1	601	18.3646	-2.89538	0.59657	-4.85338	1.21376e-06	0.00011282	19	16	78	5	2	1
TR81107_c0_g1_i1	555	10.2798	-2.8953	0.637641	-4.54065	5.6081e-06	0.000438745	12	19	26	3	0	0
TR55354_c3_g2_i2	1174	39.6063	-2.89299	0.521529	-5.54713	2.90396e-08	3.71093e-06	37	55	130	6	11	4
TR51256_c2_g1_i1	696	75.6072	-2.89161	0.63592	-4.54713	5.43819e-06	0.000426973	118	100	201	1	2	9
TR60798_c0_g1_i2	5436	87.867	-2.89029	0.384623	-7.51462	5.70771e-14	1.71376e-11	121	94	260	33	25	9
TR37479_c0_g1_i1	677	6.7927	-2.88678	0.664695	-4.34302	1.40541e-05	0.000989253	12	9	18	0	0	0
TR62834_c3_g1_i1	319	7.2375	-2.8855	0.653661	-4.41437	1.01304e-05	0.000742301	11	11	19	1	0	0
TR56560_c1_g1_i1	2425	23.9256	-2.88545	0.512245	-5.63296	1.77146e-08	2.35576e-06	36	31	58	6	3	4
TR58793_c8_g4_i2	2289	457.16	-2.88502	0.487143	-5.92232	3.17426e-09	4.76542e-07	320	440	2007	182	91	39
TR61532_c0_g1_i1	2692	146.114	-2.88494	0.333647	-8.64667	5.30229e-18	2.61257e-15	209	177	373	55	36	21
TR57192_c0_g1_i3	2904	28.1909	-2.88433	0.612451	-4.70949	2.48343e-06	0.000212409	18	24	139	4	2	3
TR57908_c0_g1_i2	2428	37.1645	-2.88429	0.579456	-4.97758	6.43826e-07	6.30818e-05	82	16	111	8	4	4
TR43327_c0_g3_i1	700	7.80405	-2.88384	0.65202	-4.42293	9.73706e-06	0.000717927	10	12	23	0	1	0
TR61085_c1_g1_i2	1261	20.9378	-2.88369	0.536254	-5.37748	7.55356e-08	8.9118e-06	24	32	56	6	2	3
TR45023_c0_g2_i1	1158	103.863	-2.88251	0.400146	-7.20365	5.86231e-13	1.54848e-10	141	133	275	59	18	9
TR38036_c0_g1_i1	2012	19.029	-2.88058	0.549228	-5.24477	1.56473e-07	1.73805e-05	35	27	34	6	2	2
TR82517_c0_g1_i1	764	13.2738	-2.8772	0.654074	-4.3989	1.08801e-05	0.000788427	37	14	17	0	2	0
TR48316_c0_g1_i2	803	52.9252	-2.87634	0.413069	-6.96334	3.32292e-12	7.98176e-10	70	68	144	26	12	4
TR44727_c0_g1_i1	1260	14.1022	-2.8753	0.656141	-4.38214	1.1752e-05	0.00084541	37	7	36	0	2	0
TR60439_c1_g1_i8	1391	20.0445	-2.87405	0.607592	-4.73023	2.24269e-06	0.000194455	26	39	39	8	0	1
TR48417_c0_g1_i1	2841	68.2369	-2.86619	0.444252	-6.45172	1.10587e-10	2.12507e-08	138	79	122	21	21	6
TR32979_c0_g1_i1	639	7.35282	-2.86566	0.665783	-4.30419	1.67598e-05	0.00116215	9	16	15	0	0	0
TR48790_c1_g1_i1	2644	11.4614	-2.86434	0.664051	-4.31344	1.60737e-05	0.00111709	20	4	50	1	0	0
TR46467_c1_g1_i2	1150	5367.79	-2.86432	0.668387	-4.28543	1.8239e-05	0.00125397	4410	6264	23668	1	283	77
TR62355_c0_g1_i1	1347	57.2138	-2.86373	0.51221	-5.59093	2.25859e-08	2.94248e-06	61	124	98	27	12	2
TR61767_c0_g1_i3	3028	8.19105	-2.8635	0.638511	-4.48466	7.30312e-06	0.00055415	13	10	24	1	1	0
TR59699_c0_g1_i1	1483	8.12197	-2.8631	0.654205	-4.37646	1.20623e-05	0.000864023	17	8	21	0	1	0
TR63479_c15_g4_i1	392	738.4	-2.862	0.669679	-4.27369	1.92267e-05	0.0013153	2196	1000	395	0	37	2
TR55255_c0_g1_i1	1218	41.6441	-2.86191	0.52367	-5.46511	4.62633e-08	5.68055e-06	91	54	57	8	11	4
TR58743_c3_g1_i1	782	68.9246	-2.85984	0.567073	-5.04315	4.57934e-07	4.64982e-05	95	62	244	23	20	0
TR5363_c0_g1_i1	612	23.7157	-2.85896	0.66033	-4.32959	1.4939e-05	0.00104295	81	5	41	2	0	1
TR95711_c0_g1_i1	372	11.3331	-2.85801	0.641393	-4.45595	8.35229e-06	0.000625425	26	8	29	0	1	1
TR10203_c0_g1_i1	1722	10.4876	-2.85751	0.667997	-4.27772	1.88815e-05	0.00129351	33	7	16	0	0	0
TR27213_c0_g1_i1	237	11.779	-2.85694	0.668503	-4.27364	1.92305e-05	0.0013153	4	23	46	0	0	0
TR44900_c0_g1_i3	1565	30.0016	-2.85182	0.648014	-4.40086	1.07823e-05	0.00078298	28	47	101	0	7	0
TR57662_c4_g2_i2	379	9.02279	-2.85129	0.667383	-4.27235	1.93425e-05	0.00132157	26	7	16	0	0	0
TR54288_c5_g2_i1	280	28.8564	-2.85065	0.468308	-6.08713	1.14951e-09	1.84848e-07	41	35	78	11	6	3
TR30245_c0_g2_i1	1407	15.9544	-2.84976	0.623587	-4.56995	4.87835e-06	0.00038717	21	10	69	3	3	0
TR49008_c0_g1_i2	878	12.2583	-2.84523	0.656815	-4.33187	1.4785e-05	0.00103314	25	4	47	1	1	0
TR36294_c1_g2_i1	351	7.83663	-2.84471	0.666674	-4.26701	1.98108e-05	0.00135056	20	9	13	0	0	0
TR32649_c0_g1_i1	711	31.9555	-2.84254	0.614662	-4.62456	3.75396e-06	0.000305181	13	59	115	12	2	1
TR57607_c2_g1_i9	2712	147.621	-2.84227	0.592836	-4.79437	1.6319e-06	0.000146623	150	126	627	66	4	10
TR61161_c1_g1_i1	602	10.9235	-2.84095	0.631838	-4.49633	6.91367e-06	0.000527202	18	9	37	2	0	1
TR55588_c3_g1_i3	1430	17.4523	-2.83646	0.649476	-4.36731	1.25786e-05	0.00089358	8	20	86	1	3	0
TR54438_c5_g3_i1	1737	739.608	-2.83583	0.667896	-4.24591	2.17705e-05	0.00146339	2591	778	108	103	9	1
TR62637_c2_g1_i1	3318	63.6967	-2.83347	0.500426	-5.66212	1.49517e-08	2.01096e-06	154	61	98	17	17	6
TR48316_c0_g1_i1	833	58.8527	-2.83151	0.4312	-6.56657	5.14872e-11	1.03737e-08	76	67	176	28	10	7
TR54632_c2_g1_i8	577	9.4254	-2.83021	0.637359	-4.44053	8.97376e-06	0.000667087	14	15	23	3	0	0
TR55434_c10_g1_i1	1403	500.484	-2.82994	0.664718	-4.25736	2.06857e-05	0.00140274	1400	7	1558	36	15	15
TR63010_c3_g5_i3	1805	109.154	-2.82896	0.575004	-4.91989	8.65918e-07	8.27331e-05	184	44	424	47	8	8
TR55655_c1_g5_i10	393	11.7761	-2.82659	0.636745	-4.43913	9.03236e-06	0.000670794	12	28	20	2	0	1
TR55397_c2_g1_i3	1845	68.1409	-2.82616	0.438918	-6.43892	1.20328e-10	2.30075e-08	91	108	149	39	16	3
TR51857_c2_g1_i1	1572	113.944	-2.82569	0.61851	-4.56855	4.91119e-06	0.000389375	292	61	262	6	7	15
TR60854_c3_g1_i1	3682	621.787	-2.8246	0.371328	-7.60676	2.81045e-14	8.79939e-12	856	1041	1143	314	113	81
TR43857_c0_g1_i1	622	93.0588	-2.82225	0.611797	-4.61304	3.96814e-06	0.000320054	177	182	82	45	3	3
TR51578_c0_g1_i1	691	36.6739	-2.82168	0.536683	-5.25763	1.45923e-07	1.63385e-05	52	49	97	10	14	0
TR41507_c0_g1_i1	402	39.7582	-2.82131	0.645015	-4.37402	1.21977e-05	0.000871761	16	132	44	7	6	0
TR32796_c0_g1_i1	338	12.5182	-2.81941	0.643308	-4.38267	1.17235e-05	0.000844147	31	12	24	4	0	0
TR63654_c0_g1_i1	242	85.4805	-2.81551	0.66154	-4.256	2.08114e-05	0.00140816	29	65	499	0	8	3
TR27071_c1_g1_i1	638	16.0514	-2.81548	0.571564	-4.92592	8.39627e-07	8.0371e-05	27	20	39	7	1	1
TR32280_c1_g1_i1	245	9.53159	-2.8125	0.617735	-4.55293	5.29039e-06	0.000416645	13	14	25	1	1	1
TR52271_c0_g1_i1	347	7.41988	-2.80965	0.667094	-4.21177	2.5338e-05	0.00167536	17	6	20	0	0	0
TR52448_c0_g1_i4	887	44.2006	-2.80842	0.66966	-4.1938	2.74325e-05	0.00179379	181	21	11	3	0	0
TR99281_c0_g1_i1	267	33.0648	-2.80252	0.638272	-4.3908	1.12935e-05	0.000816247	33	85	45	0	4	3
TR1444_c0_g1_i1	229	11.8865	-2.80197	0.631401	-4.43771	9.0922e-06	0.000674261	31	11	20	2	2	0
TR40726_c0_g2_i2	346	11.9459	-2.80184	0.641513	-4.36756	1.25644e-05	0.000892982	27	16	19	4	0	0
TR53709_c0_g1_i1	1557	31.8563	-2.8013	0.635866	-4.40548	1.05549e-05	0.000767554	31	64	77	0	8	1
TR60635_c6_g1_i3	267	24.6263	-2.80114	0.636806	-4.39873	1.08885e-05	0.000788456	13	17	135	4	1	2
TR63313_c2_g13_i1	1495	487.474	-2.80099	0.606208	-4.62052	3.8278e-06	0.000310199	920	414	1378	263	11	19
TR61409_c1_g2_i1	3842	49.4281	-2.80059	0.494208	-5.66683	1.45467e-08	1.96163e-06	72	50	146	14	6	9
TR48498_c3_g1_i2	885	63.1858	-2.79985	0.487384	-5.74465	9.21116e-09	1.27685e-06	69	58	237	16	16	8
TR28685_c0_g1_i1	582	65.942	-2.79965	0.463123	-6.04515	1.49267e-09	2.36565e-07	138	66	129	24	22	4
TR53984_c0_g1_i2	1601	251.756	-2.79655	0.347882	-8.03878	9.07362e-16	3.44417e-13	279	374	649	87	83	32
TR47954_c0_g1_i1	1995	16.8561	-2.7961	0.587192	-4.76183	1.9185e-06	0.000169208	16	26	53	7	1	1
TR69715_c0_g1_i1	289	9.47784	-2.79607	0.654276	-4.27354	1.92395e-05	0.0013153	14	7	37	0	0	1
TR48031_c0_g1_i1	3410	37.8865	-2.79469	0.482964	-5.78655	7.18447e-09	1.01235e-06	48	71	69	15	11	2
TR62060_c1_g1_i3	1011	18.0171	-2.79466	0.565895	-4.93847	7.87364e-07	7.57456e-05	33	29	26	4	3	2
TR37021_c0_g1_i1	907	2308.11	-2.79383	0.66971	-4.17171	3.02325e-05	0.00196021	4628	2613	5820	0	139	12
TR41978_c0_g1_i2	731	3313.75	-2.7938	0.670281	-4.1681	3.07151e-05	0.00198396	5060	414	16991	1	42	49
TR2741_c0_g1_i1	375	7.05715	-2.79249	0.657642	-4.24621	2.17417e-05	0.0014621	8	13	19	1	0	0
TR89399_c0_g1_i1	481	17.5615	-2.78969	0.656528	-4.24915	2.14583e-05	0.0014462	18	6	95	2	0	1
TR39605_c0_g1_i1	1360	51.5782	-2.78922	0.670043	-4.16275	NA	NA	18	203	17	0	2	0
TR49008_c0_g1_i1	1039	14.0626	-2.78561	0.659036	-4.2268	2.37043e-05	0.00158231	33	5	46	3	0	0
TR31527_c0_g1_i1	241	22.0704	-2.78507	0.646006	-4.31122	1.62355e-05	0.00112681	28	11	102	0	2	2
TR63383_c4_g1_i1	405	27.4248	-2.78476	0.650685	-4.27973	NA	NA	16	12	162	1	2	2
TR52793_c0_g2_i5	1347	17.927	-2.7835	0.568108	-4.8996	9.60322e-07	9.11298e-05	18	32	47	7	4	0
TR68978_c0_g1_i1	257	11.7253	-2.78288	0.66119	-4.20889	2.56626e-05	0.00169245	18	5	53	2	0	0
TR57607_c2_g1_i6	3207	147.939	-2.78274	0.469338	-5.92907	3.04661e-09	4.58722e-07	146	141	571	80	28	12
TR60842_c1_g1_i1	808	40.0174	-2.77845	0.531773	-5.22489	1.74258e-07	1.91485e-05	34	73	107	12	14	1
TR49697_c0_g1_i2	1885	40.2979	-2.77699	0.462364	-6.00607	1.90078e-09	2.95456e-07	57	41	121	18	7	5
TR55729_c4_g1_i2	1291	66.6856	-2.77599	0.662512	-4.1901	2.78826e-05	0.00181935	4	131	278	2	8	1
TR49377_c0_g1_i2	1169	2725.39	-2.77553	0.669841	-4.14357	3.41946e-05	0.00217941	3002	1939	12996	0	98	41
TR47021_c4_g1_i1	1122	116.329	-2.77132	0.666117	-4.16041	3.17674e-05	0.00204249	433	18	155	7	0	5
TR54846_c1_g1_i4	410	8.33932	-2.76873	0.637186	-4.34525	1.39115e-05	0.000980114	14	10	22	1	0	1
TR45767_c0_g2_i1	649	6.40076	-2.76732	0.666957	-4.14918	3.33675e-05	0.00213111	11	11	13	0	0	0
TR25703_c0_g1_i1	729	6.21984	-2.76564	0.666831	-4.14744	3.36219e-05	0.00214647	10	10	15	0	0	0
TR54105_c0_g1_i1	799	86.0979	-2.76515	0.631603	-4.37798	1.19786e-05	0.000859293	21	285	110	22	13	2
TR47021_c2_g1_i1	610	35.0972	-2.76483	0.656708	-4.21014	2.55209e-05	0.00168601	120	9	55	5	0	2
TR47021_c1_g1_i1	425	74.5478	-2.76401	0.651639	-4.24163	2.21904e-05	0.00148901	277	13	88	17	2	3
TR64040_c2_g1_i3	715	88.6892	-2.76309	0.542836	-5.0901	3.5787e-07	3.71843e-05	98	130	255	57	6	5
TR49346_c0_g1_i1	1668	54.733	-2.76249	0.641727	-4.30477	1.67162e-05	0.00115965	46	25	294	2	3	6
TR55677_c2_g3_i2	1108	74.5425	-2.76242	0.451684	-6.11582	9.60591e-10	1.56598e-07	97	62	262	30	21	7
TR19702_c1_g1_i1	466	61.0063	-2.75898	0.658557	-4.18944	2.79647e-05	0.00182394	78	92	178	0	13	0
TR55434_c10_g5_i1	310	194.201	-2.75826	0.651407	-4.23432	2.29248e-05	0.00153294	554	8	551	31	13	9
TR55923_c3_g2_i1	2359	211.752	-2.75755	0.36927	-7.46758	8.16848e-14	2.39645e-11	201	361	520	93	64	24
TR55242_c1_g3_i2	336	26.2438	-2.75417	0.670489	-4.1077	3.99614e-05	0.00250337	48	2	125	0	0	0
TR35254_c0_g1_i1	623	6.2343	-2.75306	0.667103	-4.12689	3.67698e-05	0.0023281	9	11	15	0	0	0
TR7880_c0_g1_i1	351	330.513	-2.75272	0.345431	-7.96894	1.60046e-15	5.90022e-13	530	378	777	206	80	32
TR49051_c0_g1_i1	1297	305.244	-2.75235	0.396373	-6.94384	3.81574e-12	9.05238e-10	476	343	757	85	78	52
TR81110_c0_g1_i1	501	8.02921	-2.75211	0.668529	-4.11667	3.84386e-05	0.00241906	6	10	36	0	0	0
TR18879_c0_g1_i1	391	9.54196	-2.75156	0.656137	-4.19358	2.74585e-05	0.00179396	22	6	26	0	0	1
TR22813_c0_g1_i1	400	28.5196	-2.75048	0.475468	-5.78478	7.26058e-09	1.02213e-06	35	46	66	13	7	2
TR63107_c3_g1_i1	3493	167.962	-2.75023	0.627893	-4.3801	1.18628e-05	0.000852577	130	56	947	19	10	19
TR36760_c0_g3_i1	703	14.4512	-2.75009	0.641184	-4.28908	1.79414e-05	0.00123572	20	10	58	1	0	2
TR50283_c0_g1_i1	1294	93.9735	-2.74936	0.373517	-7.36074	1.82896e-13	5.14956e-11	129	136	204	36	22	16
TR62630_c7_g3_i5	340	26.7839	-2.74828	0.522917	-5.25567	1.47485e-07	1.64774e-05	27	44	73	14	5	1
TR61724_c0_g1_i1	618	24.7208	-2.74744	0.668075	-4.11248	3.91434e-05	0.00245512	22	4	150	0	0	1
TR29541_c2_g1_i1	365	12.848	-2.74719	0.666188	-4.12375	3.72746e-05	0.00235424	41	14	8	0	1	0
TR62637_c2_g1_i2	5267	83.3993	-2.74655	0.473135	-5.80499	6.43679e-09	9.17079e-07	183	78	154	34	13	12
TR48671_c0_g2_i2	516	71.8512	-2.7464	0.46992	-5.84439	5.08426e-09	7.34589e-07	124	76	177	34	25	2
TR18659_c0_g1_i2	368	17.6942	-2.74563	0.645357	-4.25444	2.09568e-05	0.00141551	27	9	74	0	3	1
TR57607_c2_g1_i10	3508	43.7493	-2.74462	0.49534	-5.54088	3.00956e-08	3.83314e-06	34	63	147	18	10	4
TR55397_c2_g1_i8	1919	65.4921	-2.74355	0.383524	-7.15352	8.45823e-13	2.18535e-10	96	92	142	31	22	5
TR48085_c0_g1_i1	616	10.1818	-2.7427	0.669397	-4.09727	4.18055e-05	0.00260298	4	26	28	0	0	0
TR58793_c10_g1_i1	254	97.3105	-2.74233	0.667792	-4.10656	4.01589e-05	0.00251369	11	191	403	1	11	0
TR60854_c3_g1_i2	1259	143.772	-2.73986	0.404106	-6.78005	1.20134e-11	2.67654e-09	245	188	281	91	35	10
TR58550_c2_g1_i2	1339	10.0825	-2.73939	0.669444	-4.09203	4.2761e-05	0.0026496	15	4	48	0	0	0
TR56384_c0_g1_i1	2697	59.6013	-2.7363	0.52047	-5.25736	1.46136e-07	1.63504e-05	70	136	74	16	18	5
TR35893_c0_g2_i1	956	2711.28	-2.73449	0.669931	-4.08174	4.46989e-05	0.00275303	5197	3222	6943	0	171	19
TR32759_c2_g1_i1	750	35.2742	-2.73396	0.667711	-4.09453	4.23033e-05	0.00262547	2	85	122	1	3	0
TR41852_c1_g1_i1	523	12.1155	-2.73371	0.644956	-4.2386	2.24913e-05	0.00150658	19	6	51	3	1	0
TR55071_c0_g2_i1	644	10.0041	-2.73365	0.643744	-4.24649	2.17144e-05	0.00146154	24	9	20	0	1	1
TR47696_c1_g1_i4	249	684.8	-2.73251	0.670208	-4.07711	4.5598e-05	0.00280167	655	150	4033	0	9	15
TR54105_c0_g1_i2	859	108.684	-2.73125	0.641588	-4.25702	2.07169e-05	0.00140362	21	374	126	27	15	2
TR50595_c1_g2_i10	544	1569.58	-2.72867	0.670089	-4.0721	4.65913e-05	0.00286156	1837	612	8198	0	36	33
TR53180_c0_g1_i1	325	29.8323	-2.72761	0.6079	-4.48694	7.22535e-06	0.000549062	76	10	79	8	6	1
TR13679_c0_g1_i1	267	25.9494	-2.72719	0.62832	-4.34045	1.42189e-05	0.000999941	33	22	100	3	0	4
TR60565_c16_g1_i1	2593	638.217	-2.72687	0.464548	-5.86993	4.35974e-09	6.40137e-07	1312	983	637	279	192	51
TR53194_c9_g1_i2	947	46.6204	-2.72638	0.476652	-5.71985	1.0662e-08	1.46215e-06	51	87	97	21	15	2
TR59553_c2_g1_i2	1779	280.208	-2.72619	0.436453	-6.24625	4.20425e-10	7.34453e-08	638	235	515	136	60	33
TR62319_c4_g6_i1	379	12.5196	-2.7245	0.670016	-4.06633	4.77593e-05	0.00292628	14	4	69	0	0	0
TR50446_c1_g1_i1	1465	12.9605	-2.72349	0.644856	-4.22341	2.40634e-05	0.00160349	38	7	24	2	2	0
TR55025_c0_g1_i2	718	16.9508	-2.72206	0.60009	-4.53609	5.73062e-06	0.000447874	16	16	71	3	4	1
TR62297_c17_g4_i4	854	458.192	-2.7195	0.528594	-5.14477	2.67848e-07	2.83193e-05	1179	207	993	231	77	36
TR56562_c2_g2_i9	291	51.4854	-2.71894	0.501673	-5.41975	5.96832e-08	7.19052e-06	47	56	191	15	10	8
TR56357_c1_g1_i1	290	14.3151	-2.71884	0.670226	-4.05659	NA	NA	9	6	88	0	0	0
TR44490_c0_g1_i2	900	93.0659	-2.71683	0.667412	-4.07069	NA	NA	19	14	669	7	1	3
TR57139_c0_g1_i1	3089	38.4485	-2.71662	0.475264	-5.71602	1.09049e-08	1.49279e-06	44	43	125	17	7	5
TR32734_c0_g1_i1	729	27.248	-2.71393	0.468024	-5.79869	6.68341e-09	9.46078e-07	40	35	65	10	6	4
TR55397_c2_g1_i5	1566	35.8985	-2.71342	0.47062	-5.76563	8.1353e-09	1.13798e-06	54	46	88	20	10	1
TR36372_c0_g1_i1	1062	305.257	-2.71338	0.411336	-6.5965	4.20982e-11	8.64052e-09	470	288	867	180	51	38
TR51717_c0_g1_i1	487	12.1469	-2.71288	0.63945	-4.24253	2.21018e-05	0.00148501	18	12	42	5	0	0
TR53584_c11_g1_i1	243	13.2009	-2.71225	0.629017	-4.31188	1.61869e-05	0.00112445	24	12	38	0	3	1
TR61781_c0_g1_i2	901	327.457	-2.71125	0.277282	-9.77793	1.40051e-22	1.25175e-19	448	456	729	183	103	37
TR47336_c0_g1_i1	440	7.49275	-2.71058	0.645153	-4.20146	2.65204e-05	0.00174379	9	14	18	1	1	0
TR57228_c0_g1_i2	684	359.785	-2.71021	0.389936	-6.95038	3.643e-12	8.69625e-10	559	394	905	171	62	59
TR55557_c7_g1_i6	1260	16.541	-2.71019	0.661768	-4.09537	4.21494e-05	0.00261803	12	6	98	1	2	0
TR57379_c6_g2_i1	241	6.54009	-2.71018	0.668197	-4.05595	4.99299e-05	0.00304955	14	6	18	0	0	0
TR6098_c0_g1_i1	384	6.71061	-2.70985	0.668287	-4.05492	5.01516e-05	0.00306066	7	15	15	0	0	0
TR44915_c0_g1_i1	782	19.2335	-2.70974	0.634759	-4.26893	1.96412e-05	0.00133988	29	48	13	5	3	0
TR44116_c1_g1_i5	515	17.7116	-2.70914	0.666418	-4.06522	4.79869e-05	0.00293788	51	3	48	0	0	1
TR41663_c0_g1_i4	1556	46.3967	-2.70855	0.670059	-4.04226	NA	NA	112	100	2	1	2	0
TR86099_c0_g1_i1	314	12.1529	-2.70747	0.653244	-4.14465	3.40328e-05	0.00217	17	6	54	0	1	1
TR38862_c0_g1_i2	732	30.491	-2.70585	0.521594	-5.18767	2.12946e-07	2.29889e-05	58	29	72	14	3	4
TR55242_c0_g1_i1	318	36.9004	-2.70578	0.670217	-4.03716	5.41015e-05	0.0032603	46	1	213	1	1	0
TR58106_c0_g2_i1	281	6.38922	-2.70454	0.668147	-4.04783	5.16957e-05	0.00313622	7	13	16	0	0	0
TR10084_c0_g1_i1	228	15.7762	-2.6998	0.670385	-4.02724	5.64346e-05	0.00337707	3	48	35	0	0	0
TR62361_c7_g1_i6	815	22.6469	-2.69849	0.653551	-4.12896	3.6441e-05	0.00230823	28	4	120	4	1	1
TR12255_c0_g1_i1	612	9.53519	-2.6974	0.666041	-4.04989	5.12409e-05	0.00311231	26	14	7	1	0	0
TR53484_c0_g1_i1	1264	17.7054	-2.69493	0.669776	-4.02363	5.7308e-05	0.00342134	58	2	40	1	0	0
TR45387_c0_g3_i1	1850	46.1701	-2.69465	0.457686	-5.88756	3.91933e-09	5.79903e-07	51	53	148	15	12	7
TR49763_c1_g1_i1	1100	36.7998	-2.69247	0.459212	-5.86324	4.53931e-09	6.63334e-07	41	49	108	19	9	3
TR62651_c5_g1_i1	328	102.568	-2.69237	0.669433	-4.02186	5.774e-05	0.0034458	315	135	41	0	10	0
TR58946_c4_g3_i1	744	70.5359	-2.6922	0.666955	-4.03656	5.42414e-05	0.00326489	160	157	5	5	7	0
TR42130_c0_g2_i1	1055	6.70656	-2.69168	0.668591	-4.0259	5.67574e-05	0.00339374	16	6	16	0	0	0
TR54564_c0_g1_i2	1455	45.138	-2.68964	0.609532	-4.41262	1.02126e-05	0.000747614	19	83	156	3	11	4
TR37015_c1_g2_i1	521	59.868	-2.68953	0.67008	-4.01374	5.97633e-05	0.00354043	60	203	11	0	4	0
TR54728_c1_g1_i1	874	79.087	-2.68595	0.501279	-5.35821	8.40528e-08	9.83366e-06	50	116	277	24	18	11
TR60565_c16_g1_i2	3259	1013.32	-2.6858	0.508857	-5.2781	1.30528e-07	1.47545e-05	2783	944	985	359	285	94
TR57662_c4_g2_i3	382	6.41407	-2.68491	0.668505	-4.01629	5.91217e-05	0.0035114	14	6	17	0	0	0
TR62235_c0_g2_i2	1436	25.1199	-2.68335	0.573129	-4.68193	2.84183e-06	0.00023886	15	40	89	9	6	1
TR12641_c0_g1_i1	367	18.4301	-2.68241	0.628321	-4.26917	1.96204e-05	0.00133936	55	11	27	2	2	2
TR61972_c11_g3_i1	242	9.14574	-2.67836	0.666398	-4.01915	5.84079e-05	0.00347755	8	6	48	1	0	0
TR39601_c0_g1_i1	874	112.325	-2.67764	0.670493	-3.99353	NA	NA	38	8	812	0	2	0
TR53451_c4_g1_i5	970	17.2408	-2.67751	0.670498	-3.99332	6.51551e-05	0.00381789	58	20	5	0	0	0
TR28630_c0_g1_i2	563	14.9868	-2.67612	0.649225	-4.12202	3.75564e-05	0.00237009	13	30	40	0	4	0
TR62840_c2_g3_i5	859	32.8815	-2.67522	0.642752	-4.16214	3.15276e-05	0.00203242	108	14	46	12	3	0
TR62630_c7_g3_i8	1558	687.901	-2.67419	0.413639	-6.46503	1.01279e-10	1.96091e-08	572	834	2418	303	167	97
TR33200_c0_g1_i1	233	10.3542	-2.67325	0.670069	-3.98952	6.62077e-05	0.00387157	6	8	58	0	0	0
TR32919_c0_g1_i1	579	7.48636	-2.67293	0.653004	-4.09329	4.2529e-05	0.00263735	12	8	24	2	0	0
TR51694_c1_g2_i1	510	92.6069	-2.67262	0.387298	-6.90068	5.17554e-12	1.20005e-09	124	157	167	49	26	10
TR43381_c0_g1_i1	1008	66.218	-2.6706	0.502631	-5.31325	1.07685e-07	1.23081e-05	91	128	99	41	14	3
TR47496_c0_g1_i2	3578	768.545	-2.67052	0.383734	-6.95931	3.41944e-12	8.18802e-10	1336	807	1744	506	151	89
TR63966_c16_g2_i1	6034	246.205	-2.6705	0.398178	-6.70681	1.98922e-11	4.31315e-09	426	187	691	113	66	33
TR57409_c0_g1_i1	3508	463.922	-2.66966	0.452636	-5.89803	3.67864e-09	5.46393e-07	476	517	1586	246	163	25
TR56746_c6_g1_i2	2151	524.507	-2.66945	0.289837	-9.21018	3.25581e-20	2.12083e-17	713	674	1259	286	134	80
TR58635_c0_g1_i2	1837	73.3929	-2.66857	0.409572	-6.51551	7.2441e-11	1.42957e-08	122	81	173	46	18	6
TR76429_c0_g1_i1	330	108.75	-2.66847	0.422599	-6.31441	2.71191e-10	4.859e-08	155	192	172	59	34	8
TR40323_c1_g2_i2	522	10.9548	-2.66814	0.610311	-4.37177	1.23241e-05	0.000878861	16	15	27	1	1	2
TR62194_c0_g1_i9	4378	14.455	-2.66777	0.600062	-4.44582	8.75579e-06	0.000652777	24	13	43	1	3	2
TR56353_c0_g1_i2	824	44.2301	-2.66394	0.633604	-4.20442	2.61749e-05	0.00172255	160	23	26	9	5	3
TR56164_c0_g1_i3	2236	16.8709	-2.66366	0.663192	-4.01643	5.90855e-05	0.0035111	54	6	31	4	0	0
TR54186_c1_g3_i3	1724	6.13428	-2.66363	0.668581	-3.98401	6.77627e-05	0.00395488	12	10	11	0	0	0
TR30340_c0_g1_i1	1063	10.6137	-2.66129	0.658317	-4.04256	5.28707e-05	0.00319528	22	6	35	0	2	0
TR52448_c0_g1_i2	863	28.5223	-2.66059	0.665589	-3.99734	6.4057e-05	0.00375858	109	20	5	2	1	1
TR32759_c0_g1_i1	706	18.8434	-2.65909	0.67055	-3.96554	7.32291e-05	0.00422579	2	48	61	0	0	0
TR40431_c0_g3_i3	1532	10.3867	-2.65848	0.655786	-4.05388	5.03753e-05	0.00307188	24	6	30	3	0	0
TR44774_c0_g1_i2	417	6.28805	-2.65707	0.66883	-3.97271	7.10583e-05	0.00411906	14	6	16	0	0	0
TR47597_c0_g1_i1	1355	9.66374	-2.65632	0.647894	-4.09993	4.13282e-05	0.00257535	12	8	39	0	1	1
TR47706_c0_g4_i3	986	237.928	-2.65601	0.310548	-8.55267	1.20273e-17	5.61995e-15	309	367	491	135	76	27
TR41470_c0_g3_i1	360	11.5942	-2.65445	0.60738	-4.37033	1.24061e-05	0.000883364	13	17	34	1	3	1
TR60439_c1_g1_i6	1264	20.9128	-2.65266	0.548874	-4.83292	1.34545e-06	0.00012341	36	31	39	11	5	0
TR45400_c0_g1_i1	1398	522.958	-2.64906	0.659675	-4.01571	5.9268e-05	0.00351786	790	1357	290	188	16	1
TR51772_c1_g1_i1	1874	54.6785	-2.64894	0.451662	-5.86488	4.49467e-09	6.57436e-07	76	76	127	35	8	6
TR89529_c0_g1_i1	834	7.3051	-2.64842	0.663845	-3.98951	6.62093e-05	0.00387157	12	16	9	1	0	0
TR46706_c0_g2_i1	812	22.7485	-2.64829	0.55594	-4.76362	1.90146e-06	0.000167802	33	42	38	11	6	0
TR51952_c3_g1_i1	882	19.2904	-2.64473	0.662297	-3.99327	6.51672e-05	0.00381789	2	42	71	1	1	1
TR49295_c0_g1_i6	2191	20.7122	-2.64452	0.605278	-4.3691	1.24762e-05	0.000887536	16	38	58	1	4	3
TR43944_c0_g1_i2	2125	12.8783	-2.64108	0.639098	-4.13252	3.58815e-05	0.0022756	14	14	48	0	1	2
TR53881_c3_g1_i1	815	90.099	-2.63774	0.439983	-5.99511	2.03349e-09	3.14179e-07	174	96	175	25	31	13
TR45648_c0_g1_i2	1465	6.55335	-2.63513	0.66923	-3.93756	8.23136e-05	0.00467284	12	13	9	0	0	0
TR55588_c2_g2_i1	684	7.19075	-2.63425	0.661543	-3.98198	6.8343e-05	0.00398545	6	13	23	0	1	0
TR36521_c0_g1_i2	248	20.1006	-2.63265	0.657346	-4.00497	6.20254e-05	0.00365332	39	6	78	0	1	2
TR35968_c0_g1_i1	568	6.81785	-2.63118	0.663686	-3.96449	7.35518e-05	0.00424123	13	5	23	1	0	0
TR49285_c0_g1_i1	1845	79.3676	-2.62907	0.585638	-4.48924	NA	NA	53	39	424	25	17	6
TR48558_c0_g2_i1	1448	11.499	-2.627	0.655194	-4.00951	6.08459e-05	0.00359211	30	5	29	0	1	1
TR63106_c17_g1_i1	316	30.6574	-2.62696	0.550418	-4.77266	1.81805e-06	0.000161367	51	17	107	12	6	3
TR52720_c4_g1_i6	317	863.979	-2.62688	0.668669	-3.92853	8.54683e-05	0.00482521	905	260	4760	1	24	42
TR57053_c4_g6_i2	1017	18.8329	-2.62461	0.575375	-4.56157	5.07731e-06	0.000401256	32	13	60	4	3	3
TR46905_c0_g1_i1	1169	21.2766	-2.62379	0.544265	-4.82079	1.4299e-06	0.000130302	35	37	30	6	6	2
TR41136_c1_g1_i1	796	7.64041	-2.62356	0.665567	-3.94184	8.08581e-05	0.00460382	18	4	23	1	0	0
TR2492_c0_g1_i1	358	8.03085	-2.62255	0.669945	-3.91458	9.05626e-05	0.00507739	24	5	15	0	0	0
TR46774_c0_g1_i2	228	17.5251	-2.62091	0.653349	-4.0115	6.03355e-05	0.00356608	52	15	20	0	1	2
TR46616_c0_g1_i1	1050	22.6786	-2.62044	0.622038	-4.21267	2.52372e-05	0.00167013	65	13	37	2	3	3
TR61206_c0_g1_i1	1365	94.8464	-2.62036	0.567453	-4.61777	3.87893e-06	0.000313517	232	73	177	60	17	2
TR52157_c6_g1_i5	522	28.9931	-2.62001	0.640646	-4.08963	4.32053e-05	0.0026739	15	23	152	1	4	3
TR61549_c0_g1_i2	5058	782.409	-2.61983	0.3532	-7.41742	1.19423e-13	3.4188e-11	1014	849	2257	528	223	77
TR17013_c0_g1_i1	360	8.01874	-2.61978	0.669974	-3.91028	9.21909e-05	0.00515739	22	4	20	0	0	0
TR56069_c9_g3_i2	1459	279.638	-2.61943	0.667525	-3.9241	8.70545e-05	0.00490935	376	767	184	1	45	1
TR59830_c7_g1_i1	3327	96.9685	-2.61549	0.396688	-6.59332	4.30108e-11	8.78095e-09	159	103	229	47	20	17
TR60495_c0_g1_i1	3416	135.183	-2.61412	0.588462	-4.44229	8.90051e-06	0.000662603	416	107	108	20	30	16
TR52720_c1_g2_i1	984	315.311	-2.61355	0.669693	-3.90261	9.51599e-05	0.0052991	492	91	1484	0	4	14
TR27668_c0_g2_i1	2937	78.4388	-2.61225	0.433217	-6.02989	1.64076e-09	2.58436e-07	107	71	246	35	17	13
TR56746_c0_g2_i1	603	194.371	-2.61138	0.440712	-5.92536	3.11608e-09	4.68723e-07	380	148	474	99	37	29
TR54564_c0_g4_i1	2048	75.806	-2.60872	0.662774	-3.93607	8.28278e-05	0.00469857	9	244	135	1	10	3
TR56213_c3_g1_i1	568	15.2642	-2.60864	0.670557	-3.89026	0.000100137	0.005532	2	32	61	0	0	0
TR15433_c0_g1_i1	295	29.5807	-2.60748	0.659442	-3.95407	NA	NA	12	16	179	2	6	0
TR60838_c2_g1_i1	237	14.4324	-2.60721	0.570025	-4.57386	4.78819e-06	0.000380998	28	14	34	4	4	1
TR58825_c2_g3_i2	487	20.2279	-2.60487	0.630327	-4.13257	3.58728e-05	0.0022756	23	11	93	1	4	2
TR60010_c0_g1_i4	2274	63.0734	-2.6018	0.582033	-4.4702	7.81473e-06	0.000589479	61	84	208	19	2	11
TR42416_c0_g1_i4	420	42.3111	-2.60145	0.661627	-3.9319	8.42764e-05	0.00476142	50	12	220	2	0	4
TR324_c0_g1_i1	347	1258.23	-2.60035	0.668863	-3.88772	0.00010119	0.00558561	1354	374	6875	2	28	66
TR61331_c0_g1_i5	1441	165.961	-2.60016	0.37444	-6.94413	3.8079e-12	9.04774e-10	216	230	390	63	75	17
TR43729_c0_g1_i1	1211	15.0364	-2.59814	0.628056	-4.1368	3.52189e-05	0.00223973	8	26	54	6	2	0
TR15156_c0_g1_i1	604	43.3556	-2.59653	0.576549	-4.50357	6.68202e-06	0.000512588	47	102	58	11	17	1
TR55895_c4_g1_i2	1571	52.9672	-2.59621	0.607723	-4.27203	1.93701e-05	0.00132286	26	54	250	6	7	8
TR54105_c0_g2_i1	372	62.644	-2.59477	0.633698	-4.09465	4.22806e-05	0.00262512	14	211	71	14	9	4
TR85152_c0_g1_i1	387	452.816	-2.59424	0.331439	-7.8272	4.98862e-15	1.70045e-12	696	540	1022	300	108	61
TR47696_c1_g1_i3	387	1229.73	-2.59406	0.670558	-3.86851	0.000109501	0.00597357	1308	271	7020	0	19	26
TR48115_c0_g1_i2	359	10.9953	-2.59259	0.664328	-3.90258	9.51722e-05	0.0052991	6	10	57	0	0	1
TR55434_c10_g3_i1	1419	666.237	-2.59135	0.670081	-3.86723	0.00011008	0.00599456	1911	1	2099	5	2	3
TR45400_c0_g2_i1	596	89.8126	-2.5862	0.59492	-4.34714	1.37925e-05	0.000973068	178	163	75	57	11	2
TR15400_c0_g1_i1	244	16.7273	-2.58596	0.543152	-4.76103	1.92611e-06	0.000169685	23	22	42	6	2	3
TR48012_c1_g2_i2	518	10.3536	-2.58376	0.670489	-3.85354	0.000116422	0.00629184	8	5	60	0	0	0
TR38862_c0_g1_i1	756	30.0747	-2.58146	0.558019	-4.62611	3.72606e-06	0.000303394	68	23	64	16	3	3
TR60635_c6_g2_i1	261	9.59752	-2.58088	0.670449	-3.84947	0.000118371	0.00638948	8	5	54	0	0	0
TR60446_c2_g1_i1	295	5.91524	-2.58001	0.66961	-3.853	0.00011668	0.00630262	6	9	21	0	0	0
TR61161_c1_g3_i2	729	14.2334	-2.57936	0.593887	-4.34319	1.40431e-05	0.000988936	27	13	37	7	1	1
TR56608_c4_g1_i1	356	25.5142	-2.57914	0.551705	-4.67485	2.94171e-06	0.000245777	36	23	85	16	4	1
TR46167_c0_g1_i1	1043	229.105	-2.5755	0.307237	-8.38276	5.16993e-17	2.27078e-14	283	272	627	121	83	30
TR77399_c0_g1_i1	510	45.958	-2.57504	0.637534	-4.03906	5.3666e-05	0.00323659	19	95	144	1	12	3
TR56384_c0_g1_i6	2289	52.4797	-2.57317	0.510175	-5.0437	4.56612e-07	4.63953e-05	83	97	63	13	17	7
TR37611_c0_g1_i1	1137	6.23548	-2.57227	0.669843	-3.84011	0.000122978	0.00657123	10	5	24	0	0	0
TR56743_c1_g2_i1	785	88.1039	-2.57185	0.531828	-4.83588	1.32559e-06	0.000121952	183	61	216	18	16	17
TR23072_c0_g1_i1	756	22.8456	-2.56957	0.580907	-4.42338	9.71681e-06	0.000716778	50	14	58	9	2	3
TR62319_c4_g6_i3	413	22.3176	-2.56907	0.662366	-3.87862	NA	NA	12	13	128	0	1	2
TR50446_c1_g1_i2	1511	11.0965	-2.56904	0.659228	-3.89704	9.73763e-05	0.00540031	36	9	10	2	1	0
TR58163_c3_g8_i2	443	33.0368	-2.56815	0.453637	-5.66125	1.50277e-08	2.01942e-06	43	42	87	13	13	3
TR62035_c0_g1_i4	5847	1505.02	-2.56623	0.303525	-8.45474	2.79702e-17	1.24634e-14	2166	2227	2816	993	470	182
TR55659_c0_g1_i1	694	7.5103	-2.56494	0.666722	-3.84709	0.00011953	0.00643622	22	7	10	1	0	0
TR61781_c0_g1_i1	880	237.261	-2.5627	0.283054	-9.05375	1.38137e-19	8.32779e-17	301	325	552	121	86	35
TR60798_c0_g1_i1	5361	92.7082	-2.56268	0.393933	-6.50538	7.74994e-11	1.52353e-08	109	112	263	33	33	15
TR48012_c1_g2_i1	840	13.9555	-2.56219	0.670545	-3.82106	0.000132879	0.00701263	23	2	69	0	0	0
TR63052_c0_g1_i8	1728	454.324	-2.56204	0.43683	-5.86508	4.48903e-09	6.57237e-07	623	563	1152	362	77	43
TR40323_c1_g2_i3	546	12.7432	-2.56149	0.612827	-4.17978	2.91786e-05	0.00189507	20	21	23	4	0	2
TR58331_c2_g3_i3	332	13.9119	-2.56015	0.590465	-4.33582	1.45216e-05	0.00101751	12	27	34	3	4	1
TR41576_c0_g2_i3	381	9.41258	-2.5597	0.635998	-4.0247	5.70485e-05	0.00340982	13	11	29	0	2	1
TR61206_c0_g1_i2	4536	323.972	-2.55963	0.635326	-4.02885	5.60507e-05	0.00335944	710	337	643	202	16	2
TR35388_c1_g1_i1	322	47.1584	-2.55958	0.62693	-4.08271	4.45133e-05	0.00274442	42	11	261	12	6	4
TR41525_c0_g1_i1	1303	34.2178	-2.55892	0.637416	-4.01452	5.95681e-05	0.00353158	26	53	118	0	6	4
TR28740_c0_g1_i2	437	6.85857	-2.55763	0.670131	-3.81661	0.000135299	0.00712238	19	5	14	0	0	0
TR47021_c2_g1_i2	685	33.4535	-2.55733	0.649814	-3.93548	8.30293e-05	0.00470826	108	16	45	8	0	3
TR57151_c1_g1_i1	349	52.4596	-2.55706	0.537632	-4.75615	1.97323e-06	0.000173385	85	93	72	22	21	1
TR49635_c1_g1_i2	3391	26.3268	-2.5566	0.519983	-4.9167	8.8017e-07	8.39383e-05	38	26	78	6	10	3
TR36328_c0_g1_i1	414	33.979	-2.55635	0.493554	-5.17948	2.22509e-07	2.39372e-05	47	56	66	21	10	1
TR64075_c9_g3_i4	248	6.66699	-2.55472	0.662788	-3.85451	0.000115962	0.00627264	15	9	11	0	1	0
TR30553_c0_g1_i1	617	6.76322	-2.55346	0.670149	-3.81028	0.00013881	0.00728464	16	4	20	0	0	0
TR32464_c0_g1_i1	541	6.80834	-2.55253	0.670181	-3.80871	0.000139691	0.00732676	12	4	27	0	0	0
TR44767_c0_g2_i1	514	5.63487	-2.55189	0.669747	-3.81022	0.000138841	0.00728464	6	10	17	0	0	0
TR48115_c0_g1_i1	418	19.6931	-2.54975	0.623654	-4.0884	4.34358e-05	0.00268707	17	14	92	4	1	3
TR51094_c0_g1_i2	1932	13.6195	-2.549	0.588774	-4.32934	1.49557e-05	0.00104317	20	23	26	7	1	1
TR21966_c0_g2_i1	439	9.0965	-2.54856	0.667237	-3.81958	0.000133681	0.0070452	20	18	6	0	1	0
TR52701_c0_g1_i1	321	12.6109	-2.54812	0.666861	-3.82106	0.000132881	0.00701263	20	3	59	0	0	1
TR3762_c0_g1_i1	438	41.5521	-2.54656	0.663713	-3.83684	NA	NA	129	27	58	15	0	0
TR19626_c0_g1_i1	246	21.4324	-2.54318	0.653734	-3.89024	0.000100147	0.005532	5	60	48	1	4	1
TR63313_c2_g13_i2	1486	214.141	-2.54292	0.638189	-3.98459	6.75972e-05	0.00394822	486	102	613	117	3	8
TR41893_c0_g1_i1	943	140.416	-2.54286	0.39908	-6.37181	1.8681e-10	3.42808e-08	194	194	307	41	55	23
TR21088_c0_g1_i1	293	6.38398	-2.54209	0.670091	-3.79365	0.000148449	0.00773596	15	10	8	0	0	0
TR49481_c0_g1_i1	2204	5.97675	-2.54092	0.664209	-3.82548	0.000130519	0.00691646	13	8	11	1	0	0
TR62248_c1_g2_i2	3124	16.2845	-2.5409	0.667515	-3.80651	NA	NA	64	6	10	2	1	0
TR37728_c0_g1_i2	332	19.6224	-2.54052	0.631262	-4.02451	5.70944e-05	0.00341124	45	27	25	11	1	0
TR58635_c0_g1_i4	1830	90.9101	-2.54022	0.401699	-6.32369	2.55387e-10	4.59189e-08	141	86	245	55	21	13
TR40864_c0_g1_i1	733	164.37	-2.53982	0.667295	-3.80615	NA	NA	32	28	1167	3	17	6
TR60428_c1_g1_i1	449	9.35388	-2.53944	0.620616	-4.09181	4.28026e-05	0.0026511	10	16	24	1	2	1
TR50758_c0_g1_i1	367	7.68146	-2.53871	0.644185	-3.94097	8.11531e-05	0.00461719	17	7	18	2	1	0
TR51804_c3_g2_i2	935	60.764	-2.5376	0.585011	-4.3377	1.43983e-05	0.00101102	107	79	124	4	27	4
TR50813_c1_g1_i5	2225	68.9011	-2.53714	0.65419	-3.87829	0.000105193	0.00577134	104	11	329	5	2	8
TR41033_c0_g1_i1	726	147.574	-2.53463	0.392464	-6.45826	1.05917e-10	2.04043e-08	228	236	229	93	46	15
TR42716_c2_g1_i1	711	21.8032	-2.53397	0.62232	-4.07181	4.66482e-05	0.00286248	39	21	61	14	1	0
TR21623_c0_g1_i1	652	7.31416	-2.53301	0.656408	-3.85889	0.000113904	0.00617433	5	13	25	1	1	0
TR49565_c3_g1_i1	704	6.70422	-2.53086	0.67026	-3.77593	0.00015941	0.00823735	19	6	11	0	0	0
TR52720_c4_g1_i3	537	1175.63	-2.53042	0.669923	-3.77717	0.000158618	0.008211	1067	398	6679	1	26	57
TR30471_c0_g2_i1	775	14.4048	-2.5297	0.576693	-4.38656	1.15156e-05	0.000830733	26	18	31	8	3	0
TR56357_c3_g2_i1	561	13.5613	-2.5292	0.670496	-3.77214	NA	NA	6	6	87	0	0	0
TR57217_c2_g1_i1	3425	170.493	-2.52916	0.668949	-3.7808	NA	NA	49	31	1187	39	2	1
TR52720_c1_g2_i4	987	301.165	-2.52773	0.669313	-3.7766	0.000158985	0.00822092	330	93	1626	0	10	16
TR59592_c0_g1_i3	2187	54.5058	-2.52703	0.489666	-5.16072	2.46005e-07	2.61537e-05	99	62	113	41	11	3
TR64617_c0_g1_i1	262	7.42952	-2.52588	0.665868	-3.79337	0.000148619	0.00773957	8	6	34	0	1	0
TR63414_c4_g1_i1	5016	162.478	-2.5248	0.347285	-7.27013	3.59155e-13	9.77219e-11	181	252	373	81	67	19
TR54632_c2_g2_i1	2724	11.834	-2.52447	0.59533	-4.24046	2.23061e-05	0.00149482	16	13	38	5	3	0
TR43020_c0_g1_i1	1558	101.515	-2.52003	0.39243	-6.42162	1.34834e-10	2.56218e-08	161	145	176	47	26	19
TR60990_c1_g1_i1	1491	6.93175	-2.5199	0.667211	-3.77676	0.00015888	0.00821826	11	4	29	1	0	0
TR44818_c0_g1_i1	1528	524.015	-2.5195	0.378941	-6.64878	2.95535e-11	6.19817e-09	657	524	1601	311	119	85
TR55991_c4_g1_i1	1149	21.0551	-2.51942	0.653094	-3.85767	0.000114473	0.00619648	23	10	103	0	3	2
TR23603_c0_g2_i1	839	10.6826	-2.51826	0.621703	-4.05059	5.10892e-05	0.00310432	8	15	39	2	2	1
TR60861_c3_g1_i2	829	49.4697	-2.51788	0.589185	-4.27351	1.92422e-05	0.0013153	33	51	213	5	13	7
TR53709_c0_g1_i2	758	25.0462	-2.51788	0.642772	-3.91721	8.95779e-05	0.00503604	25	51	56	0	8	1
TR40732_c1_g1_i1	1513	31.1557	-2.51647	0.509514	-4.93896	7.85418e-07	7.56057e-05	42	39	81	6	13	4
TR58635_c0_g1_i3	1812	86.6725	-2.51551	0.395909	-6.35376	2.10116e-10	3.81359e-08	141	83	218	49	21	14
TR56164_c0_g1_i4	2236	12.1963	-2.51419	0.642632	-3.91233	9.14103e-05	0.00511745	32	7	27	5	1	0
TR42066_c0_g1_i1	1560	148.278	-2.513	0.338519	-7.42349	1.14072e-13	3.27781e-11	212	151	400	80	56	19
TR81739_c0_g1_i1	431	7.6528	-2.51245	0.670483	-3.74723	0.000178801	0.00909568	24	5	12	0	0	0
TR29736_c0_g1_i1	670	5.42504	-2.51242	0.67003	-3.74971	0.000177039	0.00902393	7	7	19	0	0	0
TR69567_c0_g1_i1	484	5.32502	-2.51101	0.669985	-3.74786	0.00017835	0.00908172	10	6	15	0	0	0
TR67792_c0_g1_i1	1588	7.62447	-2.51099	0.670484	-3.74504	0.000180365	0.00916309	24	6	10	0	0	0
TR49379_c0_g1_i1	2915	29.8671	-2.51088	0.536663	-4.67868	2.88724e-06	0.000242015	37	29	100	17	3	4
TR32478_c0_g2_i1	273	6.30426	-2.50863	0.670323	-3.74243	0.000182252	0.00924672	12	4	23	0	0	0
TR29819_c0_g1_i1	911	6.26148	-2.50838	0.670312	-3.74212	0.000182477	0.00925137	13	4	21	0	0	0
TR55583_c0_g1_i1	2561	57.8247	-2.5081	0.492308	-5.09458	3.49522e-07	3.63546e-05	54	53	223	21	18	8
TR12919_c0_g1_i1	797	16.5457	-2.50798	0.608959	-4.11847	3.81401e-05	0.002402	34	26	20	4	6	0
TR24866_c0_g1_i1	277	12.8461	-2.50771	0.647182	-3.87481	0.000106709	0.00583788	23	6	48	4	0	1
TR56164_c0_g1_i1	2042	15.1013	-2.50642	0.662939	-3.78076	0.000156349	0.00810643	39	5	43	5	0	0
TR51993_c7_g30_i1	253	15.5545	-2.50553	0.667095	-3.75588	0.000172734	0.00883674	48	2	37	1	0	1
TR60804_c2_g2_i2	2297	560.894	-2.50551	0.337781	-7.41757	1.19291e-13	3.4188e-11	548	792	1536	324	165	88
TR37015_c1_g1_i1	517	21.6736	-2.50447	0.663963	-3.77201	0.00016194	0.00835126	25	5	116	0	3	1
TR10432_c1_g1_i1	227	27.5206	-2.50439	0.536776	-4.66561	3.07702e-06	0.000255416	24	29	105	13	6	3
TR56164_c0_g1_i2	2245	14.8985	-2.50341	0.622592	-4.02094	5.79665e-05	0.00345395	33	6	45	5	2	1
TR61933_c10_g8_i9	1623	92.9355	-2.50251	0.380814	-6.57148	4.98178e-11	1.0077e-08	116	139	203	62	22	13
TR57673_c6_g1_i4	1769	23.0084	-2.50018	0.553877	-4.51396	6.3627e-06	0.000491116	44	22	55	13	7	0
TR60804_c2_g2_i1	2438	644.764	-2.49973	0.413551	-6.04456	1.49822e-09	2.37201e-07	609	1259	1230	371	248	59
TR58696_c1_g1_i2	958	6.42534	-2.49869	0.666776	-3.74742	0.000178664	0.0090917	14	4	20	1	0	0
TR48085_c0_g1_i2	802	15.1114	-2.49783	0.619634	-4.03114	5.55067e-05	0.00333192	7	30	46	3	2	2
TR62035_c0_g1_i1	5651	1414.8	-2.49696	0.281322	-8.87582	6.9422e-19	3.81152e-16	1977	2097	2650	903	469	203
TR62035_c0_g1_i3	5868	1673.56	-2.49578	0.284444	-8.77426	1.72031e-18	9.02603e-16	2292	2534	3119	1067	559	238
TR81182_c0_g1_i1	870	5.98199	-2.49411	0.665936	-3.74526	0.000180203	0.00915791	5	11	19	1	0	0
TR57228_c0_g2_i2	264	106.81	-2.49229	0.451814	-5.51618	3.46453e-08	4.35845e-06	204	106	216	50	19	21
TR28112_c0_g1_i1	731	6.81935	-2.49035	0.659791	-3.77444	0.000160364	0.00828388	12	6	21	0	0	1
TR62194_c0_g1_i7	4339	15.799	-2.48914	0.610314	-4.07845	4.53367e-05	0.00278784	8	31	47	3	3	2
TR50283_c6_g1_i1	285	5.44901	-2.48874	0.664559	-3.74496	0.000180425	0.0091631	7	9	15	1	0	0
TR48665_c0_g1_i1	394	17.6349	-2.48858	0.669756	-3.71565	0.00020268	0.0100966	24	2	94	0	0	1
TR63052_c0_g1_i13	4918	1133.62	-2.4881	0.4305	-5.77956	7.48972e-09	1.05246e-06	1521	1571	2567	960	209	113
TR62035_c0_g1_i2	5672	1582.15	-2.48808	0.297452	-8.36466	6.02885e-17	2.61812e-14	2287	2301	2923	1078	504	215
TR58331_c2_g2_i1	865	44.4143	-2.48612	0.511434	-4.86107	1.16752e-06	0.000108777	61	42	135	11	9	10
TR51687_c1_g1_i2	740	6.96298	-2.4856	0.668049	-3.72069	0.000198679	0.00993914	6	6	34	1	0	0
TR44760_c2_g1_i2	1950	496.084	-2.48353	0.513363	-4.83777	1.31301e-06	0.00012094	439	303	2241	222	174	43
TR39155_c0_g1_i2	1059	61.7696	-2.48261	0.513534	-4.83435	1.33579e-06	0.000122788	48	73	225	19	13	12
TR50522_c2_g3_i8	491	20.326	-2.48052	0.570404	-4.34871	1.36941e-05	0.000967462	24	16	79	10	5	1
TR41919_c0_g2_i3	1440	47.9756	-2.47982	0.462882	-5.35734	8.44578e-08	9.87353e-06	76	40	136	21	11	9
TR63000_c1_g1_i3	402	10.3131	-2.47982	0.624302	-3.97214	7.12288e-05	0.00412585	8	18	32	4	2	0
TR50898_c0_g1_i1	229	7.76333	-2.47935	0.661183	-3.74986	0.000176931	0.00902143	4	12	32	1	1	0
TR52003_c0_g1_i1	343	60.4649	-2.47921	0.577651	-4.29188	1.77167e-05	0.00122191	132	99	43	32	16	2
TR54186_c1_g3_i5	1551	11.6367	-2.47651	0.613416	-4.03724	5.4083e-05	0.0032603	18	18	25	7	1	0
TR60990_c1_g2_i2	1331	30.9491	-2.47623	0.467812	-5.29322	1.20179e-07	1.3665e-05	45	47	58	11	12	4
TR53291_c2_g3_i2	1872	187.433	-2.47564	0.492163	-5.03012	4.90164e-07	4.95091e-05	441	125	365	126	46	16
TR60861_c3_g1_i1	1085	29.4455	-2.47534	0.511696	-4.83751	1.31474e-06	0.000121027	34	28	103	16	9	2
TR61470_c0_g1_i1	2940	44.9788	-2.47491	0.424116	-5.83546	5.36435e-09	7.72155e-07	78	46	100	23	13	7
TR34478_c0_g2_i1	278	10.3571	-2.4745	0.626602	-3.94907	7.84561e-05	0.004482	12	11	36	1	1	2
TR59016_c0_g2_i4	1085	13.2739	-2.47391	0.659573	-3.75077	0.000176289	0.00899168	27	7	43	0	0	2
TR27221_c0_g1_i1	416	11.6398	-2.47196	0.599194	-4.12548	3.6997e-05	0.00233959	21	9	34	3	3	1
TR45750_c0_g1_i1	1262	15.6838	-2.47103	0.579913	-4.26103	2.03488e-05	0.00138194	28	25	24	7	5	0
TR55025_c0_g1_i6	666	11.421	-2.47011	0.620974	-3.97779	6.95575e-05	0.00404184	10	11	48	3	2	1
TR81950_c0_g1_i1	265	32.9125	-2.46954	0.569299	-4.33786	1.43877e-05	0.00101089	79	30	54	22	6	1
TR51993_c7_g12_i1	316	21.805	-2.46927	0.670508	-3.68268	0.000230794	0.0113061	70	1	54	0	1	0
TR55397_c2_g1_i1	618	20.6002	-2.46791	0.523214	-4.71683	2.39553e-06	0.000206196	34	22	52	13	5	1
TR77098_c0_g1_i1	363	34.0253	-2.46656	0.669304	-3.68526	0.000228473	0.0112179	135	4	33	5	0	1
TR47496_c0_g1_i1	3340	521.582	-2.46571	0.425603	-5.79345	6.89565e-09	9.74328e-07	900	543	1157	409	95	65
TR57908_c0_g1_i3	950	24.0099	-2.46491	0.657978	-3.74618	NA	NA	18	14	128	1	7	0
TR41663_c0_g1_i1	1679	46.5089	-2.46458	0.670552	-3.67545	0.000237431	0.0115617	110	102	1	2	3	0
TR9637_c0_g1_i1	1049	6.1826	-2.46422	0.664706	-3.70724	0.000209533	0.0103839	6	13	15	0	1	0
TR49295_c0_g1_i1	1257	11.395	-2.46403	0.582174	-4.23247	2.31142e-05	0.00154493	16	13	33	5	2	1
TR30471_c0_g1_i1	413	5.40565	-2.46388	0.665296	-3.70343	0.000212701	0.0105072	10	6	15	1	0	0
TR52844_c1_g3_i1	805	18.154	-2.46365	0.600612	-4.10189	4.09783e-05	0.00255665	29	22	43	1	3	4
TR61128_c1_g1_i1	579	29.95	-2.46137	0.502693	-4.89637	9.76251e-07	9.25271e-05	54	29	69	8	12	4
TR40390_c0_g3_i1	540	17.7346	-2.46011	0.51525	-4.7746	1.80066e-06	0.000160194	29	21	40	8	5	2
TR25787_c0_g1_i1	1380	9.37236	-2.45961	0.652538	-3.7693	0.000163708	0.00842505	15	16	18	0	3	0
TR57304_c10_g1_i3	577	6.40226	-2.45919	0.665483	-3.69535	0.000219587	0.0108161	15	5	16	0	1	0
TR33331_c0_g1_i1	1768	47.8759	-2.45792	0.668446	-3.67706	0.000235937	0.0115108	166	4	87	4	0	3
TR2552_c0_g1_i1	626	10.7488	-2.45359	0.670405	-3.65987	NA	NA	40	5	10	0	0	0
TR58163_c3_g8_i4	761	69.716	-2.45257	0.402343	-6.09571	1.08954e-09	1.76126e-07	108	64	186	35	21	12
TR33858_c0_g1_i1	473	21.058	-2.4522	0.548419	-4.4714	7.77087e-06	0.000586746	33	19	63	14	4	1
TR63059_c0_g1_i2	1611	12.57	-2.45102	0.609478	-4.0215	5.78281e-05	0.00344838	21	9	41	2	4	1
TR20838_c0_g1_i1	746	5.34899	-2.45073	0.665383	-3.68319	0.000230336	0.0112944	10	8	11	1	0	0
TR52411_c0_g1_i4	2313	60.6908	-2.44995	0.420539	-5.82575	5.68582e-09	8.14614e-07	67	70	185	39	18	7
TR52720_c0_g1_i2	778	242.01	-2.44918	0.669617	-3.65759	0.000254599	0.0122771	367	83	1118	0	5	16
TR55397_c2_g1_i6	699	24.0907	-2.44871	0.487419	-5.02384	5.06478e-07	5.10228e-05	29	38	53	9	9	3
TR53451_c4_g1_i4	850	17.5293	-2.44863	0.66993	-3.65505	0.000257129	0.0123836	69	11	5	0	0	0
TR56966_c2_g2_i3	2586	91.0755	-2.44667	0.459685	-5.32249	1.02355e-07	1.17689e-05	132	145	159	71	16	10
TR22862_c0_g1_i1	750	6.51645	-2.44491	0.657498	-3.7185	0.000200408	0.00999633	7	7	26	1	1	0
TR62297_c17_g4_i3	813	129.183	-2.44357	0.385772	-6.33422	2.38552e-10	4.31442e-08	213	172	232	83	52	11
TR55655_c1_g5_i1	1749	48.2329	-2.44033	0.62721	-3.89078	9.99241e-05	0.00552367	8	107	152	8	12	4
TR20282_c0_g1_i1	236	6.3066	-2.44017	0.670548	-3.63907	0.000273622	0.0130877	9	4	28	0	0	0
TR56560_c1_g1_i2	1486	11.1698	-2.44001	0.607457	-4.01677	5.90017e-05	0.00350747	17	11	35	6	2	0
TR42306_c2_g1_i1	1331	11.6794	-2.43972	0.611962	-3.98671	6.69957e-05	0.00391607	16	19	26	2	5	0
TR33012_c0_g1_i1	862	10.4316	-2.4387	0.670352	-3.63794	0.000274824	0.0131371	17	2	51	0	0	0
TR29246_c0_g1_i2	827	858.327	-2.43772	0.670271	-3.63692	0.000275914	0.0131727	576	245	5281	1	21	46
TR324_c0_g2_i1	347	922.129	-2.43649	0.670542	-3.63361	0.000279484	0.0133184	959	305	5081	0	16	34
TR45517_c1_g3_i1	741	689.717	-2.4363	0.667623	-3.64922	0.000263041	0.0126367	918	1328	1419	0	62	43
TR49295_c0_g1_i5	1333	11.3586	-2.43566	0.586157	-4.1553	3.24857e-05	0.00207998	14	14	33	3	2	2
TR41716_c0_g1_i3	894	12.8989	-2.43441	0.661628	-3.67942	NA	NA	8	5	76	1	1	1
TR31736_c0_g1_i3	310	523.867	-2.43364	0.670491	-3.62964	0.000283816	0.013483	504	160	2962	0	13	24
TR33200_c1_g2_i1	312	38.2961	-2.43344	0.669063	-3.63708	NA	NA	16	3	272	0	0	0
TR40683_c0_g1_i1	1042	17.9819	-2.43291	0.669417	-3.63437	0.000278662	0.0132833	42	1	68	1	0	1
TR44055_c0_g1_i1	1345	18.2135	-2.43289	0.601931	-4.04181	5.30412e-05	0.00320394	35	22	37	13	2	0
TR61718_c0_g1_i3	5894	143.959	-2.43283	0.372344	-6.53383	6.4109e-11	1.27827e-08	193	142	415	78	63	16
TR18173_c0_g2_i1	251	5.08801	-2.43258	0.670405	-3.62851	0.000285057	0.0135336	7	10	11	0	0	0
TR53311_c0_g3_i6	1280	36.9416	-2.43146	0.517633	-4.69728	2.63655e-06	0.00022384	58	23	122	15	9	6
TR64075_c9_g3_i3	429	6.09497	-2.42987	0.670542	-3.62374	0.000290368	0.0137518	6	16	10	0	0	0
TR35841_c0_g1_i2	448	11.2764	-2.42974	0.593112	-4.0966	4.19261e-05	0.00260838	15	17	27	6	1	1
TR59877_c0_g2_i1	742	12.8783	-2.42969	0.626729	-3.87678	0.000105847	0.00579689	17	28	17	1	4	1
TR59005_c1_g1_i1	366	7.29654	-2.42945	0.649283	-3.74174	0.000182748	0.00925603	11	13	13	0	1	1
TR47938_c5_g1_i1	360	7.13661	-2.42826	0.67055	-3.6213	0.000293129	0.0138697	22	4	13	0	0	0
TR57673_c6_g1_i1	2586	36.6122	-2.42678	0.4892	-4.9607	7.0239e-07	6.84708e-05	65	27	100	20	9	5
TR37616_c0_g1_i1	581	18.8354	-2.42603	0.577829	-4.19852	2.68668e-05	0.0017613	18	17	75	5	6	2
TR62235_c0_g2_i5	959	11.0391	-2.42381	0.662886	-3.65645	0.000255728	0.0123277	6	13	52	4	0	0
TR59916_c2_g1_i2	3058	134.594	-2.42306	0.333567	-7.26409	3.75567e-13	1.01469e-10	207	144	318	90	44	19
TR58946_c2_g1_i1	568	22.1849	-2.42172	0.656944	-3.68635	NA	NA	14	11	124	1	1	3
TR59194_c6_g4_i1	462	17.3271	-2.42014	0.632951	-3.82358	0.000131528	0.00695555	32	12	55	11	1	0
TR43441_c0_g4_i2	609	9.71092	-2.41918	0.648767	-3.72888	0.00019233	0.00966239	15	18	17	5	0	0
TR56069_c9_g3_i3	1316	286.271	-2.41885	0.670176	-3.60927	0.000307058	0.0144531	370	805	179	2	47	0
TR48618_c1_g1_i3	685	9.46206	-2.41884	0.656926	-3.68207	0.000231351	0.0113246	14	21	12	4	0	0
TR57607_c2_g1_i12	5687	66.746	-2.41834	0.463572	-5.21674	1.82095e-07	1.99242e-05	56	129	143	43	19	7
TR58435_c0_g1_i7	1321	90.4152	-2.4175	0.554735	-4.35793	1.31297e-05	0.000929466	199	55	217	71	14	5
TR61331_c0_g1_i6	4345	446.907	-2.41737	0.429916	-5.62289	1.87793e-08	2.48874e-06	444	685	1133	203	234	36
TR62060_c1_g1_i6	1021	15.4345	-2.41732	0.657968	-3.67391	0.000238864	0.0116241	45	21	5	3	1	1
TR35162_c0_g1_i1	516	8.99807	-2.41689	0.612572	-3.94548	7.96405e-05	0.00454291	16	9	23	2	2	1
TR34113_c0_g1_i1	2470	256.111	-2.41464	0.670348	-3.60208	0.000315685	0.014791	791	131	445	0	38	1
TR61206_c0_g1_i3	511	28.4896	-2.41441	0.660382	-3.65608	0.000256098	0.0123417	75	33	34	14	0	0
TR54564_c0_g1_i7	1554	41.1033	-2.41401	0.608368	-3.96801	7.2474e-05	0.00418379	20	73	135	3	11	6
TR63553_c2_g1_i1	4016	126.739	-2.41372	0.388216	-6.21746	5.05262e-10	8.73722e-08	177	118	367	89	42	14
TR61767_c0_g1_i4	3831	9.00875	-2.41309	0.639471	-3.77357	0.000160929	0.00831026	14	11	23	1	0	2
TR57537_c0_g1_i1	5114	1379.28	-2.41238	0.311859	-7.73547	1.03022e-14	3.39861e-12	2021	1617	3136	1047	504	157
TR47706_c0_g4_i2	1700	283.946	-2.41082	0.305801	-7.88365	3.17966e-15	1.11856e-12	309	404	693	157	108	47
TR33488_c0_g1_i1	432	5.63372	-2.41018	0.67055	-3.59433	0.000325223	0.0151642	10	4	21	0	0	0
TR54891_c1_g2_i1	2663	52.152	-2.41	0.617762	-3.90117	9.57283e-05	0.00532118	127	51	81	38	2	2
TR50397_c2_g1_i1	547	23.1104	-2.40991	0.524534	-4.59439	4.34027e-06	0.000347516	37	37	35	11	4	4
TR58435_c0_g1_i2	783	97.4368	-2.40982	0.428512	-5.62369	1.86919e-08	2.4793e-06	138	78	303	57	25	16
TR58244_c0_g3_i1	2454	13.0637	-2.40917	0.628521	-3.83307	0.000126552	0.0067318	14	16	45	7	0	1
TR50216_c0_g1_i1	533	61.9933	-2.40791	0.578003	-4.16592	3.10104e-05	0.00200051	123	24	199	41	12	3
TR97749_c0_g1_i1	305	16.0429	-2.40758	0.641813	-3.75122	0.000175976	0.00898166	27	8	59	1	1	3
TR35261_c0_g1_i1	597	5.32326	-2.40731	0.670523	-3.59019	0.000330435	0.0153746	11	9	8	0	0	0
TR53180_c3_g1_i1	266	27.7391	-2.40703	0.669358	-3.59603	0.000323116	0.0150797	101	2	44	6	1	0
TR29810_c0_g1_i1	398	4.86374	-2.40535	0.670475	-3.58753	0.000333825	0.0154902	9	6	13	0	0	0
TR51825_c2_g1_i1	285	9.98855	-2.40285	0.649838	-3.69761	0.000217637	0.0107269	10	8	44	3	0	1
TR60439_c1_g1_i7	2503	40.8665	-2.40264	0.648536	-3.70471	0.000211634	0.0104646	59	86	56	26	1	0
TR36772_c0_g1_i1	873	6.87626	-2.40176	0.649039	-3.70049	0.000215184	0.0106197	6	12	21	2	1	0
TR22025_c1_g1_i1	271	5.63663	-2.40168	0.670557	-3.58162	0.000341467	0.0157876	5	7	24	0	0	0
TR40364_c0_g1_i1	423	13.3809	-2.40162	0.670525	-3.5817	NA	NA	54	5	7	1	0	0
TR58931_c0_g1_i1	2496	12.4365	-2.4014	0.616887	-3.89278	9.91028e-05	0.00548418	23	9	38	7	2	0
TR58764_c0_g1_i2	804	51.002	-2.40107	0.410737	-5.84575	5.04297e-09	7.29309e-07	64	65	131	32	21	4
TR30892_c0_g1_i1	438	17.3127	-2.40061	0.669077	-3.58794	0.0003333	0.0154752	2	20	95	0	1	1
TR34975_c0_g1_i1	708	19.6544	-2.40031	0.629905	-3.8106	0.000138631	0.00728034	50	9	46	2	7	1
TR42928_c1_g1_i2	333	5.03078	-2.39918	0.67051	-3.57814	0.000346053	0.0159518	9	9	9	0	0	0
TR27689_c0_g1_i1	408	8.91683	-2.39862	0.626871	-3.82633	0.000130066	0.00689884	18	11	17	2	3	0
TR8933_c0_g1_i1	408	8.57632	-2.39857	0.632394	-3.79284	0.000148933	0.0077533	11	18	13	2	1	1
TR24861_c0_g1_i1	389	12.7425	-2.3979	0.57109	-4.19882	2.68308e-05	0.00175968	16	14	39	4	3	2
TR53711_c0_g2_i1	1038	18.2869	-2.39734	0.571041	-4.19818	2.69065e-05	0.00176315	34	15	46	6	2	4
TR32943_c0_g1_i1	672	5.91264	-2.39671	0.66609	-3.59818	0.000320453	0.0149691	14	6	12	0	1	0
TR52843_c2_g1_i4	1983	7.11879	-2.39528	0.658992	-3.63477	0.000278233	0.013267	14	8	17	0	2	0
TR53856_c1_g2_i1	314	72.7092	-2.39496	0.389522	-6.14846	7.82371e-10	1.29605e-07	85	81	211	36	27	12
TR43023_c0_g1_i1	678	5.21113	-2.39458	0.670539	-3.57114	0.000355436	0.0163254	12	7	9	0	0	0
TR57607_c2_g1_i11	6337	72.6289	-2.39405	0.430687	-5.55868	2.71822e-08	3.49684e-06	62	120	185	47	22	9
TR45649_c0_g1_i1	1315	5.99503	-2.39342	0.660789	-3.62206	0.000292262	0.0138329	8	10	14	0	0	1
TR63004_c0_g1_i1	1613	10.2423	-2.39227	0.608027	-3.93447	8.33788e-05	0.00472111	21	11	20	2	3	1
TR8367_c0_g1_i1	228	21.8697	-2.38795	0.640105	-3.73056	0.000191054	0.00961084	10	24	102	1	4	3
TR57607_c2_g1_i5	4433	52.4523	-2.38697	0.462824	-5.1574	2.50404e-07	2.6603e-05	45	69	164	24	14	10
TR67081_c0_g1_i1	393	10.142	-2.38653	0.635469	-3.75555	0.000172964	0.00884261	17	6	37	4	2	0
TR56357_c5_g1_i1	1399	61.2162	-2.38593	0.4976	-4.79488	1.62774e-06	0.000146421	138	53	106	39	21	4
TR39083_c0_g1_i1	495	4.9753	-2.38427	0.670542	-3.55574	0.000376921	0.0171788	10	5	14	0	0	0
TR50810_c2_g1_i1	327	14.9898	-2.3841	0.664874	-3.58579	NA	NA	9	7	87	0	2	1
TR59129_c0_g1_i1	1231	8.6417	-2.38347	0.625472	-3.81067	0.000138592	0.00728034	10	15	21	2	3	0
TR52917_c0_g3_i2	1282	20.5123	-2.38305	0.555845	-4.28725	1.80897e-05	0.00124538	20	19	78	8	5	3
TR23280_c0_g1_i1	738	8.85529	-2.38254	0.670212	-3.55491	0.000378115	0.0172281	9	3	50	0	0	0
TR26636_c0_g2_i1	295	6.28981	-2.38174	0.670515	-3.5521	0.00038217	0.0173768	13	3	23	0	0	0
TR44800_c2_g1_i2	1448	15.5873	-2.38003	0.65392	-3.63964	0.000273023	0.0130631	18	7	75	6	0	1
TR56563_c0_g1_i1	3527	220.793	-2.37934	0.402331	-5.91389	3.34125e-09	5.00147e-07	276	288	545	189	67	19
TR91978_c0_g1_i1	375	8.91554	-2.37906	0.64664	-3.67911	0.000234047	0.0114368	14	12	23	5	0	0
TR61797_c0_g2_i4	5087	32.7452	-2.37896	0.495594	-4.80023	1.58486e-06	0.000142835	67	29	66	20	8	4
TR62834_c3_g1_i2	307	4.82328	-2.37626	0.670544	-3.54378	0.000394437	0.0178922	7	6	16	0	0	0
TR60782_c2_g3_i1	589	15.016	-2.37567	0.579325	-4.10076	4.11803e-05	0.00256822	22	11	52	7	4	1
TR40298_c0_g1_i1	1760	631.894	-2.37464	0.447002	-5.31237	1.08207e-07	1.23586e-05	1380	415	1328	424	200	72
TR70895_c0_g1_i1	707	9.05377	-2.37438	0.636988	-3.72751	0.000193377	0.00970866	10	21	14	3	2	0
TR56966_c2_g2_i2	2826	177.345	-2.37293	0.34255	-6.92723	4.29158e-12	1.01188e-09	221	274	347	108	53	33
TR54643_c3_g1_i1	1669	9.22453	-2.37227	0.655748	-3.61765	0.000297293	0.0140365	22	14	8	2	0	1
TR16349_c0_g1_i1	350	30.0852	-2.37131	0.654879	-3.62099	0.000293478	0.0138777	81	44	14	3	10	0
TR56827_c0_g2_i2	1310	9.36968	-2.37052	0.633967	-3.73918	0.000184622	0.00933309	10	11	34	5	1	0
TR52793_c0_g2_i1	1044	11.6917	-2.37023	0.593292	-3.99504	6.46825e-05	0.00379384	18	14	30	7	1	1
TR30245_c0_g2_i2	1322	12.9679	-2.36995	0.646342	-3.66672	0.000245683	0.0119032	8	15	56	3	0	2
TR57228_c0_g2_i1	264	253.451	-2.3682	0.4374	-5.41426	6.15428e-08	7.39717e-06	362	266	665	120	48	58
TR58793_c8_g4_i1	1070	235.568	-2.36759	0.475333	-4.9809	6.32897e-07	6.21298e-05	301	148	868	134	53	39
TR61595_c0_g1_i5	1120	28.5015	-2.36545	0.594223	-3.98075	6.86975e-05	0.00400033	33	33	93	7	15	0
TR53854_c0_g1_i1	2761	374.582	-2.36523	0.406033	-5.82521	5.70417e-09	8.15724e-07	405	459	1069	192	86	81
TR3542_c0_g2_i1	479	8.76174	-2.36511	0.664199	-3.56084	0.000369673	0.0169237	22	13	8	3	0	0
TR58244_c0_g3_i2	1704	8.57957	-2.36488	0.613633	-3.8539	0.00011625	0.00628599	14	9	23	2	2	1
TR61331_c0_g1_i1	3483	325.808	-2.36398	0.369868	-6.39141	1.64367e-10	3.06281e-08	374	449	799	168	171	34
TR53481_c8_g1_i1	1499	40.8485	-2.36367	0.50596	-4.67166	2.98771e-06	0.000248944	50	34	142	28	8	5
TR38894_c0_g1_i1	1502	23.7446	-2.36165	0.610231	-3.87009	0.000108797	0.00594364	55	16	53	15	1	2
TR55298_c4_g2_i1	704	14.3708	-2.36124	0.628002	-3.75992	0.000169965	0.00871539	21	30	16	2	1	3
TR77538_c0_g1_i1	781	5.94563	-2.36064	0.667391	-3.53712	0.000404516	0.0182847	8	5	24	0	1	0
TR43257_c0_g1_i1	497	67.3389	-2.36053	0.668708	-3.52998	NA	NA	242	30	62	0	2	6
TR48787_c0_g1_i2	1192	7.15982	-2.36002	0.660685	-3.57209	0.00035415	0.0162858	14	11	12	0	2	0
TR12733_c0_g1_i1	764	9.89477	-2.35954	0.664659	-3.55001	0.000385219	0.0175103	30	11	6	1	0	1
TR60990_c1_g1_i2	1491	5.56433	-2.35838	0.670533	-3.51717	0.000436168	0.0195544	5	14	11	0	0	0
TR57208_c5_g2_i2	3094	147.253	-2.35675	0.353078	-6.67488	2.47441e-11	5.29055e-09	252	163	292	87	66	18
TR21062_c0_g1_i2	398	13.6321	-2.35484	0.63056	-3.73453	0.000188068	0.00948859	21	6	54	4	1	2
TR48498_c3_g1_i3	919	33.8033	-2.3544	0.496414	-4.74281	2.10771e-06	0.000184102	56	29	92	25	8	3
TR67645_c0_g1_i1	251	5.14292	-2.35422	0.670553	-3.51086	0.000446655	0.0198911	8	11	8	0	0	0
TR58483_c0_g1_i1	1912	8.93326	-2.35253	0.626048	-3.75775	0.000171449	0.0087827	20	8	18	3	1	1
TR49628_c1_g1_i9	1618	7.41589	-2.35176	0.647843	-3.63015	0.00028326	0.0134649	10	7	26	2	0	1
TR41487_c0_g1_i1	1165	26.0244	-2.35174	0.549655	-4.27858	1.88091e-05	0.00128913	31	34	69	6	4	7
TR52411_c0_g1_i5	2331	50.2092	-2.35167	0.427415	-5.50206	3.75373e-08	4.6992e-06	55	61	146	34	18	5
TR60635_c4_g1_i1	467	34.6511	-2.35103	0.655326	-3.58757	0.000333774	0.0154902	108	8	67	17	1	1
TR49252_c2_g1_i1	641	41.7285	-2.3504	0.614759	-3.82329	0.000131683	0.00695675	73	61	72	1	11	7
TR33530_c0_g1_i1	366	32.0307	-2.35013	0.538882	-4.36112	1.294e-05	0.000917132	31	60	69	13	16	1
TR28946_c0_g1_i1	450	10.7178	-2.34981	0.612765	-3.83477	0.000125682	0.00669245	8	15	38	4	2	1
TR52448_c0_g1_i3	790	52.4954	-2.34877	0.670225	-3.50445	0.000457551	0.0202882	216	23	12	0	0	2
TR39431_c0_g1_i1	465	16.8319	-2.3468	0.667484	-3.51589	0.000438289	0.0195986	37	2	64	0	2	1
TR63841_c8_g3_i1	233	21.2962	-2.34654	0.539841	-4.34673	1.38184e-05	0.000974451	40	18	53	14	6	1
TR59678_c0_g1_i1	2834	1041.12	-2.3465	0.449206	-5.22366	1.7542e-07	1.92623e-05	1860	991	2311	932	203	118
TR30617_c0_g1_i1	539	4.86113	-2.34626	0.667242	-3.51635	0.000437528	0.0195868	8	6	14	1	0	0
TR63585_c0_g1_i5	3114	125.419	-2.34543	0.401452	-5.84237	5.14632e-09	7.42161e-07	193	172	233	97	48	10
TR57228_c0_g1_i1	1024	993.391	-2.34382	0.441025	-5.31448	1.06963e-07	1.22346e-05	1589	926	2530	524	181	217
TR62194_c0_g1_i8	4477	16.1668	-2.3409	0.603304	-3.88013	0.0001044	0.00573195	13	19	60	2	4	3
TR40364_c1_g1_i1	550	16.9238	-2.34082	0.669929	-3.49413	NA	NA	72	4	7	1	0	0
TR11200_c0_g2_i1	446	10.9194	-2.3403	0.669614	-3.495	0.000474057	0.0209032	38	2	20	0	0	0
TR89560_c0_g1_i1	255	5.53894	-2.33888	0.670469	-3.48842	0.000485878	0.0213526	5	6	25	0	0	0
TR34617_c0_g1_i1	949	167.636	-2.33857	0.48249	-4.84688	1.25421e-06	0.000115994	137	365	285	68	79	18
TR58173_c2_g1_i1	894	51.3862	-2.33729	0.533636	-4.37994	1.18711e-05	0.00085278	59	98	91	31	22	1
TR62319_c4_g1_i1	266	14.9873	-2.33636	0.669061	-3.49199	0.000479429	0.0211001	29	1	69	0	0	0
TR69417_c0_g1_i1	301	23.4127	-2.33577	0.659671	-3.54081	0.000398894	0.0180624	6	76	31	2	1	3
TR53873_c0_g1_i1	1626	50.2334	-2.33505	0.51882	-4.50069	6.77344e-06	0.00051805	104	36	112	13	16	10
TR32959_c1_g1_i1	440	21.5375	-2.3348	0.576311	-4.05128	5.09378e-05	0.00309758	47	31	20	8	5	3
TR89618_c0_g1_i1	816	6.1447	-2.3345	0.664305	-3.51419	0.000441094	0.0196892	10	5	22	2	0	0
TR52006_c0_g1_i3	509	7.68954	-2.33414	0.669668	-3.48551	0.000491196	0.0215378	9	22	6	0	1	0
TR85735_c0_g1_i1	324	7.47951	-2.33386	0.641411	-3.63863	0.000274096	0.0131063	10	7	27	2	2	0
TR64040_c2_g1_i2	257	12.3006	-2.33318	0.582216	-4.00741	6.13886e-05	0.00361997	21	17	23	3	5	1
TR45767_c0_g5_i1	654	4.54292	-2.33253	0.670557	-3.47849	0.000504243	0.0220345	7	7	12	0	0	0
TR61637_c1_g1_i2	2139	16.9223	-2.33201	0.637328	-3.65905	0.000253152	0.0122188	31	5	64	6	1	2
TR54105_c0_g1_i3	737	26.1379	-2.33193	0.55869	-4.17393	2.99383e-05	0.00194195	25	58	42	16	8	1
TR62194_c0_g1_i6	4438	18.6938	-2.33171	0.586125	-3.97818	6.9446e-05	0.00403779	17	23	65	4	9	1
TR58090_c0_g1_i1	354	21.1892	-2.33085	0.659558	-3.53395	0.000409394	0.018478	36	53	6	1	5	1
TR27088_c0_g1_i1	451	6.60454	-2.33057	0.651468	-3.57741	0.000347012	0.0159862	15	8	11	2	1	0
TR43906_c0_g1_i1	1064	7.10685	-2.33028	0.655247	-3.55634	0.000376057	0.0171587	16	11	8	2	1	0
TR18581_c0_g1_i1	539	9.75328	-2.32994	0.663655	-3.51078	0.000446796	0.0198917	25	3	27	0	1	1
TR50737_c0_g2_i1	855	8.68293	-2.32934	0.628914	-3.70375	0.000212433	0.0104974	10	13	25	5	1	0
TR42355_c0_g1_i1	480	20.3207	-2.32921	0.644231	-3.6155	0.000299771	0.0141405	14	32	70	0	6	2
TR42621_c2_g1_i2	507	5.1701	-2.32894	0.670498	-3.47345	0.000513816	0.0224209	12	4	14	0	0	0
TR12652_c0_g2_i1	381	4.98742	-2.32386	0.670513	-3.46579	0.000528666	0.0229517	12	6	9	0	0	0
TR41919_c0_g2_i1	379	8.18265	-2.32338	0.640649	-3.62661	0.000287164	0.0136168	12	7	29	4	1	0
TR54697_c9_g1_i1	2130	40.3152	-2.32275	0.47162	-4.92504	8.43421e-07	8.0684e-05	65	36	108	30	13	3
TR62663_c7_g1_i1	255	4.68281	-2.32086	0.670532	-3.46123	0.000537714	0.0232984	8	5	15	0	0	0
TR55761_c1_g1_i1	2132	32.1186	-2.3203	0.46297	-5.01177	5.39315e-07	5.38719e-05	58	31	69	15	12	5
TR16223_c0_g2_i1	333	4.52847	-2.32028	0.670546	-3.46029	0.0005396	0.0233538	8	6	12	0	0	0
TR91168_c0_g1_i1	400	4.69493	-2.31946	0.670534	-3.45913	0.00054193	0.0234349	10	6	10	0	0	0
TR61797_c0_g2_i1	3614	25.5204	-2.3194	0.496918	-4.66758	3.04772e-06	0.000253121	49	26	50	16	7	3
TR43349_c2_g2_i1	815	29.1235	-2.31863	0.557216	-4.16111	3.16711e-05	0.00203886	43	58	32	10	13	2
TR41470_c0_g2_i1	350	62.5068	-2.31833	0.638952	-3.62833	0.000285256	0.0135389	37	17	367	10	8	9
TR58635_c0_g1_i1	1805	112.516	-2.31811	0.456669	-5.07612	3.85218e-07	3.97714e-05	218	76	275	73	28	18
TR48031_c0_g1_i2	3145	26.4165	-2.3177	0.596403	-3.88612	0.000101857	0.00561497	40	47	41	7	14	0
TR21832_c0_g1_i1	471	5.42186	-2.31699	0.66911	-3.4628	0.000534587	0.0231825	8	4	22	1	0	0
TR52633_c0_g1_i3	801	53.568	-2.31446	0.504172	-4.59062	4.41925e-06	0.000353288	52	118	75	22	17	9
TR57356_c0_g1_i2	2078	48.9332	-2.31258	0.382446	-6.04681	1.47742e-09	2.34389e-07	68	66	101	29	18	8
TR44760_c2_g1_i3	1893	496.287	-2.31252	0.520853	-4.43987	9.00129e-06	0.00066881	389	298	2282	227	190	56
TR50612_c0_g1_i4	1393	39.435	-2.31177	0.46184	-5.00557	5.56957e-07	5.53823e-05	67	54	66	28	14	3
TR30848_c0_g1_i1	674	5.82358	-2.31052	0.6696	-3.4506	0.000559349	0.0240932	14	3	17	1	0	0
TR41535_c1_g1_i1	588	18.8278	-2.30981	0.563881	-4.09627	4.19852e-05	0.002611	37	16	44	6	9	1
TR85725_c0_g1_i1	224	8.0824	-2.30876	0.669782	-3.44703	0.000566781	0.0243588	13	2	39	0	0	0
TR62278_c9_g1_i3	3412	636.326	-2.30813	0.621241	-3.71536	0.000202915	0.0101017	213	346	3645	86	165	84
TR27597_c0_g1_i1	721	9.2524	-2.30778	0.629153	-3.66808	0.000244381	0.0118438	8	21	17	2	2	1
TR47126_c3_g1_i1	237	37.5069	-2.30771	0.666909	-3.4603	0.000539567	0.0233538	63	81	38	0	11	0
TR51631_c1_g1_i2	1064	6.8315	-2.30645	0.640491	-3.60106	0.00031692	0.0148266	13	7	16	1	1	1
TR43702_c0_g1_i1	687	9.21662	-2.30573	0.621222	-3.71161	0.000205945	0.010239	14	11	25	2	4	0
TR41663_c0_g1_i3	774	16.0547	-2.30525	0.668585	-3.44796	0.000564838	0.0242888	52	22	2	0	0	0
TR53512_c0_g2_i1	1375	12.9015	-2.30517	0.66078	-3.48856	NA	NA	8	5	75	1	2	1
TR55557_c7_g1_i4	1273	9.31317	-2.30473	0.657944	-3.50292	0.000460179	0.020393	10	4	46	1	1	1
TR63071_c0_g1_i3	1477	20.1233	-2.30463	0.527032	-4.37284	1.22639e-05	0.000875676	22	21	66	8	7	3
TR32063_c0_g1_i1	271	8.53877	-2.30446	0.633709	-3.63646	0.00027641	0.0131923	18	11	14	2	3	0
TR55969_c0_g2_i1	666	24.5901	-2.3041	0.531376	-4.33611	1.45029e-05	0.00101712	21	42	64	14	10	1
TR62350_c1_g1_i4	1146	351.891	-2.30406	0.289965	-7.94598	1.9266e-15	7.05182e-13	409	525	743	222	151	56
TR3352_c0_g1_i1	297	8.02747	-2.30405	0.619318	-3.7203	0.000198989	0.00994491	14	9	19	3	1	1
TR53481_c8_g1_i2	940	7.44764	-2.30402	0.669891	-3.4394	0.000583004	0.0249305	19	2	24	0	0	0
TR18510_c0_g2_i1	535	11.8201	-2.30375	0.624643	-3.68811	0.000225929	0.0111072	19	24	13	4	4	0
TR44389_c0_g1_i1	2903	223.502	-2.30338	0.664149	-3.46817	NA	NA	61	801	166	4	18	25
TR52448_c0_g1_i1	1014	23.3657	-2.30324	0.669212	-3.44171	0.000578046	0.0247372	85	17	8	0	1	2
TR62235_c0_g2_i7	619	8.93646	-2.30261	0.615379	-3.74177	0.000182731	0.00925603	9	14	25	4	1	1
TR59303_c0_g2_i2	1926	7.60453	-2.30259	0.663433	-3.47072	0.000519068	0.0226116	19	5	18	3	0	0
TR2743_c0_g1_i1	338	9.53617	-2.30237	0.661129	-3.48249	0.000496782	0.0217579	22	3	30	2	0	1
TR46554_c0_g1_i1	491	19.4569	-2.30103	0.535922	-4.29359	1.75805e-05	0.00121358	35	17	49	10	8	1
TR66830_c0_g1_i1	378	32.2555	-2.2997	0.482368	-4.76753	1.86498e-06	0.000165056	60	32	64	15	8	7
TR56322_c1_g1_i1	450	6.5098	-2.29959	0.657354	-3.49825	0.000468321	0.0207061	10	5	23	1	0	1
TR96692_c0_g4_i1	307	9.30417	-2.29934	0.616464	-3.72988	0.000191569	0.00963046	15	7	30	3	2	1
TR1171_c0_g2_i1	398	9.38821	-2.29894	0.658139	-3.49309	0.000477472	0.02102	24	3	26	2	2	0
TR17615_c0_g1_i1	224	28.0179	-2.29782	0.538967	-4.26339	2.0135e-05	0.00136962	34	44	64	18	12	0
TR21009_c0_g1_i1	581	60.2162	-2.29699	0.6028	-3.81054	0.000138664	0.00728034	139	17	170	24	6	10
TR43436_c0_g1_i3	978	25.4575	-2.2967	0.500115	-4.59234	4.38302e-06	0.000350573	22	39	70	14	7	4
TR32759_c3_g1_i1	232	12.5938	-2.2952	0.670423	-3.42351	0.000618191	0.0261515	1	30	44	0	1	0
TR63163_c1_g1_i1	324	4.87761	-2.29454	0.670419	-3.42255	0.000620364	0.0262146	10	4	15	0	0	0
TR61724_c0_g2_i1	532	9.63509	-2.29425	0.670244	-3.42301	NA	NA	5	5	58	2	0	0
TR56740_c0_g1_i1	2613	429.607	-2.29368	0.599635	-3.82513	0.000130705	0.00692272	1009	432	634	400	38	15
TR57933_c2_g1_i1	287	10.2626	-2.29316	0.647492	-3.5416	0.00039771	0.0180194	25	8	21	1	4	0
TR61718_c0_g1_i5	365	7.96873	-2.29306	0.640312	-3.58117	0.000342065	0.0158105	17	7	19	4	1	0
TR50333_c4_g1_i2	656	9.81771	-2.29305	0.647548	-3.54112	0.000398436	0.018047	8	11	40	4	0	1
TR33331_c0_g1_i2	1359	43.1944	-2.29208	0.669592	-3.4231	0.000619111	0.026176	153	1	76	2	2	3
TR57184_c0_g1_i1	2107	25.2147	-2.29186	0.662352	-3.46018	NA	NA	24	21	114	14	0	0
TR58106_c1_g1_i1	240	18.3663	-2.29174	0.640343	-3.57892	0.000345014	0.0159171	21	17	69	0	4	3
TR29958_c0_g2_i1	1024	76.6703	-2.29117	0.644275	-3.5562	0.000376257	0.0171587	6	207	188	21	19	4
TR57564_c3_g1_i1	271	6.77286	-2.29096	0.669733	-3.42071	0.00062459	0.0263569	7	4	34	0	1	0
TR44568_c0_g1_i1	2164	17.8873	-2.29091	0.616745	-3.71451	0.000203594	0.0101322	18	22	62	14	2	0
TR50609_c0_g1_i2	1876	59.0624	-2.28978	0.656153	-3.4897	0.000483561	0.0212576	94	62	175	0	22	2
TR48914_c0_g1_i3	2990	14.3628	-2.28951	0.664489	-3.44552	NA	NA	8	9	79	1	0	2
TR36328_c0_g1_i2	442	68.2813	-2.28934	0.398918	-5.73889	9.53018e-09	1.31751e-06	97	98	129	54	20	9
TR50612_c0_g1_i1	1936	31.2036	-2.28722	0.463334	-4.93645	7.95584e-07	7.63929e-05	55	30	69	19	9	5
TR68005_c0_g1_i1	294	15.4187	-2.28448	0.54256	-4.21055	2.54748e-05	0.00168368	23	15	42	6	4	3
TR15508_c0_g1_i1	384	7.35746	-2.28379	0.649496	-3.51625	0.000437685	0.0195869	16	5	20	3	1	0
TR57673_c6_g1_i3	1780	16.7884	-2.28344	0.545611	-4.18511	2.85031e-05	0.00185433	30	14	42	6	5	3
TR14506_c0_g1_i1	1626	12.2434	-2.28304	0.595273	-3.83528	0.000125421	0.00668087	23	11	29	2	4	2
TR42561_c0_g1_i1	912	6.02331	-2.28213	0.662248	-3.44604	0.000568874	0.0244282	8	14	8	1	1	0
TR95461_c0_g1_i1	797	13.578	-2.28136	0.666376	-3.42353	0.000618145	0.0261515	33	5	39	0	0	2
TR38225_c0_g1_i1	1937	6.21182	-2.27988	0.669966	-3.40299	0.000666539	0.0278974	4	6	32	0	0	0
TR60213_c3_g2_i1	573	18.1838	-2.27885	0.605473	-3.76375	0.000167385	0.0085917	48	13	28	10	2	2
TR49763_c1_g1_i4	1040	33.0638	-2.27772	0.485041	-4.69594	2.65378e-06	0.000225023	42	43	80	21	5	7
TR90393_c0_g1_i1	237	310.073	-2.27748	0.542595	-4.19738	2.70018e-05	0.00176863	855	196	400	235	75	26
TR46924_c0_g1_i1	562	9.53965	-2.27737	0.634345	-3.59011	0.000330543	0.015375	23	11	13	3	3	0
TR53540_c1_g1_i3	967	19.6934	-2.27619	0.634584	-3.5869	0.000334629	0.0155181	56	12	30	2	8	1
TR58687_c1_g1_i1	1009	40.762	-2.27259	0.652434	-3.48325	0.000495362	0.0217019	91	4	144	3	9	4
TR43327_c0_g3_i4	866	7.37194	-2.2716	0.6696	-3.39247	0.000692655	0.0288334	2	17	25	0	0	0
TR58277_c0_g1_i1	2344	109.792	-2.2713	0.368103	-6.1703	6.81608e-10	1.14518e-07	117	124	324	70	44	17
TR35607_c0_g2_i1	581	8.08966	-2.26878	0.670444	-3.384	0.000714391	0.0295065	2	14	35	0	1	0
TR53481_c3_g1_i1	330	7.80669	-2.26836	0.669419	-3.38855	0.000702642	0.0291544	7	3	45	0	0	0
TR53047_c0_g1_i5	1252	4.83716	-2.2683	0.670283	-3.38409	0.000714144	0.0295042	8	4	18	0	0	0
TR46362_c0_g1_i1	780	4.58076	-2.26651	0.668372	-3.3911	0.000696134	0.0289626	8	7	10	1	0	0
TR29414_c0_g1_i1	228	79.791	-2.26638	0.615358	-3.68304	0.000230473	0.0112944	198	11	226	26	19	9
TR53584_c2_g1_i1	321	9.74319	-2.26551	0.6697	-3.38287	0.000717323	0.0296117	17	2	43	0	0	1
TR51099_c6_g1_i1	1523	417.198	-2.26536	0.277619	-8.15999	3.35051e-16	1.33094e-13	628	445	941	284	164	74
TR45023_c0_g1_i2	736	14.3586	-2.26533	0.612408	-3.69905	0.000216408	0.0106732	15	18	48	11	2	0
TR50517_c0_g1_i2	3146	208.26	-2.26452	0.520398	-4.35152	1.35199e-05	0.00095559	83	374	642	114	76	23
TR44564_c0_g1_i1	898	34.9696	-2.26445	0.62762	-3.608	0.000308568	0.0145114	10	57	136	18	2	4
TR52720_c0_g1_i1	699	200.788	-2.26378	0.670279	-3.37737	0.000731816	0.0300888	184	62	1130	0	7	16
TR36288_c0_g1_i1	507	20.0273	-2.26369	0.659755	-3.43111	0.000601117	0.025545	59	26	7	9	2	0
TR63059_c0_g1_i4	1972	27.0737	-2.26298	0.603114	-3.75215	0.000175321	0.00895123	40	36	62	1	9	5
TR35800_c0_g1_i1	315	5.42962	-2.26292	0.663681	-3.40965	0.000650471	0.0273141	10	8	11	2	0	0
TR43856_c0_g1_i1	554	6.60493	-2.26273	0.663338	-3.41112	0.000646959	0.0271815	9	7	23	0	2	0
TR60439_c1_g1_i2	2478	37.0556	-2.26107	0.481848	-4.6925	2.69887e-06	0.000228094	32	60	96	21	17	3
TR63541_c2_g2_i1	249	19.2975	-2.26075	0.540476	-4.18288	2.87835e-05	0.00187099	38	22	34	13	6	1
TR27169_c0_g1_i1	1430	93.826	-2.2598	0.53363	-4.23476	2.28791e-05	0.00153055	150	67	287	69	37	3
TR28552_c0_g1_i1	493	4.54031	-2.25931	0.66853	-3.37953	0.00072611	0.0299022	6	7	13	1	0	0
TR72103_c0_g1_i1	262	8.81284	-2.25918	0.637551	-3.54352	0.000394821	0.0178991	15	12	19	1	4	0
TR51661_c0_g1_i2	2913	62.6095	-2.25896	0.413441	-5.4638	4.66048e-08	5.70881e-06	78	91	129	27	21	15
TR48383_c5_g5_i2	587	344.709	-2.25871	0.438764	-5.1479	2.63413e-07	2.78998e-05	486	478	688	320	64	48
TR57786_c1_g1_i2	1408	7.52142	-2.25846	0.663	-3.40643	0.000658192	0.0275856	8	4	37	2	1	0
TR58874_c3_g1_i1	262	15.2332	-2.25699	0.665931	-3.38923	NA	NA	7	51	14	1	4	0
TR61562_c1_g20_i1	461	19.4554	-2.25498	0.550039	-4.09968	4.13717e-05	0.00257701	36	15	51	13	6	1
TR37680_c0_g1_i1	1129	5.9514	-2.25493	0.656562	-3.43445	0.000593751	0.0253056	7	7	20	1	0	1
TR55769_c0_g1_i2	3375	62.246	-2.25492	0.491463	-4.58818	4.47126e-06	0.000357073	126	56	121	32	33	4
TR10849_c0_g1_i1	347	4.66836	-2.25441	0.670252	-3.36353	0.000769536	0.0313855	9	4	15	0	0	0
TR39204_c0_g1_i2	599	6.20661	-2.25283	0.665066	-3.38738	0.000705624	0.0292545	11	3	24	1	1	0
TR58365_c5_g3_i2	2883	15.0331	-2.25263	0.668297	-3.3707	0.000749785	0.0307143	16	6	77	0	0	2
TR57662_c4_g1_i4	742	9.82056	-2.25188	0.670117	-3.36043	0.000778216	0.0316579	28	1	28	1	1	0
TR902_c0_g1_i1	475	123.548	-2.25124	0.364116	-6.18276	6.29899e-10	1.06763e-07	131	167	313	60	58	22
TR60099_c2_g1_i2	592	25.0769	-2.25013	0.469913	-4.7884	1.68119e-06	0.000150362	29	37	58	13	11	3
TR41254_c0_g1_i1	631	126.721	-2.24813	0.4936	-4.55456	5.24941e-06	0.000413787	289	108	201	78	59	9
TR55769_c0_g1_i1	1892	51.3076	-2.24808	0.465144	-4.83308	1.34437e-06	0.000123385	106	41	101	26	20	8
TR42355_c1_g1_i2	779	4.29088	-2.24758	0.670344	-3.35287	0.000799774	0.0324319	7	7	10	0	0	0
TR34575_c0_g1_i1	432	4.65682	-2.2472	0.670198	-3.35303	0.000799312	0.0324217	5	6	18	0	0	0
TR32078_c0_g1_i1	647	13.02	-2.24694	0.565817	-3.97115	7.15263e-05	0.00414152	15	17	35	4	3	3
TR63052_c0_g1_i2	5456	634.728	-2.2469	0.360678	-6.22966	4.6744e-10	8.13812e-08	857	827	1366	574	235	68
TR52973_c0_g2_i1	344	802.859	-2.24521	0.357507	-6.28018	3.38178e-10	5.96878e-08	1422	708	1760	597	340	104
TR39815_c0_g1_i1	389	11.703	-2.24445	0.60171	-3.73012	0.000191389	0.00962454	18	12	33	8	1	1
TR49763_c1_g1_i2	1169	27.2404	-2.2439	0.469031	-4.7841	1.71752e-06	0.000153419	28	38	71	13	10	5
TR16759_c0_g1_i1	878	14.4068	-2.24379	0.631489	-3.55318	0.000380607	0.017316	23	18	34	0	5	2
TR32791_c0_g1_i1	469	16.014	-2.24336	0.67048	-3.34591	0.000820137	0.0330831	46	1	47	3	0	0
TR49763_c1_g1_i3	1109	26.0518	-2.24059	0.598082	-3.74629	0.000179473	0.00912378	36	41	54	22	1	2
TR134_c0_g1_i1	605	5.06117	-2.23831	0.668258	-3.34947	0.000809663	0.0327551	11	5	12	0	1	0
TR57139_c0_g1_i2	3107	33.6173	-2.23589	0.619747	-3.60775	0.000308862	0.0145203	44	18	138	26	2	2
TR57607_c2_g1_i4	4641	57.2655	-2.23588	0.453836	-4.92663	8.36615e-07	8.01326e-05	56	80	157	45	23	4
TR39244_c0_g1_i1	767	13.1377	-2.23506	0.579314	-3.85812	0.000114262	0.0061894	24	12	31	3	5	2
TR72442_c0_g1_i1	336	4.58309	-2.23382	0.669159	-3.33825	0.000843083	0.0338576	5	7	15	1	0	0
TR43327_c0_g3_i3	860	4.93749	-2.2334	0.668213	-3.34234	0.000830744	0.0334751	8	5	16	0	1	0
TR59475_c10_g1_i1	254	9.52302	-2.23339	0.642668	-3.47518	0.000510512	0.0222831	8	7	44	2	2	1
TR97970_c0_g1_i1	323	18.3871	-2.23302	0.651473	-3.42765	0.00060884	0.0258484	61	12	14	9	1	1
TR60446_c6_g2_i8	2414	55.8577	-2.23301	0.482364	-4.62931	3.66889e-06	0.000299531	60	70	161	49	19	3
TR53451_c2_g1_i3	379	10.3424	-2.2327	0.6684	-3.34037	0.000836677	0.0336444	40	6	5	0	0	0
TR57192_c0_g1_i4	2044	17.0786	-2.23188	0.60626	-3.68139	0.000231961	0.0113493	13	12	79	7	4	2
TR35943_c0_g1_i1	587	7.37488	-2.2312	0.666543	-3.34742	0.000815678	0.0329638	5	17	18	0	2	0
TR22902_c0_g1_i1	464	4.51635	-2.23104	0.670128	-3.32927	0.000870724	0.0347318	6	5	17	0	0	0
TR33856_c0_g1_i1	1049	9.81898	-2.23082	0.66949	-3.33211	0.000861894	0.0344601	33	8	7	3	0	0
TR52610_c0_g1_i1	1537	7.15982	-2.23035	0.669151	-3.33311	0.000858806	0.0343634	11	2	35	0	0	0
TR18555_c0_g1_i1	551	4.5308	-2.22935	0.67011	-3.32684	0.000878376	0.0349645	5	6	17	0	0	0
TR1265_c0_g1_i2	241	5.11459	-2.22914	0.669936	-3.32739	0.000876628	0.0349311	8	12	6	0	0	0
TR59344_c1_g1_i1	2052	17.6514	-2.22712	0.527132	-4.22497	2.38975e-05	0.00159382	26	22	41	8	9	1
TR45443_c0_g1_i1	737	15.3721	-2.22675	0.670487	-3.32109	NA	NA	61	6	8	0	2	0
TR27014_c0_g1_i1	330	44.5811	-2.22595	0.660387	-3.37068	0.000749826	0.0307143	68	21	184	29	1	0
TR35659_c0_g1_i1	765	167.168	-2.22263	0.475288	-4.6764	2.91961e-06	0.000244595	300	251	196	58	87	24
TR50345_c1_g1_i1	2135	43.5258	-2.21917	0.578444	-3.83644	0.000124831	0.00665633	70	50	102	37	2	5
TR46223_c0_g2_i1	236	66.4421	-2.21811	0.40153	-5.52415	3.31086e-08	4.17881e-06	99	82	133	30	24	16
TR61972_c11_g3_i2	309	12.6556	-2.21763	0.643289	-3.44733	0.000566159	0.0243388	10	7	63	2	2	2
TR39486_c0_g1_i1	728	23.8611	-2.21745	0.474575	-4.67249	2.97569e-06	0.000248211	33	26	61	11	10	4
TR32597_c0_g3_i1	682	20.7431	-2.21729	0.670027	-3.30926	0.000935428	0.036816	43	49	1	1	2	1
TR9193_c0_g1_i1	469	26.1964	-2.21722	0.669903	-3.30976	NA	NA	3	108	8	1	0	1
TR3193_c0_g1_i1	414	10.531	-2.21704	0.601664	-3.68485	0.000228841	0.0112324	17	12	26	7	1	1
TR54519_c0_g1_i1	2661	38.7415	-2.21704	0.489322	-4.53084	5.87493e-06	0.000457293	34	50	121	31	11	4
TR50240_c0_g1_i1	1927	21.939	-2.21688	0.537851	-4.12173	3.76039e-05	0.00237212	18	36	58	7	10	3
TR49484_c0_g1_i1	3832	129.946	-2.21652	0.365192	-6.06948	1.28328e-09	2.04645e-07	153	131	382	83	60	19
TR31363_c0_g1_i1	1152	8.8005	-2.21512	0.658978	-3.36144	0.000775372	0.0315505	20	7	21	5	0	0
TR55853_c0_g1_i1	307	24.8407	-2.215	0.495915	-4.46649	7.95115e-06	0.000598726	30	26	74	17	6	4
TR19019_c0_g1_i1	849	4.89061	-2.2138	0.669819	-3.30508	0.000949504	0.0372424	4	11	12	1	0	0
TR60286_c0_g2_i1	3421	42.8575	-2.2124	0.475303	-4.65471	3.24444e-06	0.000267867	60	60	88	40	10	4
TR57607_c0_g1_i1	328	13.659	-2.21199	0.635361	-3.48148	0.000498656	0.0218338	11	18	48	4	0	3
TR41492_c0_g1_i1	349	15.8419	-2.21079	0.636119	-3.47543	0.000510039	0.0222711	49	6	23	4	3	2
TR48851_c0_g1_i1	1413	94.2987	-2.20957	0.590268	-3.74334	0.000181593	0.00921937	83	48	444	29	49	5
TR52964_c7_g1_i1	1068	80.6642	-2.20938	0.370069	-5.97019	2.36975e-09	3.6249e-07	118	107	154	46	42	11
TR53578_c1_g1_i1	1110	223.942	-2.20886	0.303306	-7.28261	3.27425e-13	8.92465e-11	331	235	514	137	95	44
TR4765_c0_g1_i1	614	4.55186	-2.20875	0.669434	-3.29943	0.000968806	0.0379082	10	5	10	1	0	0
TR56979_c0_g1_i2	1930	6.69971	-2.20708	0.665666	-3.3156	0.000914478	0.0361209	14	5	19	0	2	0
TR56755_c2_g6_i1	354	8.89868	-2.20564	0.669491	-3.29451	0.000985943	0.0384693	14	3	40	0	2	0
TR19854_c0_g1_i1	277	6.24236	-2.2052	0.669195	-3.29531	0.000983145	0.0383796	20	3	11	0	0	0
TR39000_c0_g2_i2	1234	5.88836	-2.20485	0.66987	-3.29146	0.000996686	0.03879	5	16	9	0	1	0
TR25703_c0_g1_i2	686	4.78371	-2.20423	0.66837	-3.29793	0.000974013	0.0380908	6	9	11	0	1	0
TR54657_c1_g1_i2	2568	15.5635	-2.20366	0.539762	-4.08266	4.45233e-05	0.00274442	16	25	36	6	5	3
TR8280_c0_g1_i1	232	7.16236	-2.2014	0.663513	-3.3178	0.000907308	0.0358838	20	3	16	2	1	0
TR39730_c0_g1_i1	644	16.3172	-2.20055	0.659961	-3.33437	0.000854942	0.0342445	8	42	34	0	5	1
TR50522_c2_g3_i4	260	43.5716	-2.19994	0.599137	-3.67185	0.000240804	0.0117	56	18	183	21	4	8
TR55434_c10_g4_i1	299	184.944	-2.19989	0.669982	-3.2835	0.00102525	0.0397107	537	2	519	35	3	11
TR61562_c1_g3_i1	1052	57.6695	-2.1993	0.476562	-4.61494	3.93216e-06	0.000317318	106	38	150	35	26	6
TR22997_c0_g1_i1	226	37.0129	-2.1985	0.670493	-3.27894	NA	NA	9	6	261	0	2	2
TR62367_c0_g1_i1	324	126.463	-2.19731	0.337699	-6.50671	7.68148e-11	1.51378e-08	184	145	280	103	53	16
TR56357_c6_g1_i1	827	35.9574	-2.19707	0.49224	-4.46341	8.06665e-06	0.000606102	59	53	56	28	14	2
TR49252_c2_g1_i2	621	30.1282	-2.19682	0.643762	-3.41247	0.000643763	0.027062	44	57	45	0	7	5
TR55895_c4_g1_i3	1551	51.0236	-2.19624	0.621871	-3.53167	0.000412951	0.0186222	25	53	229	5	9	11
TR55700_c3_g2_i1	764	115.818	-2.19483	0.565299	-3.88259	0.000103349	0.00568473	201	37	410	87	28	10
TR55895_c4_g1_i1	1592	70.4083	-2.19428	0.648308	-3.38462	0.000712769	0.0294554	27	62	360	5	5	14
TR50534_c4_g1_i1	1319	171.25	-2.19316	0.465697	-4.70941	2.4843e-06	0.000212409	354	149	311	157	46	19
TR60428_c2_g1_i1	3289	56.6505	-2.19296	0.522531	-4.1968	2.70712e-05	0.00177242	73	60	163	53	7	7
TR50517_c0_g1_i1	2986	180.275	-2.19275	0.475944	-4.60716	4.08199e-06	0.000328547	100	280	563	127	66	22
TR61562_c1_g9_i1	481	32.6767	-2.19263	0.462495	-4.74087	2.128e-06	0.000185347	56	28	78	19	11	6
TR58054_c0_g3_i2	891	10.938	-2.19131	0.599825	-3.65324	0.000258951	0.0124596	9	22	24	5	3	1
TR27730_c0_g2_i1	374	4.26255	-2.19059	0.669928	-3.26988	0.00107592	0.0413297	7	8	8	0	0	0
TR96135_c0_g1_i1	324	7.16246	-2.18959	0.670546	-3.26538	0.00109317	0.0418479	11	2	34	0	1	0
TR28529_c0_g2_i1	827	35.7779	-2.18938	0.59388	-3.68657	0.000227301	0.0111675	72	37	65	5	5	10
TR38554_c0_g1_i1	471	7.35861	-2.18762	0.657402	-3.32767	0.000875746	0.034905	7	18	11	2	0	1
TR47954_c0_g1_i2	523	6.16964	-2.187	0.664609	-3.29066	0.000999515	0.0388706	11	6	18	0	2	0
TR43817_c0_g2_i1	541	5.6424	-2.18637	0.666513	-3.28031	0.00103693	0.0401025	13	6	10	0	0	1
TR53993_c0_g1_i13	898	8.1612	-2.18521	0.652842	-3.34723	0.000816248	0.0329781	22	6	14	4	1	0
TR66823_c0_g1_i1	417	9.92616	-2.18515	0.632184	-3.45651	0.000547214	0.0236434	8	24	16	2	3	1
TR101794_c0_g1_i1	249	187.333	-2.18468	0.370594	-5.89507	3.74522e-09	5.55746e-07	277	286	281	114	92	28
TR45650_c2_g2_i1	2016	15.3556	-2.18421	0.609755	-3.58211	0.000340828	0.0157674	8	18	64	7	3	2
TR44953_c0_g1_i1	752	7.06721	-2.18367	0.668595	-3.26606	0.00109055	0.0417872	17	14	3	0	0	0
TR28059_c0_g1_i1	1059	14.9495	-2.1832	0.615922	-3.5446	0.000393204	0.0178469	31	22	18	11	3	0
TR61470_c1_g1_i1	3896	337.495	-2.1825	0.325787	-6.69914	2.09646e-11	4.53291e-09	567	337	695	218	166	53
TR51239_c2_g1_i5	970	17.1948	-2.18155	0.662556	-3.29263	0.000992543	0.0386581	4	61	14	3	3	1
TR51083_c1_g4_i2	1093	9.48222	-2.181	0.595084	-3.66503	0.000247313	0.0119708	15	12	20	3	2	2
TR50075_c0_g2_i1	241	9.64321	-2.18011	0.667646	-3.26537	0.00109323	0.0418479	2	8	59	0	0	0
TR75319_c0_g1_i1	243	9.73963	-2.17973	0.66764	-3.26484	0.00109528	0.0419056	25	1	34	0	0	0
TR68871_c0_g1_i1	283	81.5946	-2.17921	0.452894	-4.81176	1.49609e-06	0.00013577	166	82	131	67	24	11
TR59483_c0_g1_i1	1616	8.40561	-2.179	0.626894	-3.47586	0.00050921	0.0222452	13	10	22	2	4	0
TR57751_c1_g1_i1	2946	46.8549	-2.17862	0.587535	-3.70806	0.000208853	0.0103604	54	19	205	21	7	9
TR58556_c2_g1_i3	4013	132.046	-2.17803	0.451212	-4.82707	1.38557e-06	0.000126685	191	111	373	50	44	33
TR58435_c0_g1_i4	1346	150.279	-2.17789	0.570095	-3.82022	0.000133332	0.007034	185	58	638	93	21	25
TR54186_c1_g3_i4	1562	6.06384	-2.17749	0.643168	-3.38557	0.000710313	0.0293697	9	9	13	1	1	1
TR70270_c0_g1_i1	1398	11.4062	-2.177	0.635964	-3.42315	0.000618996	0.026176	30	12	11	2	2	2
TR58163_c3_g8_i5	428	26.4067	-2.17642	0.456282	-4.7699	1.84314e-06	0.000163312	32	37	59	17	8	5
TR51941_c0_g2_i1	593	4.3909	-2.17512	0.669663	-3.24808	0.00116188	0.0439536	4	8	14	0	0	0
TR53000_c0_g1_i2	254	39.5397	-2.17416	0.519539	-4.18478	2.85439e-05	0.0018562	69	44	79	34	5	6
TR62235_c0_g2_i6	942	9.83131	-2.174	0.607768	-3.57703	0.00034752	0.0160049	8	18	25	5	2	1
TR17268_c0_g1_i1	486	28.3575	-2.1724	0.509909	-4.26037	2.04087e-05	0.00138518	47	20	81	15	13	3
TR58435_c0_g1_i3	1983	138.262	-2.17207	0.446495	-4.86472	1.14617e-06	0.000107048	227	103	372	117	34	22
TR61532_c0_g1_i2	2898	118.251	-2.17112	0.469563	-4.6237	3.76963e-06	0.000306293	164	189	193	39	73	15
TR64159_c0_g1_i1	1024	5.89784	-2.16953	0.668875	-3.24355	0.0011805	0.0445621	7	17	5	0	0	0
TR35065_c0_g1_i1	1591	9.39158	-2.16945	0.658003	-3.29702	0.000977161	0.0381945	8	16	29	6	0	0
TR58696_c1_g2_i1	725	4.29031	-2.16744	0.669634	-3.23675	0.001209	0.0454756	9	4	12	0	0	0
TR44639_c1_g1_i1	675	4.91149	-2.16575	0.669481	-3.23496	0.00121659	0.0457166	5	6	19	0	1	0
TR28946_c0_g1_i2	371	14.327	-2.16537	0.666859	-3.24711	0.00116582	0.0440779	4	18	69	0	1	2
TR2842_c0_g1_i1	410	25.0467	-2.1647	0.62201	-3.48016	0.00050111	0.02191	58	37	19	15	8	0
TR62865_c1_g1_i1	2220	101.931	-2.16375	0.577144	-3.74906	0.000177497	0.00904431	140	127	257	111	15	3
TR42685_c0_g1_i2	1217	5.27673	-2.16339	0.670489	-3.22659	0.00125276	0.0468469	15	3	11	1	0	0
TR56874_c0_g1_i1	904	9.96871	-2.16326	0.653917	-3.30815	0.00093913	0.0369145	19	13	20	7	0	0
TR86038_c0_g1_i1	245	8.50905	-2.16253	0.667654	-3.239	0.00119948	0.0452174	2	8	50	0	0	0
TR61637_c1_g1_i1	3280	35.925	-2.1613	0.640694	-3.37337	0.000742542	0.0304565	45	6	175	14	3	5
TR45307_c0_g1_i1	1010	23.9097	-2.16097	0.491258	-4.39884	1.0883e-05	0.000788427	36	37	37	14	8	4
TR93282_c0_g1_i1	314	5.08775	-2.16061	0.669604	-3.2267	0.00125227	0.0468396	12	7	7	0	1	0
TR72178_c0_g1_i1	362	5.232	-2.1582	0.668936	-3.22632	0.00125393	0.0468675	4	5	26	0	0	0
TR62350_c1_g1_i3	5165	1307.07	-2.15792	0.35445	-6.08809	1.14268e-09	1.83941e-07	1325	2230	2499	852	673	190
TR29468_c0_g2_i1	284	4.62382	-2.1577	0.669364	-3.2235	0.00126634	0.0472512	11	7	6	0	0	0
TR37263_c0_g1_i2	1045	12.8103	-2.15739	0.638009	-3.38145	0.000721055	0.0297338	32	4	33	6	2	1
TR54186_c0_g1_i1	1076	5.53106	-2.15716	0.67054	-3.21704	0.00129519	0.0480591	7	15	5	1	0	0
TR16451_c0_g1_i1	305	9.16646	-2.15645	0.644029	-3.34837	0.000812873	0.0328763	17	6	29	6	1	0
TR58176_c1_g1_i1	232	99.1816	-2.156	0.327676	-6.57966	4.71519e-11	9.5755e-09	114	126	241	68	43	18
TR51835_c1_g1_i1	4212	303.76	-2.15539	0.361127	-5.9685	2.39439e-09	3.65894e-07	344	484	586	229	153	36
TR57933_c2_g2_i1	378	5.32709	-2.15522	0.67003	-3.2166	0.00129718	0.0481215	12	3	16	0	1	0
TR8562_c0_g1_i1	246	8.59121	-2.15493	0.65995	-3.2653	0.0010935	0.0418479	9	6	38	0	2	1
TR23340_c0_g1_i1	360	4.6253	-2.15469	0.670276	-3.21463	0.00130613	0.0484069	6	4	19	1	0	0
TR37073_c0_g1_i2	1148	8.15022	-2.15338	0.659436	-3.26549	0.00109275	0.0418479	7	14	25	5	0	0
TR48706_c0_g1_i2	759	14.7611	-2.15283	0.58272	-3.69445	0.000220367	0.0108476	11	19	52	7	6	1
TR51017_c0_g1_i2	1768	111.185	-2.15156	0.624266	-3.44655	0.000567803	0.0243959	237	90	244	109	5	4
TR25453_c0_g1_i1	289	4.76665	-2.15149	0.661782	-3.25106	0.00114977	0.0435785	6	8	12	1	1	0
TR62235_c0_g2_i3	954	8.07549	-2.1514	0.640609	-3.35836	0.000784066	0.0318537	5	12	29	3	1	1
TR54252_c2_g1_i4	1762	22.9959	-2.14936	0.668764	-3.21393	0.00130931	0.048513	76	6	37	0	1	3
TR42564_c0_g1_i1	1479	4.54088	-2.14796	0.67018	-3.20505	0.00135041	0.0497361	4	10	11	1	0	0
TR53302_c0_g1_i1	2838	44.0246	-2.14771	0.424918	-5.05439	4.3176e-07	4.41027e-05	67	46	102	23	24	6
TR58331_c4_g1_i1	236	6.47974	-2.14748	0.633742	-3.38856	0.0007026	0.0291544	10	9	14	2	1	1
TR59475_c10_g2_i2	232	5.88433	-2.14703	0.659541	-3.25534	0.00113255	0.0430424	4	10	20	2	1	0
TR48618_c0_g1_i2	606	4.44787	-2.14701	0.668898	-3.20977	0.00132841	0.0491023	7	6	12	0	1	0
TR34043_c0_g1_i1	293	4.90361	-2.14581	0.668994	-3.20752	0.00133884	0.0494048	13	3	12	0	0	0
TR60635_c0_g1_i1	327	11.7483	-2.144	0.669977	-3.20011	NA	NA	6	8	66	0	3	0
TR1772_c0_g1_i1	988	8.39737	-2.14369	0.648667	-3.30476	0.000950562	0.0372685	18	6	21	4	0	1
TR61836_c4_g1_i4	1108	203.248	-2.14281	0.56516	-3.79151	0.000149731	0.00779221	90	556	273	89	54	36
TR61718_c0_g1_i7	5843	151.4	-2.14272	0.374835	-5.71644	1.08777e-08	1.4904e-06	194	142	429	83	80	25
TR44846_c0_g1_i1	323	7.8916	-2.14179	0.659247	-3.24885	0.00115873	0.043864	14	17	5	1	1	1
TR41016_c0_g1_i1	1037	13.733	-2.14028	0.61031	-3.50688	0.0004534	0.0201332	12	28	29	5	7	0
TR91773_c0_g1_i1	612	4.33048	-2.14023	0.670126	-3.19377	0.00140428	0.0514366	7	4	15	1	0	0
TR78006_c0_g1_i1	766	10.9595	-2.13943	0.607471	-3.52186	0.000428538	0.0192497	8	15	37	3	3	2
TR40380_c0_g3_i1	239	6.40883	-2.13804	0.66809	-3.20023	0.00137318	0.0504537	22	3	9	0	0	0
TR44069_c0_g1_i1	1616	10.5693	-2.13775	0.659085	-3.24351	0.00118065	0.0445621	18	20	14	7	0	0
TR55117_c1_g1_i2	1846	69.0286	-2.137	0.364108	-5.86915	4.3804e-09	6.42556e-07	91	100	129	51	29	11
TR63059_c0_g1_i1	4392	71.4118	-2.1358	0.565595	-3.7762	0.000159241	0.0082314	114	64	190	8	25	17
TR46442_c1_g3_i1	287	47.3711	-2.13438	0.558206	-3.82365	0.000131492	0.00695555	88	71	53	15	8	13
TR57739_c1_g2_i2	2011	48.0123	-2.13403	0.400898	-5.32313	1.01995e-07	1.17449e-05	63	72	88	35	20	7
TR5647_c0_g1_i1	507	4.54001	-2.13367	0.669054	-3.18909	0.00142723	0.0520788	12	4	9	0	0	0
TR45748_c0_g2_i1	1114	265.41	-2.13353	0.357849	-5.96208	2.49047e-09	3.79781e-07	262	400	609	157	147	40
TR33331_c0_g1_i3	922	20.593	-2.13297	0.670267	-3.18226	0.0014613	0.0531832	83	1	20	2	0	1
TR58511_c4_g2_i1	345	44.3188	-2.13205	0.615316	-3.46497	0.00053029	0.0230156	10	90	138	9	16	6
TR50522_c2_g3_i5	1194	273.155	-2.13117	0.653302	-3.26215	0.0011057	0.0422625	104	152	1558	35	10	53
TR62275_c0_g1_i2	835	39.4735	-2.13115	0.47362	-4.4997	6.80489e-06	0.000519938	63	33	104	21	22	4
TR47597_c0_g1_i2	1298	7.47264	-2.13069	0.655094	-3.2525	0.00114394	0.043411	9	6	30	1	3	0
TR54798_c5_g9_i1	1878	226.263	-2.13051	0.310673	-6.85773	6.99653e-12	1.59581e-09	362	248	444	149	111	40
TR56457_c0_g1_i1	3080	77.1355	-2.12858	0.451742	-4.71195	2.4536e-06	0.000210369	83	108	187	26	45	13
TR66134_c0_g1_i1	449	8.64098	-2.12856	0.669447	-3.17958	0.0014749	0.0536655	29	1	18	1	0	0
TR62865_c1_g1_i2	4082	187.883	-2.12825	0.610495	-3.4861	0.000490118	0.0215028	247	239	497	204	11	7
TR60563_c3_g3_i2	781	8.05493	-2.12824	0.653411	-3.25713	0.00112545	0.0428573	17	9	14	1	0	2
TR40732_c0_g1_i1	423	9.42187	-2.12786	0.670473	-3.17368	0.00150521	0.0545875	7	4	54	0	2	0
TR54798_c4_g2_i1	246	17.4922	-2.12737	0.664204	-3.20289	0.00136057	0.0500623	6	18	88	2	0	3
TR54878_c5_g11_i1	244	4.9207	-2.12602	0.670538	-3.17062	0.00152116	0.0550488	3	7	21	1	0	0
TR55853_c0_g2_i1	4291	124.919	-2.12566	0.361121	-5.88629	3.94971e-09	5.83274e-07	172	179	219	66	57	27
TR39574_c0_g1_i1	2246	18.3734	-2.12403	0.598331	-3.54992	0.000385353	0.0175112	9	26	69	11	6	1
TR72701_c0_g1_i1	323	4.61491	-2.12397	0.669489	-3.17252	0.0015112	0.0547659	7	9	8	0	1	0
TR35141_c0_g2_i1	226	4.23655	-2.12259	0.669088	-3.17236	0.00151206	0.0547842	4	9	11	0	0	0
TR61836_c4_g1_i3	1088	187.153	-2.12184	0.597126	-3.55341	0.00038027	0.0173058	56	561	225	76	58	25
TR25677_c0_g1_i1	249	11.0279	-2.1212	0.596382	-3.55678	0.000375429	0.0171464	21	13	21	7	4	0
TR60399_c0_g1_i1	427	13.7923	-2.12071	0.634794	-3.34079	0.000835414	0.0336099	38	11	18	9	3	0
TR39186_c1_g1_i1	941	152.961	-2.12065	0.459497	-4.61516	3.9279e-06	0.00031714	316	108	312	133	51	19
TR55381_c1_g2_i1	1912	5.4788	-2.1205	0.668211	-3.1734	0.00150663	0.0546261	12	2	20	0	0	0
TR60167_c1_g2_i6	4613	27.5989	-2.11982	0.552173	-3.83904	0.000123514	0.00659331	62	15	60	15	7	5
TR40008_c1_g1_i1	376	6.20678	-2.11969	0.665442	-3.18538	0.00144562	0.0526872	15	7	10	3	0	0
TR40817_c1_g1_i1	1023	1224.8	-2.11891	0.298581	-7.0966	1.27864e-12	3.24366e-10	1752	1305	2787	719	540	274
TR29046_c0_g1_i1	905	172.148	-2.11695	0.669855	-3.1603	0.00157604	0.0567279	467	23	490	3	2	22
TR60082_c0_g1_i2	4299	397.69	-2.11683	0.345207	-6.13206	8.67491e-10	1.42478e-07	514	441	980	344	119	78
TR47625_c0_g1_i1	831	6.80982	-2.11588	0.663408	-3.18941	0.00142561	0.0520445	5	17	12	0	1	1
TR52322_c6_g2_i1	764	12.0303	-2.11531	0.65246	-3.24205	0.00118673	0.0447587	22	12	29	0	1	3
TR55921_c3_g1_i1	1711	1222.97	-2.11522	0.31706	-6.67135	2.53455e-11	5.41163e-09	1435	1333	3272	1072	530	180
TR57379_c7_g25_i1	1993	343.042	-2.11497	0.343914	-6.1497	7.76289e-10	1.28876e-07	428	415	811	205	209	47
TR31391_c0_g1_i1	521	7.07547	-2.11443	0.669919	-3.15625	0.0015981	0.0574278	8	3	35	0	0	1
TR99745_c0_g1_i1	246	10.4725	-2.11358	0.65417	-3.23094	0.00123385	0.0462522	15	13	30	8	0	0
TR44730_c0_g1_i1	1017	30.6175	-2.11356	0.594956	-3.55247	0.000381633	0.0173575	43	37	75	3	6	9
TR59483_c0_g1_i2	2707	14.0706	-2.1128	0.653568	-3.23272	0.00122617	0.0460203	35	10	28	1	7	0
TR88311_c0_g1_i1	701	7.41426	-2.1127	0.656316	-3.21903	0.00128625	0.0478548	10	6	27	0	2	1
TR55563_c4_g1_i1	421	7.09149	-2.11244	0.6673	-3.16565	NA	NA	26	4	6	0	0	0
TR53584_c8_g1_i2	324	20.6643	-2.11117	0.608695	-3.46835	0.000523664	0.0227795	60	10	29	10	6	2
TR47021_c0_g1_i1	307	41.7517	-2.11065	0.669458	-3.15278	NA	NA	173	6	27	10	0	0
TR56038_c4_g3_i2	2293	63.9594	-2.11017	0.587743	-3.59029	0.000330311	0.0153746	50	86	212	17	43	2
TR51256_c1_g1_i1	431	51.8461	-2.10981	0.63575	-3.31861	0.000904662	0.0358068	69	53	162	5	2	14
TR57794_c3_g1_i4	4848	197.557	-2.10908	0.376659	-5.59943	2.15058e-08	2.81369e-06	190	237	565	112	79	45
TR50397_c2_g1_i3	1297	166.519	-2.10896	0.473393	-4.45497	8.39033e-06	0.000627051	277	171	352	74	36	48
TR55025_c0_g1_i4	651	12.1425	-2.1089	0.643642	-3.27652	0.00105096	0.0405528	21	3	48	4	3	1
TR24866_c0_g2_i1	269	5.03169	-2.10881	0.670554	-3.14488	0.00166155	0.0592507	6	3	24	1	0	0
TR101316_c0_g1_i1	252	19.4905	-2.10735	0.670019	-3.14522	NA	NA	4	78	6	0	1	1
TR36521_c0_g1_i1	265	11.3616	-2.10592	0.670151	-3.14245	0.00167539	0.0596198	45	1	12	1	1	0
TR57328_c4_g2_i4	670	37.4787	-2.10538	0.534626	-3.93803	8.21516e-05	0.00466882	72	47	53	29	5	7
TR35570_c0_g1_i1	267	6.49192	-2.10513	0.670514	-3.13957	0.00169195	0.0600641	9	2	32	0	1	0
TR35824_c0_g1_i1	237	5.35278	-2.1046	0.667998	-3.15061	0.00162929	0.058385	12	2	19	0	0	0
TR50397_c2_g1_i4	1412	209.074	-2.10454	0.505885	-4.16012	3.18075e-05	0.00204422	372	185	468	132	28	52
TR51253_c0_g1_i1	1318	30.2039	-2.10448	0.521302	-4.03697	5.41451e-05	0.00326165	56	36	49	25	5	5
TR100290_c0_g1_i1	555	4.53137	-2.10407	0.668555	-3.14719	0.00164846	0.058907	3	9	15	0	0	0
TR36918_c1_g2_i1	345	8.36875	-2.10341	0.668857	-3.14478	0.00166213	0.0592577	5	27	7	1	0	1
TR60854_c1_g1_i1	493	26.5684	-2.10253	0.499083	-4.21278	2.52243e-05	0.00167	21	44	66	14	10	5
TR43232_c1_g2_i1	274	12.8732	-2.10227	0.612716	-3.43107	0.000601196	0.025545	18	17	32	3	8	0
TR57378_c11_g2_i1	455	52.911	-2.10197	0.395875	-5.30968	1.09818e-07	1.25239e-05	66	61	134	45	21	7
TR37801_c0_g1_i1	730	6.82344	-2.10194	0.669887	-3.13775	0.00170249	0.0603327	8	3	33	0	0	1
TR20187_c0_g1_i1	443	6.92131	-2.10187	0.66649	-3.15364	0.00161251	0.0578642	21	5	8	1	0	1
TR52973_c3_g1_i2	2319	8194.84	-2.10162	0.399263	-5.26376	1.41137e-07	1.58488e-05	15641	5817	17952	6665	3183	1287
TR10058_c0_g1_i1	1637	8.44519	-2.10154	0.668096	-3.14556	0.00165771	0.0591412	15	2	35	0	1	1
TR56801_c8_g1_i2	1130	6.67568	-2.10145	0.638099	-3.29329	0.000990219	0.0385969	13	7	15	3	2	0
TR59008_c0_g2_i1	2945	38.111	-2.10094	0.47139	-4.45689	8.31554e-06	0.000623584	54	59	62	17	22	5
TR90399_c0_g1_i1	261	86.0756	-2.0997	0.536037	-3.91708	8.96286e-05	0.00503604	167	54	213	49	12	21
TR23348_c0_g1_i1	510	10.9306	-2.09965	0.663163	-3.16611	0.00154491	0.0558166	27	7	25	7	0	0
TR43079_c1_g1_i1	629	545.238	-2.09948	0.473134	-4.4374	9.10535e-06	0.000674911	771	499	1493	405	87	126
TR46248_c2_g1_i1	386	16.0052	-2.09851	0.670004	-3.13208	0.00173572	0.0613006	32	1	67	4	0	1
TR51040_c1_g1_i2	1401	38.0251	-2.09789	0.593008	-3.53771	0.000403616	0.0182548	54	21	138	5	18	6
TR55557_c7_g1_i3	1371	15.9771	-2.09719	0.667525	-3.14174	0.00167945	0.0597506	16	4	86	0	2	2
TR51747_c0_g1_i1	1110	55.631	-2.09693	0.494802	-4.23792	2.25598e-05	0.00151051	104	47	122	44	27	3
TR44291_c0_g1_i2	893	30.8182	-2.09477	0.545015	-3.84351	0.000121288	0.00650139	50	20	93	11	18	3
TR69720_c0_g1_i1	226	31.5723	-2.09381	0.581015	-3.60371	0.00031371	0.0147122	47	65	27	12	17	2
TR51094_c0_g1_i1	1868	26.5136	-2.09254	0.647706	-3.2307	0.00123488	0.0462796	75	6	57	11	1	4
TR49895_c1_g2_i1	2337	23.3098	-2.09226	0.537997	-3.88899	0.000100663	0.00555854	37	21	62	22	5	2
TR58176_c0_g1_i1	2854	3551.28	-2.09186	0.326903	-6.39903	1.56368e-10	2.92084e-08	4951	4201	7565	3506	1349	519
TR56069_c9_g1_i1	288	4.53022	-2.09056	0.668277	-3.12828	0.0017583	0.0619252	7	3	19	0	0	0
TR34116_c0_g3_i1	402	10.3601	-2.08692	0.669048	-3.11924	0.00181317	0.0635086	37	10	2	0	1	0
TR59021_c0_g2_i1	1443	9.46171	-2.08669	0.665777	-3.13421	NA	NA	3	4	63	0	0	0
TR53801_c6_g1_i1	401	5.71001	-2.08635	0.648283	-3.21827	0.00128967	0.0479353	9	7	15	3	1	0
TR62213_c2_g2_i4	537	14.2879	-2.08633	0.66959	-3.11583	0.00183429	0.0641606	51	1	25	3	0	0
TR28456_c0_g1_i1	927	5.87918	-2.08579	0.67055	-3.11056	0.0018673	0.0650636	3	6	30	0	1	0
TR45968_c0_g1_i3	788	43.9437	-2.08506	0.421289	-4.94925	7.45002e-07	7.22126e-05	73	40	99	31	17	8
TR20120_c0_g1_i1	822	9.42757	-2.08446	0.665034	-3.13436	0.00172227	0.0609494	5	27	14	0	2	1
TR43111_c0_g1_i1	1883	40.0297	-2.08351	0.562023	-3.70716	0.000209597	0.0103839	35	30	162	12	11	10
TR63199_c4_g3_i2	743	7.42333	-2.0832	0.66624	-3.1268	0.00176723	0.0621543	14	4	26	4	0	0
TR78728_c0_g1_i1	895	7.70493	-2.08211	0.644123	-3.23247	0.00122725	0.0460489	13	8	19	2	0	2
TR63052_c0_g1_i11	5421	640.422	-2.08154	0.304384	-6.83854	8.00032e-12	1.806e-09	791	832	1388	600	268	97
TR20584_c0_g1_i1	587	4.06951	-2.08056	0.668485	-3.11236	0.001856	0.0647726	4	6	15	0	0	0
TR23840_c1_g1_i1	287	5.95678	-2.08031	0.670063	-3.10465	0.00190503	0.0661383	18	4	9	2	0	0
TR45648_c0_g1_i1	1464	6.06582	-2.07969	0.664012	-3.132	0.00173618	0.0613006	3	14	16	2	1	0
TR59240_c4_g1_i1	423	8.60853	-2.07964	0.6705	-3.10162	0.00192462	0.066683	9	3	46	0	2	0
TR101349_c0_g1_i1	635	4.40535	-2.07958	0.668216	-3.11214	0.00185736	0.0648051	3	9	14	0	0	0
[truncated: 229,488+ more rows]
[truncated: 5 more columns]

## Sheet: Fold change distribution
counts	log2fold change
28	5 to 4
101	4 to 3
535	3 to 2
921	2 to 1.5
3537	1.5 to 1
108829	1 to 0
99341	0 to -1
3292	-1 to -1.5
1313	-1.5 to -2
1157	-2 to -3
524	-3 to -4
277	-4 to -5
116	-5 to -6
55	-6 to -8
11461	NA
