# Supplementary material for: Integrative Transcriptome and Proteome Analysis of the Tube Foot and Adhesive Secretions of the Sea Urchin Paracentrotus lividus
Source: Int J Mol Sci. 2020 Jan 31;21(3):946. doi: 10.3390/ijms21030946 (PMC7037938; doi:10.3390/ijms21030946)
Supplement: Supplementary file 1 [file ijms-21-00946-s001.zip › SupplMat-Table2.xlsx]

## Sheet: Tab A-Stem F5
Protein FDR Confidence	Accession	Description	FASTA Title Lines	Sum PEP Score	Coverage	# Peptides	# Unique Peptides	# Protein Groups	# AAs	MW [kDa]	calc. pI	Area: F1: Sample
High	unk	len=4014 sp|O97162|TPM_RHIMP Tropomyosin OS=Rhipicephalus microplus PE=2 SV=1	>gnl|unk|TR55272_c1_g1_i4_6 len=4014 sp|O97162|TPM_RHIMP Tropomyosin OS=Rhipicephalus microplus PE=2 SV=1	47.826	10.0224	13	13	1	1337	155.4	8.47	4.01106e+10	ungrouped_F5
	Confidence	Sequence	Modifications	Qvality PEP	# Protein Groups	# Proteins	# PSMs	Master Protein Accessions	# Missed Cleavages	Theo. MH+ [Da]	Area: F1: Sample
	High	LQMTEQQLEVAEAK	1xOxidation [M3]	7.49498e-05	1	6	3	unk	0	1633.81	343444959
	High	VAQLTDEITTLR		0.00136036	1	4	11	unk	0	1359.75	1.10921e+09
	High	LILLEEDNGKQEEALGDTR		0.000554388	1	6	1	unk	1	2143.09	100043047
	High	LILLEEDNGK		0.0254353	1	6	2	unk	0	1143.63	3.42971e+08
	High	AQGIAEAEVK		0.0884089	1	2	2	unk	0	1015.54	3.52346e+08
	High	DGLDEASNRAEGAEGQVK		0.00685941	1	4	1	unk	1	1845.86	7.95537e+07
	High	DGLDEASNR		0.0734284	1	4	31	unk	0	976.433	37511288244
	High	QEEALGDTR		0.169791	1	6	1	unk	0	1018.48	66882207
	High	QVESELDTATDK		0.00303017	1	2	40	unk	0	1335.63	74643807000
	High	EREEQLNDTIK		0.0113787	1	2	1	unk	1	1374.69	2.84208e+08
	High	LETIEVEADENLR		0.000305571	1	6	6	unk	0	1530.76	905210854
	High	LSETQNALDEAIK		2.8798e-05	1	2	8	unk	0	1431.73	1098131362
	High	LQMTEQQLEVAEAK		0.00024363	1	6	1	unk	0	1617.82	684990171
	High	ITDLESQLTQSK		0.000346552	1	3	11	unk	0	1362.71	8176653166
High	unk	len=699 sp|Q7JQD3|GELS1_LUMTE Gelsolin-like protein 1 OS=Lumbricus terrestris GN=AM PE=1 SV=1	>gnl|unk|TR61622_c0_g1_i1_1 len=699 sp|Q7JQD3|GELS1_LUMTE Gelsolin-like protein 1 OS=Lumbricus terrestris GN=AM PE=1 SV=1	4.361	5.5794	1	1	1	233	27.4	8.97	26646775104	ungrouped_F5
	Confidence	Sequence	Modifications	Qvality PEP	# Protein Groups	# Proteins	# PSMs	Master Protein Accessions	# Missed Cleavages	Theo. MH+ [Da]	Area: F1: Sample
	High	DSNLALFGSDVEK		0.000432839	1	1	33	unk	0	1394.68	26646775104
High	unk	len=726 sp|O97162|TPM_RHIMP Tropomyosin OS=Rhipicephalus microplus PE=2 SV=1	>gnl|unk|TR44738_c0_g1_i3_1 len=726 sp|O97162|TPM_RHIMP Tropomyosin OS=Rhipicephalus microplus PE=2 SV=1	35.183	38.0165	9	9	1	242	27.9	4.84	2.5549e+10	ungrouped_F5
	Confidence	Sequence	Modifications	Qvality PEP	# Protein Groups	# Proteins	# PSMs	Master Protein Accessions	# Missed Cleavages	Theo. MH+ [Da]	Area: F1: Sample
	High	LQMTEQQLEVAEAK	1xOxidation [M3]	7.49498e-05	1	6	3	unk	0	1633.81	343444959
	High	LILLEEDNGKQEEALGDTR		0.000554388	1	6	1	unk	1	2143.09	100043047
	High	LILLEEDNGK		0.0254353	1	6	2	unk	0	1143.63	3.42971e+08
	High	AQGIAEAEVK		0.0884089	1	2	2	unk	0	1015.54	3.52346e+08
	High	QEEALGDTR		0.169791	1	6	1	unk	0	1018.48	66882207
	High	QVESELDTATDK		0.00303017	1	2	40	unk	0	1335.63	74643807000
	High	EREEQLNDTIK		0.0113787	1	2	1	unk	1	1374.69	2.84208e+08
	High	LETIEVEADENLR		0.000305571	1	6	6	unk	0	1530.76	905210854
	High	LSETQNALDEAIK		2.8798e-05	1	2	8	unk	0	1431.73	1098131362
	High	LQMTEQQLEVAEAK		0.00024363	1	6	1	unk	0	1617.82	684990171
High	unk	len=2018 sp|Q24799|MYPH_ECHGR Myophilin OS=Echinococcus granulosus PE=2 SV=1	>gnl|unk|TR51477_c2_g1_i2_4 len=2018 sp|Q24799|MYPH_ECHGR Myophilin OS=Echinococcus granulosus PE=2 SV=1	9.332	6.10119	3	2	1	672	77.4	9.32	16044173040	ungrouped_F5
	Confidence	Sequence	Modifications	Qvality PEP	# Protein Groups	# Proteins	# PSMs	Master Protein Accessions	# Missed Cleavages	Theo. MH+ [Da]	Area: F1: Sample
	High	DQEVFQVNDLYESK		2.37438e-05	1	3	8	unk	0	1713.8	16044173040
	High	YAQAQPGYDGPILGPK		0.059196	2	4	1	unk; unk	0	1674.85	6.18693e+07
	High	EFTQDQLDAGK		0.0561365	1	3	1	unk	0	1251.59
High	unk	len=781 sp|Q24799|MYPH_ECHGR Myophilin OS=Echinococcus granulosus PE=2 SV=1	>gnl|unk|TR51477_c1_g1_i2_3 len=781 sp|Q24799|MYPH_ECHGR Myophilin OS=Echinococcus granulosus PE=2 SV=1	9.332	15.8301	3	2	1	259	28.7	9.25	16044173040	ungrouped_F5
	Confidence	Sequence	Modifications	Qvality PEP	# Protein Groups	# Proteins	# PSMs	Master Protein Accessions	# Missed Cleavages	Theo. MH+ [Da]	Area: F1: Sample
	High	DQEVFQVNDLYESK		2.37438e-05	1	3	8	unk	0	1713.8	16044173040
	High	YAQAQPGYDGPILGPK		0.059196	2	4	1	unk; unk	0	1674.85	6.18693e+07
	High	EFTQDQLDAGK		0.0561365	1	3	1	unk	0	1251.59
High	unk	len=1939 sp|Q24799|MYPH_ECHGR Myophilin OS=Echinococcus granulosus PE=2 SV=1	>gnl|unk|TR51477_c2_g1_i1_4 len=1939 sp|Q24799|MYPH_ECHGR Myophilin OS=Echinococcus granulosus PE=2 SV=1	9.332	6.34675	3	2	1	646	74.5	9.47	16044173040	ungrouped_F5
	Confidence	Sequence	Modifications	Qvality PEP	# Protein Groups	# Proteins	# PSMs	Master Protein Accessions	# Missed Cleavages	Theo. MH+ [Da]	Area: F1: Sample
	High	DQEVFQVNDLYESK		2.37438e-05	1	3	8	unk	0	1713.8	16044173040
	High	YAQAQPGYDGPILGPK		0.059196	2	4	1	unk; unk	0	1674.85	6.18693e+07
	High	EFTQDQLDAGK		0.0561365	1	3	1	unk	0	1251.59
High	unk	len=1434 sp|Q8WR63|TPM_TRIPS Tropomyosin OS=Trichinella pseudospiralis PE=2 SV=1	>gnl|unk|TR55272_c1_g1_i5_6 len=1434 sp|Q8WR63|TPM_TRIPS Tropomyosin OS=Trichinella pseudospiralis PE=2 SV=1	34.646	18.4486	9	9	1	477	55.5	5.53	1.55991e+10	ungrouped_F5
	Confidence	Sequence	Modifications	Qvality PEP	# Protein Groups	# Proteins	# PSMs	Master Protein Accessions	# Missed Cleavages	Theo. MH+ [Da]	Area: F1: Sample
	High	LQMTEQQLEVAEAK	1xOxidation [M3]	7.49498e-05	1	6	3	unk	0	1633.81	343444959
	High	VAQLTDEITTLR		0.00136036	1	4	11	unk	0	1359.75	1.10921e+09
	High	LILLEEDNGKQEEALGDTR		0.000554388	1	6	1	unk	1	2143.09	100043047
	High	LILLEEDNGK		0.0254353	1	6	2	unk	0	1143.63	3.42971e+08
	High	DGLDEASNRAEGAEGQVK		0.00685941	1	4	1	unk	1	1845.86	7.95537e+07
	High	DGLDEASNR		0.0734284	1	4	31	unk	0	976.433	37511288244
	High	QEEALGDTR		0.169791	1	6	1	unk	0	1018.48	66882207
	High	LETIEVEADENLR		0.000305571	1	6	6	unk	0	1530.76	905210854
	High	LQMTEQQLEVAEAK		0.00024363	1	6	1	unk	0	1617.82	684990171
	High	ITDLESQLTQSK		0.000346552	1	3	11	unk	0	1362.71	8176653166
High	unk	len=1165 sp|O97162|TPM_RHIMP Tropomyosin OS=Rhipicephalus microplus PE=2 SV=1	>gnl|unk|TR55272_c1_g1_i2_5 len=1165 sp|O97162|TPM_RHIMP Tropomyosin OS=Rhipicephalus microplus PE=2 SV=1	34.646	22.6804	9	9	1	388	45.2	4.84	1.55991e+10	ungrouped_F5
	Confidence	Sequence	Modifications	Qvality PEP	# Protein Groups	# Proteins	# PSMs	Master Protein Accessions	# Missed Cleavages	Theo. MH+ [Da]	Area: F1: Sample
	High	LQMTEQQLEVAEAK	1xOxidation [M3]	7.49498e-05	1	6	3	unk	0	1633.81	343444959
	High	VAQLTDEITTLR		0.00136036	1	4	11	unk	0	1359.75	1.10921e+09
	High	LILLEEDNGKQEEALGDTR		0.000554388	1	6	1	unk	1	2143.09	100043047
	High	LILLEEDNGK		0.0254353	1	6	2	unk	0	1143.63	3.42971e+08
	High	DGLDEASNRAEGAEGQVK		0.00685941	1	4	1	unk	1	1845.86	7.95537e+07
	High	DGLDEASNR		0.0734284	1	4	31	unk	0	976.433	37511288244
	High	QEEALGDTR		0.169791	1	6	1	unk	0	1018.48	66882207
	High	LETIEVEADENLR		0.000305571	1	6	6	unk	0	1530.76	905210854
	High	LQMTEQQLEVAEAK		0.00024363	1	6	1	unk	0	1617.82	684990171
	High	ITDLESQLTQSK		0.000346552	1	3	11	unk	0	1362.71	8176653166
High	unk	len=1045 sp|P43689|TPM2_BIOGL Tropomyosin-2 OS=Biomphalaria glabrata PE=2 SV=1	>gnl|unk|TR55272_c1_g1_i3_5 len=1045 sp|P43689|TPM2_BIOGL Tropomyosin-2 OS=Biomphalaria glabrata PE=2 SV=1	30.165	21.8391	8	8	1	348	40.7	4.97	1.31752e+10	ungrouped_F5
	Confidence	Sequence	Modifications	Qvality PEP	# Protein Groups	# Proteins	# PSMs	Master Protein Accessions	# Missed Cleavages	Theo. MH+ [Da]	Area: F1: Sample
	High	LQMTEQQLEVAEAK	1xOxidation [M3]	7.49498e-05	1	6	3	unk	0	1633.81	343444959
	High	VAQLTDEITTLR		0.00136036	1	4	11	unk	0	1359.75	1.10921e+09
	High	LILLEEDNGKQEEALGDTR		0.000554388	1	6	1	unk	1	2143.09	100043047
	High	LILLEEDNGK		0.0254353	1	6	2	unk	0	1143.63	3.42971e+08
	High	DGLDEASNRAEGAEGQVK		0.00685941	1	4	1	unk	1	1845.86	7.95537e+07
	High	DGLDEASNR		0.0734284	1	4	31	unk	0	976.433	37511288244
	High	QEEALGDTR		0.169791	1	6	1	unk	0	1018.48	66882207
	High	LETIEVEADENLR		0.000305571	1	6	6	unk	0	1530.76	905210854
	High	LQMTEQQLEVAEAK		0.00024363	1	6	1	unk	0	1617.82	684990171
High	unk	len=3284	>gnl|unk|TR50400_c1_g1_i1_4 len=3284	12.563	5.11883	3	3	1	1094	127.4	9.13	9.95331e+09	ungrouped_F5
	Confidence	Sequence	Modifications	Qvality PEP	# Protein Groups	# Proteins	# PSMs	Master Protein Accessions	# Missed Cleavages	Theo. MH+ [Da]	Area: F1: Sample
	High	VTQEDSPDTGTYAIVFQELVMEDDGK	1xOxidation [M21]	0.000107512	1	1	2	unk	0	2903.31	7.9134e+07
	High	ALPETTQVLEASGER		0.00141863	1	1	2	unk	0	1600.82	3.14468e+08
	High	VEGDLVIEPLPATAR		0.00138919	1	1	27	unk	0	1579.87	2.94663e+10
High	unk	len=435 sp|P18101|RL40_DROME Ubiquitin-60S ribosomal protein L40 OS=Drosophila melanogaster GN=RpL40 PE=1 SV=2	>gnl|unk|TR33389_c0_g1_i1_6 len=435 sp|P18101|RL40_DROME Ubiquitin-60S ribosomal protein L40 OS=Drosophila melanogaster GN=RpL40 PE=1 SV=2	6.918	11.1111	1	1	1	144	16.5	9.85	8.29523e+09	ungrouped_F5
	Confidence	Sequence	Modifications	Qvality PEP	# Protein Groups	# Proteins	# PSMs	Master Protein Accessions	# Missed Cleavages	Theo. MH+ [Da]	Area: F1: Sample
	High	TITLEVEPSDTIENVK		0.000260544	1	13	5	unk	0	1787.93	8.29523e+09
High	unk	len=425 sp|P62972|UBIQP_XENLA Polyubiquitin (Fragment) OS=Xenopus laevis PE=1 SV=2	>gnl|unk|TR43647_c0_g2_i1_6 len=425 sp|P62972|UBIQP_XENLA Polyubiquitin (Fragment) OS=Xenopus laevis PE=1 SV=2	6.918	22.5352	1	1	1	142	16	6.58	8.29523e+09	ungrouped_F5
	Confidence	Sequence	Modifications	Qvality PEP	# Protein Groups	# Proteins	# PSMs	Master Protein Accessions	# Missed Cleavages	Theo. MH+ [Da]	Area: F1: Sample
	High	TITLEVEPSDTIENVK		0.000260544	1	13	5	unk	0	1787.93	8.29523e+09
High	unk	len=366 sp|P18101|RL40_DROME Ubiquitin-60S ribosomal protein L40 OS=Drosophila melanogaster GN=RpL40 PE=1 SV=2	>gnl|unk|TR39620_c0_g2_i1_1 len=366 sp|P18101|RL40_DROME Ubiquitin-60S ribosomal protein L40 OS=Drosophila melanogaster GN=RpL40 PE=1 SV=2	6.918	13.1148	1	1	1	122	13.9	8.79	8.29523e+09	ungrouped_F5
	Confidence	Sequence	Modifications	Qvality PEP	# Protein Groups	# Proteins	# PSMs	Master Protein Accessions	# Missed Cleavages	Theo. MH+ [Da]	Area: F1: Sample
	High	TITLEVEPSDTIENVK		0.000260544	1	13	5	unk	0	1787.93	8.29523e+09
High	unk	len=314 sp|P62972|UBIQP_XENLA Polyubiquitin (Fragment) OS=Xenopus laevis PE=1 SV=2	>gnl|unk|TR43647_c0_g2_i3_6 len=314 sp|P62972|UBIQP_XENLA Polyubiquitin (Fragment) OS=Xenopus laevis PE=1 SV=2	6.918	15.3846	1	1	1	104	11.7	5.57	8.29523e+09	ungrouped_F5
	Confidence	Sequence	Modifications	Qvality PEP	# Protein Groups	# Proteins	# PSMs	Master Protein Accessions	# Missed Cleavages	Theo. MH+ [Da]	Area: F1: Sample
	High	TITLEVEPSDTIENVK		0.000260544	1	13	5	unk	0	1787.93	8.29523e+09
High	unk	len=296 sp|P62972|UBIQP_XENLA Polyubiquitin (Fragment) OS=Xenopus laevis PE=1 SV=2	>gnl|unk|TR46377_c1_g1_i4_1 len=296 sp|P62972|UBIQP_XENLA Polyubiquitin (Fragment) OS=Xenopus laevis PE=1 SV=2	6.918	16.3265	1	1	1	98	11	7.25	8.29523e+09	ungrouped_F5
	Confidence	Sequence	Modifications	Qvality PEP	# Protein Groups	# Proteins	# PSMs	Master Protein Accessions	# Missed Cleavages	Theo. MH+ [Da]	Area: F1: Sample
	High	TITLEVEPSDTIENVK		0.000260544	1	13	5	unk	0	1787.93	8.29523e+09
High	unk	len=245 sp|P62975|UBIQ_RABIT Ubiquitin OS=Oryctolagus cuniculus PE=1 SV=1	>gnl|unk|TR46377_c2_g1_i1_6 len=245 sp|P62975|UBIQ_RABIT Ubiquitin OS=Oryctolagus cuniculus PE=1 SV=1	6.918	19.5122	1	1	1	82	9.2	5.35	8.29523e+09	ungrouped_F5
	Confidence	Sequence	Modifications	Qvality PEP	# Protein Groups	# Proteins	# PSMs	Master Protein Accessions	# Missed Cleavages	Theo. MH+ [Da]	Area: F1: Sample
	High	TITLEVEPSDTIENVK		0.000260544	1	13	5	unk	0	1787.93	8.29523e+09
High	unk	len=440 sp|P0CG69|UBIQP_DROME Polyubiquitin OS=Drosophila melanogaster GN=Ubi-p63E PE=3 SV=1	>gnl|unk|TR20035_c0_g1_i1_6 len=440 sp|P0CG69|UBIQP_DROME Polyubiquitin OS=Drosophila melanogaster GN=Ubi-p63E PE=3 SV=1	6.918	21.9178	1	1	1	146	16.4	8.34	8.29523e+09	ungrouped_F5
	Confidence	Sequence	Modifications	Qvality PEP	# Protein Groups	# Proteins	# PSMs	Master Protein Accessions	# Missed Cleavages	Theo. MH+ [Da]	Area: F1: Sample
	High	TITLEVEPSDTIENVK		0.000260544	1	13	5	unk	0	1787.93	8.29523e+09
High	unk	len=538 sp|P0CG69|UBIQP_DROME Polyubiquitin OS=Drosophila melanogaster GN=Ubi-p63E PE=3 SV=1	>gnl|unk|TR46377_c1_g1_i3_1 len=538 sp|P0CG69|UBIQP_DROME Polyubiquitin OS=Drosophila melanogaster GN=Ubi-p63E PE=3 SV=1	6.918	17.8771	1	1	1	179	20.3	6.61	8.29523e+09	ungrouped_F5
	Confidence	Sequence	Modifications	Qvality PEP	# Protein Groups	# Proteins	# PSMs	Master Protein Accessions	# Missed Cleavages	Theo. MH+ [Da]	Area: F1: Sample
	High	TITLEVEPSDTIENVK		0.000260544	1	13	5	unk	0	1787.93	8.29523e+09
High	unk	len=447 sp|P0CG69|UBIQP_DROME Polyubiquitin OS=Drosophila melanogaster GN=Ubi-p63E PE=3 SV=1	>gnl|unk|TR36356_c0_g1_i1_4 len=447 sp|P0CG69|UBIQP_DROME Polyubiquitin OS=Drosophila melanogaster GN=Ubi-p63E PE=3 SV=1	6.918	10.7383	1	1	1	149	16.7	8.34	8.29523e+09	ungrouped_F5
	Confidence	Sequence	Modifications	Qvality PEP	# Protein Groups	# Proteins	# PSMs	Master Protein Accessions	# Missed Cleavages	Theo. MH+ [Da]	Area: F1: Sample
	High	TITLEVEPSDTIENVK		0.000260544	1	13	5	unk	0	1787.93	8.29523e+09
High	unk	len=807 sp|P79781|RS27A_CHICK Ubiquitin-40S ribosomal protein S27a OS=Gallus gallus GN=RPS27A PE=2 SV=3	>gnl|unk|TR45049_c0_g1_i1_6 len=807 sp|P79781|RS27A_CHICK Ubiquitin-40S ribosomal protein S27a OS=Gallus gallus GN=RPS27A PE=2 SV=3	6.918	5.94796	1	1	1	269	30.6	9.69	8.29523e+09	ungrouped_F5
	Confidence	Sequence	Modifications	Qvality PEP	# Protein Groups	# Proteins	# PSMs	Master Protein Accessions	# Missed Cleavages	Theo. MH+ [Da]	Area: F1: Sample
	High	TITLEVEPSDTIENVK		0.000260544	1	13	5	unk	0	1787.93	8.29523e+09
High	unk	len=407 sp|P0CG69|UBIQP_DROME Polyubiquitin OS=Drosophila melanogaster GN=Ubi-p63E PE=3 SV=1	>gnl|unk|TR90819_c0_g1_i1_6 len=407 sp|P0CG69|UBIQP_DROME Polyubiquitin OS=Drosophila melanogaster GN=Ubi-p63E PE=3 SV=1	6.918	11.8519	1	1	1	135	15.2	8.4	8.29523e+09	ungrouped_F5
	Confidence	Sequence	Modifications	Qvality PEP	# Protein Groups	# Proteins	# PSMs	Master Protein Accessions	# Missed Cleavages	Theo. MH+ [Da]	Area: F1: Sample
	High	TITLEVEPSDTIENVK		0.000260544	1	13	5	unk	0	1787.93	8.29523e+09
High	unk	len=1265 sp|P18101|RL40_DROME Ubiquitin-60S ribosomal protein L40 OS=Drosophila melanogaster GN=RpL40 PE=1 SV=2	>gnl|unk|TR26994_c0_g1_i1_6 len=1265 sp|P18101|RL40_DROME Ubiquitin-60S ribosomal protein L40 OS=Drosophila melanogaster GN=RpL40 PE=1 SV=2	6.918	3.80048	1	1	1	421	48.1	9	8.29523e+09	ungrouped_F5
	Confidence	Sequence	Modifications	Qvality PEP	# Protein Groups	# Proteins	# PSMs	Master Protein Accessions	# Missed Cleavages	Theo. MH+ [Da]	Area: F1: Sample
	High	TITLEVEPSDTIENVK		0.000260544	1	13	5	unk	0	1787.93	8.29523e+09
High	unk	len=260 sp|P62972|UBIQP_XENLA Polyubiquitin (Fragment) OS=Xenopus laevis PE=1 SV=2	>gnl|unk|TR43647_c0_g1_i1_6 len=260 sp|P62972|UBIQP_XENLA Polyubiquitin (Fragment) OS=Xenopus laevis PE=1 SV=2	6.918	18.3908	1	1	1	87	9.8	9.13	8.29523e+09	ungrouped_F5
	Confidence	Sequence	Modifications	Qvality PEP	# Protein Groups	# Proteins	# PSMs	Master Protein Accessions	# Missed Cleavages	Theo. MH+ [Da]	Area: F1: Sample
	High	TITLEVEPSDTIENVK		0.000260544	1	13	5	unk	0	1787.93	8.29523e+09
High	unk	len=3276 sp|Q7JQD3|GELS1_LUMTE Gelsolin-like protein 1 OS=Lumbricus terrestris GN=AM PE=1 SV=1	>gnl|unk|TR58561_c5_g2_i2_6 len=3276 sp|Q7JQD3|GELS1_LUMTE Gelsolin-like protein 1 OS=Lumbricus terrestris GN=AM PE=1 SV=1	45.747	4.48718	3	3	1	1092	125.5	9.5	7.29226e+09	ungrouped_F5
	Confidence	Sequence	Modifications	Qvality PEP	# Protein Groups	# Proteins	# PSMs	Master Protein Accessions	# Missed Cleavages	Theo. MH+ [Da]	Area: F1: Sample
	High	DSNMALFGSDTEK	1xOxidation [M4]	0.000815488	1	3	10	unk	0	1430.61	1.86599e+09
	High	VSDADGSLDMEEIASGNDISK	1xOxidation [M10]	1.55796e-08	1	2	15	unk	0	2168.95	4.27356e+09
	High	TETPWLPISVVGQGK		0.0103791	1	2	1	unk	0	1611.87	3.49842e+07
	High	DSNMALFGSDTEK		0.000429223	1	3	9	unk	0	1414.62	5749014180
	High	VSDADGSLDMEEIASGNDISK		2.31459e-09	1	2	11	unk	0	2152.96	16092768668
High	unk	len=3178 sp|Q7JQD3|GELS1_LUMTE Gelsolin-like protein 1 OS=Lumbricus terrestris GN=AM PE=1 SV=1	>gnl|unk|TR58561_c5_g2_i1_5 len=3178 sp|Q7JQD3|GELS1_LUMTE Gelsolin-like protein 1 OS=Lumbricus terrestris GN=AM PE=1 SV=1	45.747	4.62701	3	3	1	1059	121	8.59	7.29226e+09	ungrouped_F5
	Confidence	Sequence	Modifications	Qvality PEP	# Protein Groups	# Proteins	# PSMs	Master Protein Accessions	# Missed Cleavages	Theo. MH+ [Da]	Area: F1: Sample
	High	DSNMALFGSDTEK	1xOxidation [M4]	0.000815488	1	3	10	unk	0	1430.61	1.86599e+09
	High	VSDADGSLDMEEIASGNDISK	1xOxidation [M10]	1.55796e-08	1	2	15	unk	0	2168.95	4.27356e+09
	High	TETPWLPISVVGQGK		0.0103791	1	2	1	unk	0	1611.87	3.49842e+07
	High	DSNMALFGSDTEK		0.000429223	1	3	9	unk	0	1414.62	5749014180
	High	VSDADGSLDMEEIASGNDISK		2.31459e-09	1	2	11	unk	0	2152.96	16092768668
High	unk	len=1678 sp|P37837|TALDO_HUMAN Transaldolase OS=Homo sapiens GN=TALDO1 PE=1 SV=2	>gnl|unk|TR51162_c2_g2_i1_6 len=1678 sp|P37837|TALDO_HUMAN Transaldolase OS=Homo sapiens GN=TALDO1 PE=1 SV=2	40.916	15.2057	6	6	1	559	61.8	7.96	7.22865e+09	ungrouped_F5
	Confidence	Sequence	Modifications	Qvality PEP	# Protein Groups	# Proteins	# PSMs	Master Protein Accessions	# Missed Cleavages	Theo. MH+ [Da]	Area: F1: Sample
	High	ANASVLDDQVSLAMDK	1xOxidation [M14]	9.68076e-05	1	1	2	unk	0	1692.81	325213649
	High	GLTTVVCDTGDFEAMEK	1xCarbamidomethyl [C7]; 1xOxidation [M15]	0.000597869	1	1	2	unk	0	1888.83	268273528
	High	GLTTVVCDTGDFEAMEK	1xCarbamidomethyl [C7]	0.000132603	1	1	1	unk	0	1872.84	577735905
	High	ELAGIDLLTISPK		0.00226903	1	1	3	unk	0	1369.79	2.34482e+08
	High	VSTEVDAR		0.133595	1	1	1	unk	0	876.442	3.14965e+06
	High	SGFEPAEDPGVQSVTR		1.94948e-05	1	1	2	unk	0	1675.79	4.97947e+08
	High	LLEELANSTDEVTEK		1.846e-05	1	1	32	unk	0	1690.84	19942665004
	High	ANASVLDDQVSLAMDK		1.21349e-05	1	1	3	unk	0	1676.82	1165555018
High	unk	len=1225 sp|P53464|ACTM_HELTB Actin, cytoskeletal OS=Heliocidaris tuberculata PE=3 SV=1	>gnl|unk|TR63153_c7_g2_i3_1 len=1225 sp|P53464|ACTM_HELTB Actin, cytoskeletal OS=Heliocidaris tuberculata PE=3 SV=1	86.749	40.9314	13	3	1	408	45	5.24	6.71262e+09	ungrouped_F5
	Confidence	Sequence	Modifications	Qvality PEP	# Protein Groups	# Proteins	# PSMs	Master Protein Accessions	# Missed Cleavages	Theo. MH+ [Da]	Area: F1: Sample
	High	DLTDYLMK	1xOxidation [M7]	0.163414	2	10	3	unk; unk	0	1014.48	2.48074e+06
	High	DLYANTVLSGGTSMYPGIADR	1xOxidation [M14]	2.71221e-07	1	1	46	unk	0	2217.05	1.66097e+10
	High	EITALAPSSMK	1xOxidation [M10]	0.0360194	1	1	4	unk	0	1163.6	4.13443e+08
	High	HQGVMVGMGQK	1xOxidation [M]	0.00107559	2	8	2	unk; unk	0	1187.57	5.62942e+07
	High	LCYTALDFEQEMATAAASSSLEK	1xCarbamidomethyl [C2]; 1xOxidation [M12]	0.000160829	1	1	7	unk	0	2552.15	166116854
	High	LCYTALDFEQEMATAAASSSLEK	1xCarbamidomethyl [C2]	0.000239576	1	1	2	unk	0	2536.16	2.85231e+07
	High	VAPEEHPVLLTEAPLNPK		8.90165e-05	2	8	3	unk; unk	0	1954.06	2.58e+09
	High	DLYANTVLSGGTSMYPGIADR		1.04649e-07	1	1	22	unk	0	2201.05	1.93169e+10
	High	YPIEHGIVTNWDDMEK		8.86439e-05	2	15	2	unk; unk	0	1946.9	1.00161e+08
	High	SYELPDGQVITIGNER		0.000142406	3	12	7	unk; unk; unk	0	1790.89	2.10229e+09
	High	AGFAGDDAPR		0.0146795	2	15	2	unk; unk	0	976.448	996112892
	High	HQGVMVGMGQK		0.0115704	2	8	1	unk; unk	0	1171.57	130647582
	High	DSYVGDEAQSK		0.00441856	2	11	91	unk; unk	0	1198.52	254811842750
	High	DSYVGDEAQSKR		0.0177097	2	11	1	unk; unk	1	1354.62	2.78674e+07
	High	EITALAPSSMK		0.0513054	1	1	2	unk	0	1147.6	6.54857e+08
	High	IWHHTFYNELR		0.137835	2	16	1	unk; unk	0	1515.75	2.55446e+07
	High	GYSFTTTAER		0.0671586	2	9	1	unk; unk	0	1132.53	2.62458e+08
	High	DLTDYLMK		0.171093	2	10	21	unk; unk	0	998.486	1.78692e+07
High	unk	len=2510 sp|Q03168|ASPP_AEDAE Lysosomal aspartic protease OS=Aedes aegypti GN=AAEL006169 PE=1 SV=2	>gnl|unk|TR53011_c0_g1_i1_5 len=2510 sp|Q03168|ASPP_AEDAE Lysosomal aspartic protease OS=Aedes aegypti GN=AAEL006169 PE=1 SV=2	11.099	2.27273	1	1	1	836	94.8	8.82	5.68431e+09	ungrouped_F5
	Confidence	Sequence	Modifications	Qvality PEP	# Protein Groups	# Proteins	# PSMs	Master Protein Accessions	# Missed Cleavages	Theo. MH+ [Da]	Area: F1: Sample
	High	DASAPVGGEIVFGGADPQR		2.94084e-05	1	1	6	unk	0	1842.9	5.68431e+09
High	unk	len=1972 sp|P22699|GUN6_DICDI Endoglucanase OS=Dictyostelium discoideum GN=celA PE=2 SV=1	>gnl|unk|TR42884_c0_g1_i9_4 len=1972 sp|P22699|GUN6_DICDI Endoglucanase OS=Dictyostelium discoideum GN=celA PE=2 SV=1	21.825	13.242	5	5	1	657	70.3	4.58	4.40924e+09	ungrouped_F5
	Confidence	Sequence	Modifications	Qvality PEP	# Protein Groups	# Proteins	# PSMs	Master Protein Accessions	# Missed Cleavages	Theo. MH+ [Da]	Area: F1: Sample
	High	TEAVPAEPSSVPSTPAEEPAAALVEPEPVK		0.001871	1	4	1	unk	0	2999.51
	High	SDGSEVAVDDTPK		0.000325417	1	2	2	unk	0	1319.6	181443798
	High	AEEAASPEPVSTEPAK		7.58991e-05	1	4	4	unk	0	1612.77	6298426124
	High	DVAPVVEPPAEVEQK		0.0007343	1	4	3	unk	0	1606.83	6.74785e+09
	High	TEEGQTQAGEESK		0.0642212	1	4	1	unk	0	1393.61	893961
High	unk	len=1249 sp|P22699|GUN6_DICDI Endoglucanase OS=Dictyostelium discoideum GN=celA PE=2 SV=1	>gnl|unk|TR42884_c0_g1_i3_4 len=1249 sp|P22699|GUN6_DICDI Endoglucanase OS=Dictyostelium discoideum GN=celA PE=2 SV=1	17.308	17.7885	4	4	1	416	43.1	3.81	4.34906e+09	ungrouped_F5
	Confidence	Sequence	Modifications	Qvality PEP	# Protein Groups	# Proteins	# PSMs	Master Protein Accessions	# Missed Cleavages	Theo. MH+ [Da]	Area: F1: Sample
	High	TEAVPAEPSSVPSTPAEEPAAALVEPEPVK		0.001871	1	4	1	unk	0	2999.51
	High	AEEAASPEPVSTEPAK		7.58991e-05	1	4	4	unk	0	1612.77	6298426124
	High	DVAPVVEPPAEVEQK		0.0007343	1	4	3	unk	0	1606.83	6.74785e+09
	High	TEEGQTQAGEESK		0.0642212	1	4	1	unk	0	1393.61	893961
High	unk	len=730 sp|P22699|GUN6_DICDI Endoglucanase OS=Dictyostelium discoideum GN=celA PE=2 SV=1	>gnl|unk|TR42884_c0_g1_i7_4 len=730 sp|P22699|GUN6_DICDI Endoglucanase OS=Dictyostelium discoideum GN=celA PE=2 SV=1	17.308	30.4527	4	4	1	243	25.2	4.04	4.34906e+09	ungrouped_F5
	Confidence	Sequence	Modifications	Qvality PEP	# Protein Groups	# Proteins	# PSMs	Master Protein Accessions	# Missed Cleavages	Theo. MH+ [Da]	Area: F1: Sample
	High	TEAVPAEPSSVPSTPAEEPAAALVEPEPVK		0.001871	1	4	1	unk	0	2999.51
	High	AEEAASPEPVSTEPAK		7.58991e-05	1	4	4	unk	0	1612.77	6298426124
	High	DVAPVVEPPAEVEQK		0.0007343	1	4	3	unk	0	1606.83	6.74785e+09
	High	TEEGQTQAGEESK		0.0642212	1	4	1	unk	0	1393.61	893961
High	unk	len=1459 sp|P22699|GUN6_DICDI Endoglucanase OS=Dictyostelium discoideum GN=celA PE=2 SV=1	>gnl|unk|TR42884_c0_g1_i8_4 len=1459 sp|P22699|GUN6_DICDI Endoglucanase OS=Dictyostelium discoideum GN=celA PE=2 SV=1	17.308	15.2263	4	4	1	486	50.6	3.89	4.34906e+09	ungrouped_F5
	Confidence	Sequence	Modifications	Qvality PEP	# Protein Groups	# Proteins	# PSMs	Master Protein Accessions	# Missed Cleavages	Theo. MH+ [Da]	Area: F1: Sample
	High	TEAVPAEPSSVPSTPAEEPAAALVEPEPVK		0.001871	1	4	1	unk	0	2999.51
	High	AEEAASPEPVSTEPAK		7.58991e-05	1	4	4	unk	0	1612.77	6298426124
	High	DVAPVVEPPAEVEQK		0.0007343	1	4	3	unk	0	1606.83	6.74785e+09
	High	TEEGQTQAGEESK		0.0642212	1	4	1	unk	0	1393.61	893961
High	unk	len=368	>gnl|unk|TR58369_c0_g1_i15_6 len=368	0.923	7.37705	1	1	1	122	14.2	5.21	4193643053	ungrouped_F5
	Confidence	Sequence	Modifications	Qvality PEP	# Protein Groups	# Proteins	# PSMs	Master Protein Accessions	# Missed Cleavages	Theo. MH+ [Da]	Area: F1: Sample
	High	DVQPEQYEK		0.227519	1	6	1	unk	0	1135.53	4193643053
High	unk	len=610	>gnl|unk|TR58369_c0_g1_i7_6 len=610	0.923	4.45545	1	1	1	202	23.6	5.05	4193643053	ungrouped_F5
	Confidence	Sequence	Modifications	Qvality PEP	# Protein Groups	# Proteins	# PSMs	Master Protein Accessions	# Missed Cleavages	Theo. MH+ [Da]	Area: F1: Sample
	High	DVQPEQYEK		0.227519	1	6	1	unk	0	1135.53	4193643053
High	unk	len=392	>gnl|unk|TR58369_c0_g1_i4_6 len=392	0.923	6.92308	1	1	1	130	15.3	5.52	4193643053	ungrouped_F5
	Confidence	Sequence	Modifications	Qvality PEP	# Protein Groups	# Proteins	# PSMs	Master Protein Accessions	# Missed Cleavages	Theo. MH+ [Da]	Area: F1: Sample
	High	DVQPEQYEK		0.227519	1	6	1	unk	0	1135.53	4193643053
High	unk	len=464	>gnl|unk|TR58369_c0_g1_i8_6 len=464	0.923	5.84416	1	1	1	154	17.8	4.78	4193643053	ungrouped_F5
	Confidence	Sequence	Modifications	Qvality PEP	# Protein Groups	# Proteins	# PSMs	Master Protein Accessions	# Missed Cleavages	Theo. MH+ [Da]	Area: F1: Sample
	High	DVQPEQYEK		0.227519	1	6	1	unk	0	1135.53	4193643053
High	unk	len=299	>gnl|unk|TR58369_c0_g1_i21_6 len=299	0.923	9.09091	1	1	1	99	11.5	4.84	4193643053	ungrouped_F5
	Confidence	Sequence	Modifications	Qvality PEP	# Protein Groups	# Proteins	# PSMs	Master Protein Accessions	# Missed Cleavages	Theo. MH+ [Da]	Area: F1: Sample
	High	DVQPEQYEK		0.227519	1	6	1	unk	0	1135.53	4193643053
High	unk	len=429	>gnl|unk|TR16068_c0_g1_i1_3 len=429	11.576	10.5634	1	1	1	142	15.9	5.19	4.04214e+09	ungrouped_F5
	Confidence	Sequence	Modifications	Qvality PEP	# Protein Groups	# Proteins	# PSMs	Master Protein Accessions	# Missed Cleavages	Theo. MH+ [Da]	Area: F1: Sample
	High	ILYDMTAIADPSSGK	1xOxidation [M5]	2.44515e-05	1	1	4	unk	0	1597.78	1.44712e+09
	High	ILYDMTAIADPSSGK		4.01142e-05	1	1	3	unk	0	1581.78	4.04214e+09
High	unk	len=5751 sp|P18294|KCRF_STRPU Creatine kinase, flagellar OS=Strongylocentrotus purpuratus PE=1 SV=1	>gnl|unk|TR62103_c2_g1_i1_6 len=5751 sp|P18294|KCRF_STRPU Creatine kinase, flagellar OS=Strongylocentrotus purpuratus PE=1 SV=1	46.317	7.51174	7	7	1	1917	217.1	8.37	3.86873e+09	ungrouped_F5
	Confidence	Sequence	Modifications	Qvality PEP	# Protein Groups	# Proteins	# PSMs	Master Protein Accessions	# Missed Cleavages	Theo. MH+ [Da]	Area: F1: Sample
	High	IVMDALATLDGPLK	1xOxidation [M3]	0.000765758	1	2	2	unk	0	1472.8	8.46869e+07
	High	GTGGVDTASTDGTFDISNLDR		2.51494e-07	1	2	10	unk	0	2098.95	6131632128
	High	IATDALASLEGPLK		0.00200924	1	2	1	unk	0	1398.78	2.43125e+07
	High	GGDDLDPDFVLSSR		0.000728166	1	2	6	unk	0	1492.69	1171559224
	High	GGAPASGGGAGGGNPNYPDLSK		1.18757e-06	1	2	1	unk	0	1900.88	4.01929e+08
	High	GTGGVDTASTDGTFDISNSDR		3.68406e-07	1	2	7	unk	0	2072.9	2.56095e+09
	High	LGTSEVQQVQTVVDGVK		6.41739e-05	1	2	6	unk	0	1786.95	2913601834
High	unk	len=5724 sp|P18294|KCRF_STRPU Creatine kinase, flagellar OS=Strongylocentrotus purpuratus PE=1 SV=1	>gnl|unk|TR62103_c2_g1_i2_5 len=5724 sp|P18294|KCRF_STRPU Creatine kinase, flagellar OS=Strongylocentrotus purpuratus PE=1 SV=1	46.317	7.55113	7	7	1	1907	215.8	8.87	3.86873e+09	ungrouped_F5
	Confidence	Sequence	Modifications	Qvality PEP	# Protein Groups	# Proteins	# PSMs	Master Protein Accessions	# Missed Cleavages	Theo. MH+ [Da]	Area: F1: Sample
	High	IVMDALATLDGPLK	1xOxidation [M3]	0.000765758	1	2	2	unk	0	1472.8	8.46869e+07
	High	GTGGVDTASTDGTFDISNLDR		2.51494e-07	1	2	10	unk	0	2098.95	6131632128
	High	IATDALASLEGPLK		0.00200924	1	2	1	unk	0	1398.78	2.43125e+07
	High	GGDDLDPDFVLSSR		0.000728166	1	2	6	unk	0	1492.69	1171559224
	High	GGAPASGGGAGGGNPNYPDLSK		1.18757e-06	1	2	1	unk	0	1900.88	4.01929e+08
	High	GTGGVDTASTDGTFDISNSDR		3.68406e-07	1	2	7	unk	0	2072.9	2.56095e+09
	High	LGTSEVQQVQTVVDGVK		6.41739e-05	1	2	6	unk	0	1786.95	2913601834
High	unk	len=4890 sp|P19615|MYP_STRPU Major yolk protein OS=Strongylocentrotus purpuratus PE=1 SV=2	>gnl|unk|TR62360_c0_g1_i1_5 len=4890 sp|P19615|MYP_STRPU Major yolk protein OS=Strongylocentrotus purpuratus PE=1 SV=2	49.697	10.1903	13	13	1	1629	186.1	7.53	3.78433e+09	ungrouped_F5
	Confidence	Sequence	Modifications	Qvality PEP	# Protein Groups	# Proteins	# PSMs	Master Protein Accessions	# Missed Cleavages	Theo. MH+ [Da]	Area: F1: Sample
	High	IMSDEVER	1xOxidation [M2]	0.218472	1	1	1	unk	0	994.451	3.18441e+06
	High	DQTGICYGETYTNIVK	1xCarbamidomethyl [C6]	1.81528e-05	1	1	4	unk	0	1861.86	4.44762e+09
	High	EGSCPPPPDAETQMSATR	1xCarbamidomethyl [C4]; 1xOxidation [M14]	0.00126675	1	1	2	unk	0	1946.82	208491828
	High	EGSCPPPPDAETQMSATR	1xCarbamidomethyl [C4]	5.138e-05	1	1	5	unk	0	1930.83	1231713180
	High	ICVPPVQDSGEVGAPNPVDQVR	1xCarbamidomethyl [C2]	0.000462888	1	1	2	unk	0	2333.16	6.90623e+07
	High	LVNPNTFAELQDK		0.00425502	1	1	2	unk	0	1488.77	1.07397e+08
	High	VGFTYNDLR		0.0324832	1	1	1	unk	0	1084.54	5.91823e+07
	High	LGNAFPNFEALTPLSDK		0.00807567	1	1	3	unk	0	1833.94	1.09333e+08
	High	SGVADMAFFDEQTLR		0.00350897	1	1	3	unk	0	1686.78	43174982
	High	YTNPLWLSPK		0.0290468	1	1	1	unk	0	1218.65	4.08413e+07
	High	GQVTFVDQK		0.179772	1	1	1	unk	0	1021.53	2.20403e+07
	High	DEEITTVLK		0.0494478	1	1	18	unk	0	1047.56	5.67365e+09
	High	IGSVFESVNR		0.0993044	1	1	1	unk	0	1107.58	1.76256e+07
	High	GIAENVPEVK		0.0902029	1	1	2	unk	0	1055.57	4.73126e+07
High	unk	len=603 sp|O14463|TRX1_SCHPO Thioredoxin-1 OS=Schizosaccharomyces pombe (strain 972 / ATCC 24843) GN=trx1 PE=3 SV=3	>gnl|unk|TR61221_c2_g1_i1_6 len=603 sp|O14463|TRX1_SCHPO Thioredoxin-1 OS=Schizosaccharomyces pombe (strain 972 / ATCC 24843) GN=trx1 PE=3 SV=3	5.127	5.97015	1	1	1	201	22.2	5.24	3660098653	ungrouped_F5
	Confidence	Sequence	Modifications	Qvality PEP	# Protein Groups	# Proteins	# PSMs	Master Protein Accessions	# Missed Cleavages	Theo. MH+ [Da]	Area: F1: Sample
	High	VDVDNAEDIAGK		0.000105723	1	1	7	unk	0	1245.6	3660098653
High	unk	len=1249 sp|Q7JQD3|GELS1_LUMTE Gelsolin-like protein 1 OS=Lumbricus terrestris GN=AM PE=1 SV=1	>gnl|unk|TR58561_c4_g1_i6_1 len=1249 sp|Q7JQD3|GELS1_LUMTE Gelsolin-like protein 1 OS=Lumbricus terrestris GN=AM PE=1 SV=1	20.642	10.3365	3	0	0	416	47.5	5.97	3.25052e+09	ungrouped_F5
	Confidence	Sequence	Modifications	Qvality PEP	# Protein Groups	# Proteins	# PSMs	Master Protein Accessions	# Missed Cleavages	Theo. MH+ [Da]	Area: F1: Sample
	High	DSNMALFGSDTEK	1xOxidation [M4]	0.000815488	1	3	10	unk	0	1430.61	1.86599e+09
	High	ASLDSTDVFILDDGLK		5.04942e-06	1	2	3	unk	0	1708.86	3.73374e+08
	High	AESETLDEDDTSPK		5.51782e-05	1	2	5	unk	0	1536.65	3.62918e+09
	High	DSNMALFGSDTEK		0.000429223	1	3	9	unk	0	1414.62	5749014180
High	unk	len=270	>gnl|unk|TR87636_c0_g1_i1_3 len=270	15.45	26.9663	1	1	1	89	9.7	3.98	3.12334e+09	ungrouped_F5
	Confidence	Sequence	Modifications	Qvality PEP	# Protein Groups	# Proteins	# PSMs	Master Protein Accessions	# Missed Cleavages	Theo. MH+ [Da]	Area: F1: Sample
	High	EGNPDNPLTYNSVATTTDESGTVR		8.41378e-08	1	1	7	unk	0	2538.16	3.12334e+09
High	unk	len=3636 sp|Q24799|MYPH_ECHGR Myophilin OS=Echinococcus granulosus PE=2 SV=1	>gnl|unk|TR57233_c4_g1_i1_5 len=3636 sp|Q24799|MYPH_ECHGR Myophilin OS=Echinococcus granulosus PE=2 SV=1	7.279	1.48637	1	1	1	1211	139.2	9.73	3.11351e+09	ungrouped_F5
	Confidence	Sequence	Modifications	Qvality PEP	# Protein Groups	# Proteins	# PSMs	Master Protein Accessions	# Missed Cleavages	Theo. MH+ [Da]	Area: F1: Sample
	High	TGENADQASELGTVSTTK		2.00635e-06	1	1	6	unk	0	1808.85	3.11351e+09
High	unk	len=1781 sp|Q4R4J0|GDIR1_MACFA Rho GDP-dissociation inhibitor 1 OS=Macaca fascicularis GN=ARHGDIA PE=2 SV=1	>gnl|unk|TR62617_c15_g7_i3_4 len=1781 sp|Q4R4J0|GDIR1_MACFA Rho GDP-dissociation inhibitor 1 OS=Macaca fascicularis GN=ARHGDIA PE=2 SV=1	15.539	5.05902	2	2	1	593	67.8	8.12	3.0961e+09	ungrouped_F5
	Confidence	Sequence	Modifications	Qvality PEP	# Protein Groups	# Proteins	# PSMs	Master Protein Accessions	# Missed Cleavages	Theo. MH+ [Da]	Area: F1: Sample
	High	SIDEIQQLDQDDESLVK		1.86042e-06	1	1	9	unk	0	1974.95	6.16322e+09
	High	DDIELDLTGDLSK		0.000740487	1	1	1	unk	0	1433.7	2.89765e+07
High	unk	len=3133 sp|O94901|SUN1_HUMAN SUN domain-containing protein 1 OS=Homo sapiens GN=SUN1 PE=1 SV=3	>gnl|unk|TR57243_c1_g1_i2_6 len=3133 sp|O94901|SUN1_HUMAN SUN domain-containing protein 1 OS=Homo sapiens GN=SUN1 PE=1 SV=3	1.197	0.957854	1	1	1	1044	115.1	6.67	3040874062	ungrouped_F5
	Confidence	Sequence	Modifications	Qvality PEP	# Protein Groups	# Proteins	# PSMs	Master Protein Accessions	# Missed Cleavages	Theo. MH+ [Da]	Area: F1: Sample
	High	DVTQGQAGLR		0.141094	1	2	4	unk	0	1044.54	3040874062
High	unk	len=3331 sp|O94901|SUN1_HUMAN SUN domain-containing protein 1 OS=Homo sapiens GN=SUN1 PE=1 SV=3	>gnl|unk|TR57243_c1_g1_i1_6 len=3331 sp|O94901|SUN1_HUMAN SUN domain-containing protein 1 OS=Homo sapiens GN=SUN1 PE=1 SV=3	1.197	0.900901	1	1	1	1110	122.8	6.86	3040874062	ungrouped_F5
	Confidence	Sequence	Modifications	Qvality PEP	# Protein Groups	# Proteins	# PSMs	Master Protein Accessions	# Missed Cleavages	Theo. MH+ [Da]	Area: F1: Sample
	High	DVTQGQAGLR		0.141094	1	2	4	unk	0	1044.54	3040874062
High	unk	len=5435 sp|P41044|CAB32_DROME Calbindin-32 OS=Drosophila melanogaster GN=Cbp53E PE=2 SV=1	>gnl|unk|TR62792_c1_g1_i1_6 len=5435 sp|P41044|CAB32_DROME Calbindin-32 OS=Drosophila melanogaster GN=Cbp53E PE=2 SV=1	20.276	2.75938	3	3	1	1812	209	8.53	2.76727e+09	ungrouped_F5
	Confidence	Sequence	Modifications	Qvality PEP	# Protein Groups	# Proteins	# PSMs	Master Protein Accessions	# Missed Cleavages	Theo. MH+ [Da]	Area: F1: Sample
	High	GDLAANVDVSNEQIEEYTK		2.11881e-06	1	4	2	unk	0	2094.98	6.62745e+08
	High	DNNGTIEGDELTGFLR		3.39171e-05	1	4	5	unk	0	1750.82	6.6549e+09
	High	FDTDSNGYIDSDELK		7.09717e-05	1	4	2	unk	0	1718.74	984173984
High	unk	len=5402 sp|P41044|CAB32_DROME Calbindin-32 OS=Drosophila melanogaster GN=Cbp53E PE=2 SV=1	>gnl|unk|TR62792_c1_g1_i3_6 len=5402 sp|P41044|CAB32_DROME Calbindin-32 OS=Drosophila melanogaster GN=Cbp53E PE=2 SV=1	20.276	2.77624	3	3	1	1801	208	8.56	2.76727e+09	ungrouped_F5
	Confidence	Sequence	Modifications	Qvality PEP	# Protein Groups	# Proteins	# PSMs	Master Protein Accessions	# Missed Cleavages	Theo. MH+ [Da]	Area: F1: Sample
	High	GDLAANVDVSNEQIEEYTK		2.11881e-06	1	4	2	unk	0	2094.98	6.62745e+08
	High	DNNGTIEGDELTGFLR		3.39171e-05	1	4	5	unk	0	1750.82	6.6549e+09
	High	FDTDSNGYIDSDELK		7.09717e-05	1	4	2	unk	0	1718.74	984173984
High	unk	len=5218 sp|P41044|CAB32_DROME Calbindin-32 OS=Drosophila melanogaster GN=Cbp53E PE=2 SV=1	>gnl|unk|TR62792_c1_g1_i4_6 len=5218 sp|P41044|CAB32_DROME Calbindin-32 OS=Drosophila melanogaster GN=Cbp53E PE=2 SV=1	20.276	2.87522	3	3	1	1739	201.5	8.69	2.76727e+09	ungrouped_F5
	Confidence	Sequence	Modifications	Qvality PEP	# Protein Groups	# Proteins	# PSMs	Master Protein Accessions	# Missed Cleavages	Theo. MH+ [Da]	Area: F1: Sample
	High	GDLAANVDVSNEQIEEYTK		2.11881e-06	1	4	2	unk	0	2094.98	6.62745e+08
	High	DNNGTIEGDELTGFLR		3.39171e-05	1	4	5	unk	0	1750.82	6.6549e+09
	High	FDTDSNGYIDSDELK		7.09717e-05	1	4	2	unk	0	1718.74	984173984
High	unk	len=5175 sp|P41044|CAB32_DROME Calbindin-32 OS=Drosophila melanogaster GN=Cbp53E PE=2 SV=1	>gnl|unk|TR62792_c1_g1_i5_5 len=5175 sp|P41044|CAB32_DROME Calbindin-32 OS=Drosophila melanogaster GN=Cbp53E PE=2 SV=1	20.276	2.90023	3	3	1	1724	200.8	9.03	2.76727e+09	ungrouped_F5
	Confidence	Sequence	Modifications	Qvality PEP	# Protein Groups	# Proteins	# PSMs	Master Protein Accessions	# Missed Cleavages	Theo. MH+ [Da]	Area: F1: Sample
	High	GDLAANVDVSNEQIEEYTK		2.11881e-06	1	4	2	unk	0	2094.98	6.62745e+08
	High	DNNGTIEGDELTGFLR		3.39171e-05	1	4	5	unk	0	1750.82	6.6549e+09
	High	FDTDSNGYIDSDELK		7.09717e-05	1	4	2	unk	0	1718.74	984173984
High	unk	len=2208 sp|Q7JQD3|GELS1_LUMTE Gelsolin-like protein 1 OS=Lumbricus terrestris GN=AM PE=1 SV=1	>gnl|unk|TR58561_c5_g1_i1_4 len=2208 sp|Q7JQD3|GELS1_LUMTE Gelsolin-like protein 1 OS=Lumbricus terrestris GN=AM PE=1 SV=1	16.644	5.84239	3	3	1	736	84.2	8.24	2.46671e+09	ungrouped_F5
	Confidence	Sequence	Modifications	Qvality PEP	# Protein Groups	# Proteins	# PSMs	Master Protein Accessions	# Missed Cleavages	Theo. MH+ [Da]	Area: F1: Sample
	High	DSNLALFGSDTEK		0.00041332	1	1	6	unk	0	1396.66	3397566435
	High	ASLDSTDVFILDDGLK		5.04942e-06	1	2	3	unk	0	1708.86	3.73374e+08
	High	AESETLDEDDTSPK		5.51782e-05	1	2	5	unk	0	1536.65	3.62918e+09
High	unk	len=4474 sp|Q99MZ8|LASP1_RAT LIM and SH3 domain protein 1 OS=Rattus norvegicus GN=Lasp1 PE=1 SV=1	>gnl|unk|TR57950_c0_g1_i1_6 len=4474 sp|Q99MZ8|LASP1_RAT LIM and SH3 domain protein 1 OS=Rattus norvegicus GN=Lasp1 PE=1 SV=1	6.868	0.938967	1	1	1	1491	172.6	8.87	2414806570	ungrouped_F5
	Confidence	Sequence	Modifications	Qvality PEP	# Protein Groups	# Proteins	# PSMs	Master Protein Accessions	# Missed Cleavages	Theo. MH+ [Da]	Area: F1: Sample
	High	DQPSMGYAPPEEPR	1xOxidation [M5]	0.00999588	1	1	5	unk	0	1589.69	5.00404e+08
	High	DQPSMGYAPPEEPR		0.000568518	1	1	4	unk	0	1573.7	2414806570
High	unk	len=454	>gnl|unk|TR47802_c0_g1_i2_6 len=454	20.001	17.3333	1	1	1	150	17.6	4.36	2.2456e+09	ungrouped_F5
	Confidence	Sequence	Modifications	Qvality PEP	# Protein Groups	# Proteins	# PSMs	Master Protein Accessions	# Missed Cleavages	Theo. MH+ [Da]	Area: F1: Sample
	High	STTESVEQPQAEEEMPLEPTPPVDTR	1xOxidation [M15]	0.000462888	1	1	1	unk	0	2913.33	466749769
	High	STTESVEQPQAEEEMPLEPTPPVDTR		9.82062e-09	1	1	3	unk	0	2897.34	2.2456e+09
High	unk	len=1973 sp|Q9R062|GLYG_MOUSE Glycogenin-1 OS=Mus musculus GN=Gyg1 PE=1 SV=3	>gnl|unk|TR60252_c0_g1_i1_5 len=1973 sp|Q9R062|GLYG_MOUSE Glycogenin-1 OS=Mus musculus GN=Gyg1 PE=1 SV=3	9.576	3.95738	2	2	1	657	74.4	7.83	2.19972e+09	ungrouped_F5
	Confidence	Sequence	Modifications	Qvality PEP	# Protein Groups	# Proteins	# PSMs	Master Protein Accessions	# Missed Cleavages	Theo. MH+ [Da]	Area: F1: Sample
	High	DQAFVTLVTNDR		0.00219418	1	1	5	unk	0	1378.7	994994265
	High	DQGVELANTFGDLR		1.7776e-05	1	1	6	unk	0	1534.75	3404447716
High	unk	len=712	>gnl|unk|TR58369_c0_g1_i17_6 len=712	4.204	15.678	2	2	1	236	27.2	4.73	2.1522e+09	ungrouped_F5
	Confidence	Sequence	Modifications	Qvality PEP	# Protein Groups	# Proteins	# PSMs	Master Protein Accessions	# Missed Cleavages	Theo. MH+ [Da]	Area: F1: Sample
	High	EAAPTEVEIQIAPK		0.00315989	1	1	2	unk	0	1495.8	1.10767e+08
	High	DVQPEQYEK		0.227519	1	6	1	unk	0	1135.53	4193643053
High	unk	len=1638 sp|Q24799|MYPH_ECHGR Myophilin OS=Echinococcus granulosus PE=2 SV=1	>gnl|unk|TR44618_c0_g1_i1_6 len=1638 sp|Q24799|MYPH_ECHGR Myophilin OS=Echinococcus granulosus PE=2 SV=1	4.234	4.95413	2	1	1	545	63.5	8.91	2.02179e+09	ungrouped_F5
	Confidence	Sequence	Modifications	Qvality PEP	# Protein Groups	# Proteins	# PSMs	Master Protein Accessions	# Missed Cleavages	Theo. MH+ [Da]	Area: F1: Sample
	High	YAQAQPGYDGPILGPK		0.059196	2	4	1	unk; unk	0	1674.85	6.18693e+07
	High	DFSQEQLDAGK		0.0121145	1	1	3	unk	0	1237.57	2.02179e+09
High	unk	len=8101 sp|P29400|CO4A5_HUMAN Collagen alpha-5(IV) chain OS=Homo sapiens GN=COL4A5 PE=1 SV=2	>gnl|unk|TR62449_c4_g1_i1_4 len=8101 sp|P29400|CO4A5_HUMAN Collagen alpha-5(IV) chain OS=Homo sapiens GN=COL4A5 PE=1 SV=2	2.62	0.555556	1	1	1	2700	280.8	8.68	2.00293e+09	ungrouped_F5
	Confidence	Sequence	Modifications	Qvality PEP	# Protein Groups	# Proteins	# PSMs	Master Protein Accessions	# Missed Cleavages	Theo. MH+ [Da]	Area: F1: Sample
	High	DGQDGPVGPEGSIGR		0.0106873	1	1	1	unk	0	1440.67	2.00293e+09
High	unk	len=3801 sp|Q9BT23|LIMD2_HUMAN LIM domain-containing protein 2 OS=Homo sapiens GN=LIMD2 PE=1 SV=1	>gnl|unk|TR61919_c4_g1_i3_5 len=3801 sp|Q9BT23|LIMD2_HUMAN LIM domain-containing protein 2 OS=Homo sapiens GN=LIMD2 PE=1 SV=1	2.21	1.50079	2	2	1	1266	145.1	8.02	1.9211e+09	ungrouped_F5
	Confidence	Sequence	Modifications	Qvality PEP	# Protein Groups	# Proteins	# PSMs	Master Protein Accessions	# Missed Cleavages	Theo. MH+ [Da]	Area: F1: Sample
	High	DIPDADEDPNK		0.137835	1	1	1	unk	0	1228.53	1.9211e+09
	High	DLIEDTPK		0.199794	1	1	3	unk	0	930.478
High	unk	len=3596 sp|P09495|TPM4_RAT Tropomyosin alpha-4 chain OS=Rattus norvegicus GN=Tpm4 PE=1 SV=3	>gnl|unk|TR58895_c0_g1_i1_6 len=3596 sp|P09495|TPM4_RAT Tropomyosin alpha-4 chain OS=Rattus norvegicus GN=Tpm4 PE=1 SV=3	6.598	1.33556	1	1	1	1198	140	8.37	1.86735e+09	ungrouped_F5
	Confidence	Sequence	Modifications	Qvality PEP	# Protein Groups	# Proteins	# PSMs	Master Protein Accessions	# Missed Cleavages	Theo. MH+ [Da]	Area: F1: Sample
	High	LAAVQTEIDEADQSAR		7.0336e-06	1	1	4	unk	0	1716.84	1.86735e+09
High	unk	len=3136 sp|P08582|TRFM_HUMAN Melanotransferrin OS=Homo sapiens GN=MFI2 PE=1 SV=2	>gnl|unk|TR54051_c0_g1_i1_4 len=3136 sp|P08582|TRFM_HUMAN Melanotransferrin OS=Homo sapiens GN=MFI2 PE=1 SV=2	29.257	9.47368	5	5	1	1045	115.3	5.44	1.58338e+09	ungrouped_F5
	Confidence	Sequence	Modifications	Qvality PEP	# Protein Groups	# Proteins	# PSMs	Master Protein Accessions	# Missed Cleavages	Theo. MH+ [Da]	Area: F1: Sample
	High	LLCPDNTQSTFDNAETCNMAK	2xCarbamidomethyl [C3; C17]	0.0389568	1	1	1	unk	0	2430.04	1.78008e+08
	High	VQGGEADMITLDGGDVYLAGK	1xOxidation [M8]	0.0179325	1	1	1	unk	0	2125.01	18641508
	High	DSTQMLVDVGNK	1xOxidation [M5]	0.00156228	1	1	6	unk	0	1322.63	1.36647e+09
	High	DSTQNLANLDSGSTYMTYLGDYAK	1xOxidation [M16]	0.0106427	1	1	1	unk	0	2644.17	1.04163e+08
	High	IASGDADVVTLDGGDLYEGGR		1.17765e-06	1	1	7	unk	0	2079.98	3.14369e+09
	High	VQGGEADMITLDGGDVYLAGK		0.00116482	1	1	2	unk	0	2109.02	103897002
	High	DSTQMLVDVGNK		0.00121982	1	1	4	unk	0	1306.63	1428435990
High	unk	len=1289 sp|Q7T0Q1|MTPN_XENLA Myotrophin OS=Xenopus laevis GN=mtpn PE=3 SV=1	>gnl|unk|TR60076_c2_g5_i1_4 len=1289 sp|Q7T0Q1|MTPN_XENLA Myotrophin OS=Xenopus laevis GN=mtpn PE=3 SV=1	8.831	3.9627	1	1	1	429	49	7.78	1.58072e+09	ungrouped_F5
	Confidence	Sequence	Modifications	Qvality PEP	# Protein Groups	# Proteins	# PSMs	Master Protein Accessions	# Missed Cleavages	Theo. MH+ [Da]	Area: F1: Sample
	High	APDGSSFTDCTEDPDIK	1xCarbamidomethyl [C10]	1.1525e-07	1	1	2	unk	0	1854.77	1.58072e+09
High	unk	len=3810 sp|Q5RC61|SH3L3_PONAB SH3 domain-binding glutamic acid-rich-like protein 3 OS=Pongo abelii GN=SH3BGRL3 PE=3 SV=1	>gnl|unk|TR63159_c2_g2_i3_4 len=3810 sp|Q5RC61|SH3L3_PONAB SH3 domain-binding glutamic acid-rich-like protein 3 OS=Pongo abelii GN=SH3BGRL3 PE=3 SV=1	9.105	1.1811	1	1	1	1270	146.2	8.37	1525209239	ungrouped_F5
	Confidence	Sequence	Modifications	Qvality PEP	# Protein Groups	# Proteins	# PSMs	Master Protein Accessions	# Missed Cleavages	Theo. MH+ [Da]	Area: F1: Sample
	High	IDVTYVDIASEEGAK		2.73841e-05	1	1	4	unk	0	1609.8	1525209239
High	unk	len=926 sp|Q9QZH4|AAKB2_RAT 5'-AMP-activated protein kinase subunit beta-2 OS=Rattus norvegicus GN=Prkab2 PE=1 SV=1	>gnl|unk|TR44640_c1_g1_i1_4 len=926 sp|Q9QZH4|AAKB2_RAT 5'-AMP-activated protein kinase subunit beta-2 OS=Rattus norvegicus GN=Prkab2 PE=1 SV=1	15.035	7.81759	1	1	1	307	33.2	4.54	1459562720	ungrouped_F5
	Confidence	Sequence	Modifications	Qvality PEP	# Protein Groups	# Proteins	# PSMs	Master Protein Accessions	# Missed Cleavages	Theo. MH+ [Da]	Area: F1: Sample
	High	ETDESPAVAPVTNGPSGDQVTEEK		1.03838e-06	1	1	3	unk	0	2457.13	1459562720
High	unk	len=4852 sp|Q8WWF8|CAPSL_HUMAN Calcyphosin-like protein OS=Homo sapiens GN=CAPSL PE=2 SV=4	>gnl|unk|TR63223_c5_g1_i2_5 len=4852 sp|Q8WWF8|CAPSL_HUMAN Calcyphosin-like protein OS=Homo sapiens GN=CAPSL PE=2 SV=4	9.664	2.28819	3	3	1	1617	188.4	8.91	1.43478e+09	ungrouped_F5
	Confidence	Sequence	Modifications	Qvality PEP	# Protein Groups	# Proteins	# PSMs	Master Protein Accessions	# Missed Cleavages	Theo. MH+ [Da]	Area: F1: Sample
	High	EEAEAVFSSIDK		0.00229775	1	2	2	unk	0	1324.63	2.66226e+08
	High	DGSGTLDFDEFLK		0.000661195	1	2	8	unk	0	1443.66	4.00787e+09
	High	SGDGVVTVQDLK		0.0286878	1	2	1	unk	0	1217.64	3.02587e+07
High	unk	len=4889 sp|Q8WWF8|CAPSL_HUMAN Calcyphosin-like protein OS=Homo sapiens GN=CAPSL PE=2 SV=4	>gnl|unk|TR63223_c5_g1_i7_6 len=4889 sp|Q8WWF8|CAPSL_HUMAN Calcyphosin-like protein OS=Homo sapiens GN=CAPSL PE=2 SV=4	9.664	2.26994	3	3	1	1630	189.8	8.79	1.43478e+09	ungrouped_F5
	Confidence	Sequence	Modifications	Qvality PEP	# Protein Groups	# Proteins	# PSMs	Master Protein Accessions	# Missed Cleavages	Theo. MH+ [Da]	Area: F1: Sample
	High	EEAEAVFSSIDK		0.00229775	1	2	2	unk	0	1324.63	2.66226e+08
	High	DGSGTLDFDEFLK		0.000661195	1	2	8	unk	0	1443.66	4.00787e+09
	High	SGDGVVTVQDLK		0.0286878	1	2	1	unk	0	1217.64	3.02587e+07
High	unk	len=509 sp|P80367|MT_PARLI Metallothionein OS=Paracentrotus lividus PE=1 SV=2	>gnl|unk|TR46373_c0_g3_i2_6 len=509 sp|P80367|MT_PARLI Metallothionein OS=Paracentrotus lividus PE=1 SV=2	4.785	9.46746	1	1	1	169	18.3	8.02	1.32489e+09	ungrouped_F5
	Confidence	Sequence	Modifications	Qvality PEP	# Protein Groups	# Proteins	# PSMs	Master Protein Accessions	# Missed Cleavages	Theo. MH+ [Da]	Area: F1: Sample
	High	DGASVCCGTCSNAACK	4xCarbamidomethyl [C6; C7; C10; C15]	0.000198362	1	3	1	unk	0	1717.64	1.32489e+09
High	unk	len=641 sp|P80367|MT_PARLI Metallothionein OS=Paracentrotus lividus PE=1 SV=2	>gnl|unk|TR46373_c0_g3_i3_5 len=641 sp|P80367|MT_PARLI Metallothionein OS=Paracentrotus lividus PE=1 SV=2	4.785	7.51174	1	1	1	213	23.7	8.37	1.32489e+09	ungrouped_F5
	Confidence	Sequence	Modifications	Qvality PEP	# Protein Groups	# Proteins	# PSMs	Master Protein Accessions	# Missed Cleavages	Theo. MH+ [Da]	Area: F1: Sample
	High	DGASVCCGTCSNAACK	4xCarbamidomethyl [C6; C7; C10; C15]	0.000198362	1	3	1	unk	0	1717.64	1.32489e+09
High	unk	len=315 sp|P80367|MT_PARLI Metallothionein OS=Paracentrotus lividus PE=1 SV=2	>gnl|unk|TR36068_c0_g1_i1_1 len=315 sp|P80367|MT_PARLI Metallothionein OS=Paracentrotus lividus PE=1 SV=2	4.785	15.2381	1	1	1	105	10.9	7.83	1.32489e+09	ungrouped_F5
	Confidence	Sequence	Modifications	Qvality PEP	# Protein Groups	# Proteins	# PSMs	Master Protein Accessions	# Missed Cleavages	Theo. MH+ [Da]	Area: F1: Sample
	High	DGASVCCGTCSNAACK	4xCarbamidomethyl [C6; C7; C10; C15]	0.000198362	1	3	1	unk	0	1717.64	1.32489e+09
High	unk	len=5843 sp|P51557|STAR_MOUSE Steroidogenic acute regulatory protein, mitochondrial OS=Mus musculus GN=Star PE=1 SV=1	>gnl|unk|TR61118_c4_g1_i4_4 len=5843 sp|P51557|STAR_MOUSE Steroidogenic acute regulatory protein, mitochondrial OS=Mus musculus GN=Star PE=1 SV=1	10.723	0.924499	1	1	1	1947	224.9	8.54	1274807264	ungrouped_F5
	Confidence	Sequence	Modifications	Qvality PEP	# Protein Groups	# Proteins	# PSMs	Master Protein Accessions	# Missed Cleavages	Theo. MH+ [Da]	Area: F1: Sample
	High	TEEAAPAPVAVENGEEEK		2.73841e-05	1	2	2	unk	0	1869.87	1274807264
High	unk	len=5821 sp|P51557|STAR_MOUSE Steroidogenic acute regulatory protein, mitochondrial OS=Mus musculus GN=Star PE=1 SV=1	>gnl|unk|TR61118_c4_g1_i10_6 len=5821 sp|P51557|STAR_MOUSE Steroidogenic acute regulatory protein, mitochondrial OS=Mus musculus GN=Star PE=1 SV=1	10.723	0.927835	1	1	1	1940	223.8	8.94	1274807264	ungrouped_F5
	Confidence	Sequence	Modifications	Qvality PEP	# Protein Groups	# Proteins	# PSMs	Master Protein Accessions	# Missed Cleavages	Theo. MH+ [Da]	Area: F1: Sample
	High	TEEAAPAPVAVENGEEEK		2.73841e-05	1	2	2	unk	0	1869.87	1274807264
High	unk	len=2092 sp|Q5NVR2|MDHM_PONAB Malate dehydrogenase, mitochondrial OS=Pongo abelii GN=MDH2 PE=2 SV=1	>gnl|unk|TR55726_c2_g1_i1_4 len=2092 sp|Q5NVR2|MDHM_PONAB Malate dehydrogenase, mitochondrial OS=Pongo abelii GN=MDH2 PE=2 SV=1	3.184	1.72166	1	1	1	697	77.2	8.6	1264985272	ungrouped_F5
	Confidence	Sequence	Modifications	Qvality PEP	# Protein Groups	# Proteins	# PSMs	Master Protein Accessions	# Missed Cleavages	Theo. MH+ [Da]	Area: F1: Sample
	High	DDLFNTNASIVR		0.00378392	1	1	5	unk	0	1364.68	1264985272
High	unk	len=230 sp|P54399|PDI_DROME Protein disulfide-isomerase OS=Drosophila melanogaster GN=Pdi PE=2 SV=1	>gnl|unk|TR25690_c0_g1_i1_5 len=230 sp|P54399|PDI_DROME Protein disulfide-isomerase OS=Drosophila melanogaster GN=Pdi PE=2 SV=1	7.67	19.7368	1	1	1	76	8	4.13	1.24242e+09	ungrouped_F5
	Confidence	Sequence	Modifications	Qvality PEP	# Protein Groups	# Proteins	# PSMs	Master Protein Accessions	# Missed Cleavages	Theo. MH+ [Da]	Area: F1: Sample
	High	TLADVGEATAFLEDK		6.49866e-05	1	2	4	unk	0	1579.78	1.24242e+09
High	unk	len=2043 sp|P14604|ECHM_RAT Enoyl-CoA hydratase, mitochondrial OS=Rattus norvegicus GN=Echs1 PE=1 SV=1	>gnl|unk|TR56349_c2_g1_i1_4 len=2043 sp|P14604|ECHM_RAT Enoyl-CoA hydratase, mitochondrial OS=Rattus norvegicus GN=Echs1 PE=1 SV=1	3.662	1.76211	1	1	1	681	76.3	8.7	1.21084e+09	ungrouped_F5
	Confidence	Sequence	Modifications	Qvality PEP	# Protein Groups	# Proteins	# PSMs	Master Protein Accessions	# Missed Cleavages	Theo. MH+ [Da]	Area: F1: Sample
	High	DVGAIVLTGSEK		0.00156885	1	2	5	unk	0	1188.65	1.21084e+09
High	unk	len=2081 sp|P14604|ECHM_RAT Enoyl-CoA hydratase, mitochondrial OS=Rattus norvegicus GN=Echs1 PE=1 SV=1	>gnl|unk|TR56349_c2_g1_i3_6 len=2081 sp|P14604|ECHM_RAT Enoyl-CoA hydratase, mitochondrial OS=Rattus norvegicus GN=Echs1 PE=1 SV=1	3.662	1.72911	1	1	1	694	77.8	9	1.21084e+09	ungrouped_F5
	Confidence	Sequence	Modifications	Qvality PEP	# Protein Groups	# Proteins	# PSMs	Master Protein Accessions	# Missed Cleavages	Theo. MH+ [Da]	Area: F1: Sample
	High	DVGAIVLTGSEK		0.00156885	1	2	5	unk	0	1188.65	1.21084e+09
High	unk	len=3090 sp|Q7ZWZ5|CISY_XENLA Citrate synthase, mitochondrial OS=Xenopus laevis GN=cs PE=2 SV=1	>gnl|unk|TR57816_c1_g1_i2_5 len=3090 sp|Q7ZWZ5|CISY_XENLA Citrate synthase, mitochondrial OS=Xenopus laevis GN=cs PE=2 SV=1	8.934	2.52672	2	2	1	1029	116.8	8.76	1189201023	ungrouped_F5
	Confidence	Sequence	Modifications	Qvality PEP	# Protein Groups	# Proteins	# PSMs	Master Protein Accessions	# Missed Cleavages	Theo. MH+ [Da]	Area: F1: Sample
	High	GLVTETSVLDPDEGIR		0.000330924	1	1	4	unk	0	1700.87	1.10399e+09
	High	DVLSNQIPEK		0.0168456	1	1	5	unk	0	1142.61	1.27441e+09
High	unk	len=287 sp|O73872|SODC_DANRE Superoxide dismutase [Cu-Zn] OS=Danio rerio GN=sod1 PE=2 SV=1	>gnl|unk|TR3068_c0_g1_i1_3 len=287 sp|O73872|SODC_DANRE Superoxide dismutase [Cu-Zn] OS=Danio rerio GN=sod1 PE=2 SV=1	7.974	20	1	1	1	95	10.1	6.71	1.1208e+09	ungrouped_F5
	Confidence	Sequence	Modifications	Qvality PEP	# Protein Groups	# Proteins	# PSMs	Master Protein Accessions	# Missed Cleavages	Theo. MH+ [Da]	Area: F1: Sample
	High	GAGEVTGTIEFVQEGDTVK		1.94131e-05	1	2	4	unk	0	1936.95	1.1208e+09
High	unk	len=4678 sp|Q9W2N0|CAPZA_DROME F-actin-capping protein subunit alpha OS=Drosophila melanogaster GN=cpa PE=2 SV=1	>gnl|unk|TR59025_c3_g1_i1_5 len=4678 sp|Q9W2N0|CAPZA_DROME F-actin-capping protein subunit alpha OS=Drosophila melanogaster GN=cpa PE=2 SV=1	3.739	0.833868	1	1	1	1559	180.3	8.41	1115136545	ungrouped_F5
	Confidence	Sequence	Modifications	Qvality PEP	# Protein Groups	# Proteins	# PSMs	Master Protein Accessions	# Missed Cleavages	Theo. MH+ [Da]	Area: F1: Sample
	High	DQFTPATIDGADK		0.00136036	1	1	3	unk	0	1378.65	1115136545
High	unk	len=993 sp|Q5ZJF4|PRDX6_CHICK Peroxiredoxin-6 OS=Gallus gallus GN=PRDX6 PE=2 SV=3	>gnl|unk|TR44266_c0_g1_i1_6 len=993 sp|Q5ZJF4|PRDX6_CHICK Peroxiredoxin-6 OS=Gallus gallus GN=PRDX6 PE=2 SV=3	4.777	4.53172	1	1	1	331	37.4	8.78	1102713669	ungrouped_F5
	Confidence	Sequence	Modifications	Qvality PEP	# Protein Groups	# Proteins	# PSMs	Master Protein Accessions	# Missed Cleavages	Theo. MH+ [Da]	Area: F1: Sample
	High	DCMVLPNISDEDATK	1xCarbamidomethyl [C2]	0.000200874	1	1	3	unk	0	1707.76	1102713669
High	unk	len=3242 sp|Q01042|ICP22_SHV21 Transcriptional regulator ICP22 homolog OS=Saimiriine herpesvirus 2 (strain 11) GN=73 PE=3 SV=1	>gnl|unk|TR61919_c4_g2_i1_6 len=3242 sp|Q01042|ICP22_SHV21 Transcriptional regulator ICP22 homolog OS=Saimiriine herpesvirus 2 (strain 11) GN=73 PE=3 SV=1	33.462	11.0185	7	7	1	1080	118.4	3.59	1.09939e+09	ungrouped_F5
	Confidence	Sequence	Modifications	Qvality PEP	# Protein Groups	# Proteins	# PSMs	Master Protein Accessions	# Missed Cleavages	Theo. MH+ [Da]	Area: F1: Sample
	High	AETQNDSAPVEEETQENIK		0.000278632	1	2	3	unk	0	2131.96	4.15728e+08
	High	IETETEAGQVEPGDVDK		1.28689e-05	1	2	2	unk	0	1816.84	337873840
	High	VGSTEPEDEVEPVK		0.0199839	1	2	2	unk	0	1514.72	3.45061e+08
	High	DTAEEEVTEEK		0.00549408	1	2	3	unk	0	1279.55	1157838608
	High	DVVDAGEQPQEEEK		4.86529e-05	1	2	4	unk	0	1572.7	1724607388
	High	DSSDAVEAVAEENENQEPETTEAAEVEK		0.000431027	1	2	1	unk	0	3020.3	2.376e+08
	High	DEQPGELEDVQPEESK		0.00133773	1	2	1	unk	0	1828.81	3.70261e+08
High	unk	len=3218 sp|Q01042|ICP22_SHV21 Transcriptional regulator ICP22 homolog OS=Saimiriine herpesvirus 2 (strain 11) GN=73 PE=3 SV=1	>gnl|unk|TR61919_c4_g2_i2_6 len=3218 sp|Q01042|ICP22_SHV21 Transcriptional regulator ICP22 homolog OS=Saimiriine herpesvirus 2 (strain 11) GN=73 PE=3 SV=1	33.462	11.1007	7	7	1	1072	117.5	3.59	1.09939e+09	ungrouped_F5
	Confidence	Sequence	Modifications	Qvality PEP	# Protein Groups	# Proteins	# PSMs	Master Protein Accessions	# Missed Cleavages	Theo. MH+ [Da]	Area: F1: Sample
	High	AETQNDSAPVEEETQENIK		0.000278632	1	2	3	unk	0	2131.96	4.15728e+08
	High	IETETEAGQVEPGDVDK		1.28689e-05	1	2	2	unk	0	1816.84	337873840
	High	VGSTEPEDEVEPVK		0.0199839	1	2	2	unk	0	1514.72	3.45061e+08
	High	DTAEEEVTEEK		0.00549408	1	2	3	unk	0	1279.55	1157838608
	High	DVVDAGEQPQEEEK		4.86529e-05	1	2	4	unk	0	1572.7	1724607388
	High	DSSDAVEAVAEENENQEPETTEAAEVEK		0.000431027	1	2	1	unk	0	3020.3	2.376e+08
	High	DEQPGELEDVQPEESK		0.00133773	1	2	1	unk	0	1828.81	3.70261e+08
High	unk	len=3398 sp|Q2HWU2|PDIA1_MACFU Protein disulfide-isomerase OS=Macaca fuscata fuscata GN=P4HB PE=2 SV=1	>gnl|unk|TR54380_c4_g1_i2_6 len=3398 sp|Q2HWU2|PDIA1_MACFU Protein disulfide-isomerase OS=Macaca fuscata fuscata GN=P4HB PE=2 SV=1	8.751	2.11827	2	2	1	1133	130.2	7.47	1.08606e+09	ungrouped_F5
	Confidence	Sequence	Modifications	Qvality PEP	# Protein Groups	# Proteins	# PSMs	Master Protein Accessions	# Missed Cleavages	Theo. MH+ [Da]	Area: F1: Sample
	High	TLADVGEATAFLEDK		6.49866e-05	1	2	4	unk	0	1579.78	1.24242e+09
	High	DNPNVVIAK		0.173062	1	1	3	unk	0	969.536	9.29696e+08
High	unk	len=3373 sp|P51397|DAP1_HUMAN Death-associated protein 1 OS=Homo sapiens GN=DAP PE=1 SV=3	>gnl|unk|TR61543_c3_g1_i4_4 len=3373 sp|P51397|DAP1_HUMAN Death-associated protein 1 OS=Homo sapiens GN=DAP PE=1 SV=3	4.885	1.33452	1	1	1	1124	129.9	8.98	1062433994	ungrouped_F5
	Confidence	Sequence	Modifications	Qvality PEP	# Protein Groups	# Proteins	# PSMs	Master Protein Accessions	# Missed Cleavages	Theo. MH+ [Da]	Area: F1: Sample
	High	EQDVEDEEFEETPTK		0.000164928	1	1	4	unk	0	1824.77	1062433994
High	unk	len=273	>gnl|unk|TR63381_c4_g1_i2_2 len=273	13.286	24.4444	1	1	1	90	10.2	4.53	1.03856e+09	ungrouped_F5
	Confidence	Sequence	Modifications	Qvality PEP	# Protein Groups	# Proteins	# PSMs	Master Protein Accessions	# Missed Cleavages	Theo. MH+ [Da]	Area: F1: Sample
	High	DGEEVDQQEEVETNIEEDGVVK		1.20261e-06	1	4	6	unk	0	2490.1	1.03856e+09
High	unk	len=6483 sp|P21333|FLNA_HUMAN Filamin-A OS=Homo sapiens GN=FLNA PE=1 SV=4	>gnl|unk|TR60928_c4_g1_i2_4 len=6483 sp|P21333|FLNA_HUMAN Filamin-A OS=Homo sapiens GN=FLNA PE=1 SV=4	34.603	3.70199	5	5	1	2161	238.5	8.51	1.01863e+09	ungrouped_F5
	Confidence	Sequence	Modifications	Qvality PEP	# Protein Groups	# Proteins	# PSMs	Master Protein Accessions	# Missed Cleavages	Theo. MH+ [Da]	Area: F1: Sample
	High	IPGTDPLDMTAQVTNPAGR	1xOxidation [M9]	0.00119451	1	2	2	unk	0	1969.96	2.36232e+08
	High	IVDNNDGTFDVTYVPK		2.95321e-05	1	2	2	unk	0	1796.87	380128179
	High	IPGTDPLDMTAQVTNPAGR		8.20464e-08	1	2	4	unk	0	1953.97	6.36957e+08
	High	TTTTTGFQAPVFNSDASK		0.0144365	1	2	1	unk	0	1872.9	1.85829e+08
	High	DAGAGGLALAIEGPSK		2.91627e-05	1	2	5	unk	0	1426.75	2.03879e+09
	High	TVVVEEETVIK		0.0660757	1	2	1	unk	0	1245.69	2730819
High	unk	len=6588 sp|P21333|FLNA_HUMAN Filamin-A OS=Homo sapiens GN=FLNA PE=1 SV=4	>gnl|unk|TR60928_c4_g1_i1_4 len=6588 sp|P21333|FLNA_HUMAN Filamin-A OS=Homo sapiens GN=FLNA PE=1 SV=4	34.603	3.64299	5	5	1	2196	242.2	8.6	1.01863e+09	ungrouped_F5
	Confidence	Sequence	Modifications	Qvality PEP	# Protein Groups	# Proteins	# PSMs	Master Protein Accessions	# Missed Cleavages	Theo. MH+ [Da]	Area: F1: Sample
	High	IPGTDPLDMTAQVTNPAGR	1xOxidation [M9]	0.00119451	1	2	2	unk	0	1969.96	2.36232e+08
	High	IVDNNDGTFDVTYVPK		2.95321e-05	1	2	2	unk	0	1796.87	380128179
	High	IPGTDPLDMTAQVTNPAGR		8.20464e-08	1	2	4	unk	0	1953.97	6.36957e+08
	High	TTTTTGFQAPVFNSDASK		0.0144365	1	2	1	unk	0	1872.9	1.85829e+08
	High	DAGAGGLALAIEGPSK		2.91627e-05	1	2	5	unk	0	1426.75	2.03879e+09
	High	TVVVEEETVIK		0.0660757	1	2	1	unk	0	1245.69	2730819
High	unk	len=4433 sp|Q9JLB4|CUBN_MOUSE Cubilin OS=Mus musculus GN=Cubn PE=1 SV=3	>gnl|unk|TR48685_c0_g1_i1_4 len=4433 sp|Q9JLB4|CUBN_MOUSE Cubilin OS=Mus musculus GN=Cubn PE=1 SV=3	5.705	1.89573	2	2	1	1477	167	8.91	1.01106e+09	ungrouped_F5
	Confidence	Sequence	Modifications	Qvality PEP	# Protein Groups	# Proteins	# PSMs	Master Protein Accessions	# Missed Cleavages	Theo. MH+ [Da]	Area: F1: Sample
	High	FTGEPGGSLSVIFK		0.136763	1	1	1	unk	0	1438.76	1.91844e+07
	High	DGSNYVITSASGNR		0.000342218	1	1	4	unk	0	1440.67	2.00293e+09
High	unk	len=3029 sp|P49013|FBP3_STRPU Fibropellin-3 OS=Strongylocentrotus purpuratus GN=EGF3 PE=1 SV=1	>gnl|unk|TR55441_c4_g1_i1_6 len=3029 sp|P49013|FBP3_STRPU Fibropellin-3 OS=Strongylocentrotus purpuratus GN=EGF3 PE=1 SV=1	5.178	1.48515	1	1	1	1010	113.5	6.16	970560576	ungrouped_F5
	Confidence	Sequence	Modifications	Qvality PEP	# Protein Groups	# Proteins	# PSMs	Master Protein Accessions	# Missed Cleavages	Theo. MH+ [Da]	Area: F1: Sample
	High	DEVVIGPGTVVDPTR		9.64024e-05	1	1	2	unk	0	1553.82	970560576
High	unk	len=2116 sp|Q9VJ33|NEDD8_DROME NEDD8 OS=Drosophila melanogaster GN=Nedd8 PE=1 SV=1	>gnl|unk|TR56101_c0_g1_i1_4 len=2116 sp|Q9VJ33|NEDD8_DROME NEDD8 OS=Drosophila melanogaster GN=Nedd8 PE=1 SV=1	2.491	1.56028	1	1	1	705	81.1	9.03	936952225	ungrouped_F5
	Confidence	Sequence	Modifications	Qvality PEP	# Protein Groups	# Proteins	# PSMs	Master Protein Accessions	# Missed Cleavages	Theo. MH+ [Da]	Area: F1: Sample
	High	EIEIDIEPTDK		0.0135039	1	2	2	unk	0	1301.65	936952225
High	unk	len=2094 sp|Q9VJ33|NEDD8_DROME NEDD8 OS=Drosophila melanogaster GN=Nedd8 PE=1 SV=1	>gnl|unk|TR56101_c0_g1_i2_6 len=2094 sp|Q9VJ33|NEDD8_DROME NEDD8 OS=Drosophila melanogaster GN=Nedd8 PE=1 SV=1	2.491	1.57593	1	1	1	698	80.3	9.36	936952225	ungrouped_F5
	Confidence	Sequence	Modifications	Qvality PEP	# Protein Groups	# Proteins	# PSMs	Master Protein Accessions	# Missed Cleavages	Theo. MH+ [Da]	Area: F1: Sample
	High	EIEIDIEPTDK		0.0135039	1	2	2	unk	0	1301.65	936952225
High	unk	len=1356 sp|P31937|3HIDH_HUMAN 3-hydroxyisobutyrate dehydrogenase, mitochondrial OS=Homo sapiens GN=HIBADH PE=1 SV=2	>gnl|unk|TR46118_c0_g1_i1_6 len=1356 sp|P31937|3HIDH_HUMAN 3-hydroxyisobutyrate dehydrogenase, mitochondrial OS=Homo sapiens GN=HIBADH PE=1 SV=2	11.933	6.66667	2	2	1	450	49.1	8.5	8.91836e+08	ungrouped_F5
	Confidence	Sequence	Modifications	Qvality PEP	# Protein Groups	# Proteins	# PSMs	Master Protein Accessions	# Missed Cleavages	Theo. MH+ [Da]	Area: F1: Sample
	High	TGTLLIDSSTIDPQVSK		2.92853e-05	1	1	3	unk	0	1774.94	1.17702e+09
	High	DLGLSNAAAINTK		0.00130449	1	1	3	unk	0	1287.69	6.06656e+08
High	unk	len=1223 sp|Q95VY2|TCTP_BRABE Translationally-controlled tumor protein homolog OS=Branchiostoma belcheri PE=2 SV=1	>gnl|unk|TR64046_c17_g1_i1_5 len=1223 sp|Q95VY2|TCTP_BRABE Translationally-controlled tumor protein homolog OS=Branchiostoma belcheri PE=2 SV=1	22.112	10.0737	2	2	1	407	46	8.65	8.89811e+08	ungrouped_F5
	Confidence	Sequence	Modifications	Qvality PEP	# Protein Groups	# Proteins	# PSMs	Master Protein Accessions	# Missed Cleavages	Theo. MH+ [Da]	Area: F1: Sample
	High	DLVTGDELFSDTYPMK	1xOxidation [M15]	2.95321e-05	1	1	3	unk	0	1846.84	4.18447e+08
	High	DLVTGDELFSDTYPMK		7.12268e-06	1	1	3	unk	0	1830.85	6.7114e+08
	High	LTTESSDFDESAIGANPSAEEEAEK		2.32083e-08	1	1	1	unk	0	2627.15	1108481252
High	unk	len=2700 sp|P02602|MYL1_RABIT Myosin light chain 1/3, skeletal muscle isoform OS=Oryctolagus cuniculus GN=MYL1 PE=1 SV=3	>gnl|unk|TR55197_c0_g1_i2_6 len=2700 sp|P02602|MYL1_RABIT Myosin light chain 1/3, skeletal muscle isoform OS=Oryctolagus cuniculus GN=MYL1 PE=1 SV=3	2.25	1.33333	1	1	1	900	104.9	9.57	8.89779e+08	ungrouped_F5
	Confidence	Sequence	Modifications	Qvality PEP	# Protein Groups	# Proteins	# PSMs	Master Protein Accessions	# Missed Cleavages	Theo. MH+ [Da]	Area: F1: Sample
	High	DNSSTVNCGEIR	1xCarbamidomethyl [C8]	0.0210075	1	1	1	unk	0	1351.59	8.89779e+08
High	unk	len=2359 sp|Q25117|ATPB_HEMPU ATP synthase subunit beta, mitochondrial OS=Hemicentrotus pulcherrimus PE=2 SV=1	>gnl|unk|TR58074_c5_g1_i1_5 len=2359 sp|Q25117|ATPB_HEMPU ATP synthase subunit beta, mitochondrial OS=Hemicentrotus pulcherrimus PE=2 SV=1	10.546	2.4173	1	1	1	786	85.9	6.67	8.63012e+08	ungrouped_F5
	Confidence	Sequence	Modifications	Qvality PEP	# Protein Groups	# Proteins	# PSMs	Master Protein Accessions	# Missed Cleavages	Theo. MH+ [Da]	Area: F1: Sample
	High	AISELGIYPAVDPLDSTSR		2.31536e-05	1	1	4	unk	0	2004.03	8.63012e+08
High	unk	len=4377 sp|Q9NYL9|TMOD3_HUMAN Tropomodulin-3 OS=Homo sapiens GN=TMOD3 PE=1 SV=1	>gnl|unk|TR62758_c8_g3_i1_6 len=4377 sp|Q9NYL9|TMOD3_HUMAN Tropomodulin-3 OS=Homo sapiens GN=TMOD3 PE=1 SV=1	8.514	1.16518	1	1	1	1459	166.9	7.42	8.61438e+08	ungrouped_F5
	Confidence	Sequence	Modifications	Qvality PEP	# Protein Groups	# Proteins	# PSMs	Master Protein Accessions	# Missed Cleavages	Theo. MH+ [Da]	Area: F1: Sample
	High	DFTMEPPNTTDVEGSIK	1xOxidation [M4]	0.000204273	1	1	2	unk	0	1896.85	100289082
	High	DFTMEPPNTTDVEGSIK		0.001349	1	1	2	unk	0	1880.86	8.61438e+08
High	unk	len=7316 sp|P10079|FBP1_STRPU Fibropellin-1 OS=Strongylocentrotus purpuratus GN=EGF1 PE=1 SV=2	>gnl|unk|TR63409_c5_g1_i5_5 len=7316 sp|P10079|FBP1_STRPU Fibropellin-1 OS=Strongylocentrotus purpuratus GN=EGF1 PE=1 SV=2	4.999	0.656276	1	1	1	2438	262.1	4.53	849861375	ungrouped_F5
	Confidence	Sequence	Modifications	Qvality PEP	# Protein Groups	# Proteins	# PSMs	Master Protein Accessions	# Missed Cleavages	Theo. MH+ [Da]	Area: F1: Sample
	High	GDNPSPDFELDPAVTR		0.000133721	1	1	2	unk	0	1729.8	849861375
High	unk	len=3347 sp|P13796|PLSL_HUMAN Plastin-2 OS=Homo sapiens GN=LCP1 PE=1 SV=6	>gnl|unk|TR60944_c1_g1_i1_6 len=3347 sp|P13796|PLSL_HUMAN Plastin-2 OS=Homo sapiens GN=LCP1 PE=1 SV=6	3.863	1.88341	2	2	1	1115	128.6	8.07	8.31436e+08	ungrouped_F5
	Confidence	Sequence	Modifications	Qvality PEP	# Protein Groups	# Proteins	# PSMs	Master Protein Accessions	# Missed Cleavages	Theo. MH+ [Da]	Area: F1: Sample
	High	DIPQEVVPLGK		0.0438973	1	1	3	unk	0	1194.67	1595576941
	High	EGEELEDLQK		0.0322155	1	1	1	unk	0	1189.56	6.72951e+07
High	unk	len=2318	>gnl|unk|TR58575_c4_g3_i7_4 len=2318	5.478	1.81582	1	1	1	771	88.1	8.95	8.31245e+08	ungrouped_F5
	Confidence	Sequence	Modifications	Qvality PEP	# Protein Groups	# Proteins	# PSMs	Master Protein Accessions	# Missed Cleavages	Theo. MH+ [Da]	Area: F1: Sample
	High	DLADNLAVDDNLPK		5.54102e-05	1	3	3	unk	0	1512.75	8.31245e+08
High	unk	len=1016	>gnl|unk|TR58575_c4_g3_i2_6 len=1016	5.478	4.14201	1	1	1	338	38	7.37	8.31245e+08	ungrouped_F5
	Confidence	Sequence	Modifications	Qvality PEP	# Protein Groups	# Proteins	# PSMs	Master Protein Accessions	# Missed Cleavages	Theo. MH+ [Da]	Area: F1: Sample
	High	DLADNLAVDDNLPK		5.54102e-05	1	3	3	unk	0	1512.75	8.31245e+08
High	unk	len=930	>gnl|unk|TR58575_c4_g3_i6_4 len=930	5.478	4.51613	1	1	1	310	35.2	5.63	8.31245e+08	ungrouped_F5
	Confidence	Sequence	Modifications	Qvality PEP	# Protein Groups	# Proteins	# PSMs	Master Protein Accessions	# Missed Cleavages	Theo. MH+ [Da]	Area: F1: Sample
	High	DLADNLAVDDNLPK		5.54102e-05	1	3	3	unk	0	1512.75	8.31245e+08
High	unk	len=2010 sp|P53472|ACTA_STRPU Actin, cytoskeletal 1A OS=Strongylocentrotus purpuratus GN=CYIA PE=3 SV=1	>gnl|unk|TR62319_c5_g1_i1_4 len=2010 sp|P53472|ACTA_STRPU Actin, cytoskeletal 1A OS=Strongylocentrotus purpuratus GN=CYIA PE=3 SV=1	76.791	23.4328	13	3	1	670	75.7	9.16	8.12233e+08	ungrouped_F5
	Confidence	Sequence	Modifications	Qvality PEP	# Protein Groups	# Proteins	# PSMs	Master Protein Accessions	# Missed Cleavages	Theo. MH+ [Da]	Area: F1: Sample
	High	DLTDYLMK	1xOxidation [M7]	0.163414	2	10	3	unk; unk	0	1014.48	2.48074e+06
	High	DLYANTVLSGGSTMFPGIADR	1xOxidation [M14]	4.47099e-06	1	2	12	unk	0	2201.05	659602038
	High	EITALAPPTMK	1xOxidation [M10]	0.0268457	1	1	5	unk	0	1187.63	1.18863e+09
	High	HQGVMVGMGQK	1xOxidation [M]	0.00107559	2	8	2	unk; unk	0	1187.57	5.62942e+07
	High	VAPEEHPVLLTEAPLNPK		8.90165e-05	2	8	3	unk; unk	0	1954.06	2.58e+09
	High	YPIEHGIVTNWDDMEK		8.86439e-05	2	15	2	unk; unk	0	1946.9	1.00161e+08
	High	DLYANTVLSGGSTMFPGIADR		2.09103e-07	1	2	3	unk	0	2185.06	550096458
	High	SYELPDGQVITIGNER		0.000142406	3	12	7	unk; unk; unk	0	1790.89	2.10229e+09
	High	QEYDESGPSIVHR		0.00282175	1	7	3	unk	0	1516.7	6.59591e+07
	High	AGFAGDDAPR		0.0146795	2	15	2	unk; unk	0	976.448	996112892
	High	HQGVMVGMGQK		0.0115704	2	8	1	unk; unk	0	1171.57	130647582
	High	DSYVGDEAQSK		0.00441856	2	11	91	unk; unk	0	1198.52	254811842750
	High	DSYVGDEAQSKR		0.0177097	2	11	1	unk; unk	1	1354.62	2.78674e+07
	High	IWHHTFYNELR		0.137835	2	16	1	unk; unk	0	1515.75	2.55446e+07
	High	GYSFTTTAER		0.0671586	2	9	1	unk; unk	0	1132.53	2.62458e+08
	High	DLTDYLMK		0.171093	2	10	21	unk; unk	0	998.486	1.78692e+07
	High	EITALAPPTMK		0.0120641	1	1	5	unk	0	1171.64	1711138586
High	unk	len=241 sp|Q6AYZ1|TBA1C_RAT Tubulin alpha-1C chain OS=Rattus norvegicus GN=Tuba1c PE=1 SV=1	>gnl|unk|TR62695_c3_g5_i2_5 len=241 sp|Q6AYZ1|TBA1C_RAT Tubulin alpha-1C chain OS=Rattus norvegicus GN=Tuba1c PE=1 SV=1	1.887	12.5	1	1	1	80	9	8.48	783607192	ungrouped_F5
	Confidence	Sequence	Modifications	Qvality PEP	# Protein Groups	# Proteins	# PSMs	Master Protein Accessions	# Missed Cleavages	Theo. MH+ [Da]	Area: F1: Sample
	High	DVNAAIATIK		0.0407632	1	6	3	unk	0	1015.58	783607192
High	unk	len=250 sp|P18258|TBA1_PARLI Tubulin alpha-1 chain OS=Paracentrotus lividus PE=2 SV=1	>gnl|unk|TR48539_c0_g1_i1_5 len=250 sp|P18258|TBA1_PARLI Tubulin alpha-1 chain OS=Paracentrotus lividus PE=2 SV=1	4.011	33.7349	2	1	1	83	9.1	9.07	783607192	ungrouped_F5
	Confidence	Sequence	Modifications	Qvality PEP	# Protein Groups	# Proteins	# PSMs	Master Protein Accessions	# Missed Cleavages	Theo. MH+ [Da]	Area: F1: Sample
	High	VGINYQPPTVVPGGDLAK		0.0265135	3	11	4	unk; unk; unk	0	1824.99	1.19664e+09
	High	DVNAAIATIK		0.0407632	1	6	3	unk	0	1015.58	783607192
High	unk	len=243 sp|Q6AYZ1|TBA1C_RAT Tubulin alpha-1C chain OS=Rattus norvegicus GN=Tuba1c PE=1 SV=1	>gnl|unk|TR62695_c3_g5_i1_4 len=243 sp|Q6AYZ1|TBA1C_RAT Tubulin alpha-1C chain OS=Rattus norvegicus GN=Tuba1c PE=1 SV=1	1.887	12.3457	1	1	1	81	9	8.18	783607192	ungrouped_F5
	Confidence	Sequence	Modifications	Qvality PEP	# Protein Groups	# Proteins	# PSMs	Master Protein Accessions	# Missed Cleavages	Theo. MH+ [Da]	Area: F1: Sample
	High	DVNAAIATIK		0.0407632	1	6	3	unk	0	1015.58	783607192
High	unk	len=852 sp|Q68FR8|TBA3_RAT Tubulin alpha-3 chain OS=Rattus norvegicus GN=Tuba3a PE=2 SV=1	>gnl|unk|TR42793_c1_g1_i1_4 len=852 sp|Q68FR8|TBA3_RAT Tubulin alpha-3 chain OS=Rattus norvegicus GN=Tuba3a PE=2 SV=1	4.011	9.85915	2	1	1	284	31.9	4.96	783607192	ungrouped_F5
	Confidence	Sequence	Modifications	Qvality PEP	# Protein Groups	# Proteins	# PSMs	Master Protein Accessions	# Missed Cleavages	Theo. MH+ [Da]	Area: F1: Sample
	High	VGINYQPPTVVPGGDLAK		0.0265135	3	11	4	unk; unk; unk	0	1824.99	1.19664e+09
	High	DVNAAIATIK		0.0407632	1	6	3	unk	0	1015.58	783607192
High	unk	len=252 sp|P02553|TBA_LYTPI Tubulin alpha chain (Fragment) OS=Lytechinus pictus PE=3 SV=1	>gnl|unk|TR74694_c0_g1_i1_4 len=252 sp|P02553|TBA_LYTPI Tubulin alpha chain (Fragment) OS=Lytechinus pictus PE=3 SV=1	4.011	33.3333	2	1	1	84	9.3	9.51	783607192	ungrouped_F5
	Confidence	Sequence	Modifications	Qvality PEP	# Protein Groups	# Proteins	# PSMs	Master Protein Accessions	# Missed Cleavages	Theo. MH+ [Da]	Area: F1: Sample
	High	VGINYQPPTVVPGGDLAK		0.0265135	3	11	4	unk; unk; unk	0	1824.99	1.19664e+09
	High	DVNAAIATIK		0.0407632	1	6	3	unk	0	1015.58	783607192
High	unk	len=263 sp|P18258|TBA1_PARLI Tubulin alpha-1 chain OS=Paracentrotus lividus PE=2 SV=1	>gnl|unk|TR57984_c0_g1_i8_2 len=263 sp|P18258|TBA1_PARLI Tubulin alpha-1 chain OS=Paracentrotus lividus PE=2 SV=1	4.011	32.5581	2	1	1	86	9.3	8.84	783607192	ungrouped_F5
	Confidence	Sequence	Modifications	Qvality PEP	# Protein Groups	# Proteins	# PSMs	Master Protein Accessions	# Missed Cleavages	Theo. MH+ [Da]	Area: F1: Sample
	High	VGINYQPPTVVPGGDLAK		0.0265135	3	11	4	unk; unk; unk	0	1824.99	1.19664e+09
	High	DVNAAIATIK		0.0407632	1	6	3	unk	0	1015.58	783607192
High	unk	len=345	>gnl|unk|TR52734_c2_g1_i7_4 len=345	6.998	17.3913	1	1	1	115	11.1	4.65	750687627	ungrouped_F5
	Confidence	Sequence	Modifications	Qvality PEP	# Protein Groups	# Proteins	# PSMs	Master Protein Accessions	# Missed Cleavages	Theo. MH+ [Da]	Area: F1: Sample
	High	GPDADLSVEGPDLDVSGGGK		3.37545e-06	1	2	2	unk	0	1884.88	750687627
High	unk	len=423	>gnl|unk|TR52734_c2_g1_i10_6 len=423	6.998	14.2857	1	1	1	140	13.2	4.48	750687627	ungrouped_F5
	Confidence	Sequence	Modifications	Qvality PEP	# Protein Groups	# Proteins	# PSMs	Master Protein Accessions	# Missed Cleavages	Theo. MH+ [Da]	Area: F1: Sample
	High	GPDADLSVEGPDLDVSGGGK		3.37545e-06	1	2	2	unk	0	1884.88	750687627
High	unk	len=3331 sp|Q6GNL7|AL1L1_XENLA Cytosolic 10-formyltetrahydrofolate dehydrogenase OS=Xenopus laevis GN=aldh1l1 PE=2 SV=1	>gnl|unk|TR63476_c0_g1_i3_5 len=3331 sp|Q6GNL7|AL1L1_XENLA Cytosolic 10-formyltetrahydrofolate dehydrogenase OS=Xenopus laevis GN=aldh1l1 PE=2 SV=1	3.442	1.08108	1	1	1	1110	128.4	8.73	7.28305e+08	ungrouped_F5
	Confidence	Sequence	Modifications	Qvality PEP	# Protein Groups	# Proteins	# PSMs	Master Protein Accessions	# Missed Cleavages	Theo. MH+ [Da]	Area: F1: Sample
	High	DLGQEALNEYLK		0.00235628	1	2	3	unk	0	1392.7	7.28305e+08
High	unk	len=4223 sp|Q8WZ42|TITIN_HUMAN Titin OS=Homo sapiens GN=TTN PE=1 SV=4	>gnl|unk|TR52661_c1_g1_i5_6 len=4223 sp|Q8WZ42|TITIN_HUMAN Titin OS=Homo sapiens GN=TTN PE=1 SV=4	32.655	7.53376	7	7	1	1407	158.3	3.99	7.225e+08	ungrouped_F5
	Confidence	Sequence	Modifications	Qvality PEP	# Protein Groups	# Proteins	# PSMs	Master Protein Accessions	# Missed Cleavages	Theo. MH+ [Da]	Area: F1: Sample
	High	DLEQMEVQTEDAK	1xOxidation [M5]	0.000447611	1	1	3	unk	0	1551.68	1.65002e+08
	High	GSAPIEQEPIGSQVEEESINEER		1.09199e-06	1	1	2	unk	0	2527.18	283439301
	High	QVVFDDEFVPTPEEEQK		0.139456	1	1	1	unk	0	2035.95	109122858
	High	LDLQSEEIVQDDDVLAER		0.0139043	1	1	1	unk	0	2087.01	2.4743e+07
	High	DLEQMEVQTEDAK		0.000531613	1	1	3	unk	0	1535.69	7.35248e+08
	High	DIDYDDLR		0.198302	1	1	3	unk	0	1024.46	2.97152e+08
	High	VEEEETAPIPTESPAGQTK		3.26604e-05	1	1	3	unk	0	2012.97	1.1351e+09
	High	DTITETIR		0.249252	1	1	1	unk	0	948.5
High	unk	len=6766 sp|Q27991|MYH10_BOVIN Myosin-10 OS=Bos taurus GN=MYH10 PE=2 SV=2	>gnl|unk|TR61465_c1_g1_i2_5 len=6766 sp|Q27991|MYH10_BOVIN Myosin-10 OS=Bos taurus GN=MYH10 PE=2 SV=2	1.075	0.53286	1	1	1	2252	261.7	5.71	7.195e+08	ungrouped_F5
	Confidence	Sequence	Modifications	Qvality PEP	# Protein Groups	# Proteins	# PSMs	Master Protein Accessions	# Missed Cleavages	Theo. MH+ [Da]	Area: F1: Sample
	High	EDGETLKEENAR		0.175051	1	2	2	unk	1	1390.64	7.195e+08
High	unk	len=4930 sp|B1WB65|CING_XENTR Cingulin OS=Xenopus tropicalis GN=cgn PE=2 SV=1	>gnl|unk|TR61465_c1_g1_i4_4 len=4930 sp|B1WB65|CING_XENTR Cingulin OS=Xenopus tropicalis GN=cgn PE=2 SV=1	1.075	0.730371	1	1	1	1643	190.6	7.25	7.195e+08	ungrouped_F5
	Confidence	Sequence	Modifications	Qvality PEP	# Protein Groups	# Proteins	# PSMs	Master Protein Accessions	# Missed Cleavages	Theo. MH+ [Da]	Area: F1: Sample
	High	EDGETLKEENAR		0.175051	1	2	2	unk	1	1390.64	7.195e+08
High	unk	len=4167 sp|Q6PAX7|WDR1B_XENLA WD repeat-containing protein 1-B OS=Xenopus laevis GN=wdr1-b PE=2 SV=1	>gnl|unk|TR61280_c1_g1_i1_4 len=4167 sp|Q6PAX7|WDR1B_XENLA WD repeat-containing protein 1-B OS=Xenopus laevis GN=wdr1-b PE=2 SV=1	7.049	1.72786	2	2	1	1389	160.2	8.91	717554226	ungrouped_F5
	Confidence	Sequence	Modifications	Qvality PEP	# Protein Groups	# Proteins	# PSMs	Master Protein Accessions	# Missed Cleavages	Theo. MH+ [Da]	Area: F1: Sample
	High	DASCTLDSQPQAVAR	1xCarbamidomethyl [C4]	3.37751e-05	1	1	2	unk	0	1618.75	717554226
	High	DIAWTEDSK		0.116878	1	1	1	unk	0	1064.49
High	unk	len=544 sp|Q8BNL5|KCTD6_MOUSE BTB/POZ domain-containing protein KCTD6 OS=Mus musculus GN=Kctd6 PE=2 SV=1	>gnl|unk|TR50723_c3_g4_i2_6 len=544 sp|Q8BNL5|KCTD6_MOUSE BTB/POZ domain-containing protein KCTD6 OS=Mus musculus GN=Kctd6 PE=2 SV=1	3.812	7.22222	1	1	1	180	20.9	8.07	708767036	ungrouped_F5
	Confidence	Sequence	Modifications	Qvality PEP	# Protein Groups	# Proteins	# PSMs	Master Protein Accessions	# Missed Cleavages	Theo. MH+ [Da]	Area: F1: Sample
	High	DDQGNYLIDQDGK		0.00118951	1	6	2	unk	0	1480.66	708767036
High	unk	len=1161 sp|Q8BNL5|KCTD6_MOUSE BTB/POZ domain-containing protein KCTD6 OS=Mus musculus GN=Kctd6 PE=2 SV=1	>gnl|unk|TR50723_c3_g3_i7_6 len=1161 sp|Q8BNL5|KCTD6_MOUSE BTB/POZ domain-containing protein KCTD6 OS=Mus musculus GN=Kctd6 PE=2 SV=1	3.812	3.36788	1	1	1	386	44	6.21	708767036	ungrouped_F5
	Confidence	Sequence	Modifications	Qvality PEP	# Protein Groups	# Proteins	# PSMs	Master Protein Accessions	# Missed Cleavages	Theo. MH+ [Da]	Area: F1: Sample
	High	DDQGNYLIDQDGK		0.00118951	1	6	2	unk	0	1480.66	708767036
High	unk	len=2074 sp|Q8BNL5|KCTD6_MOUSE BTB/POZ domain-containing protein KCTD6 OS=Mus musculus GN=Kctd6 PE=2 SV=1	>gnl|unk|TR62885_c2_g2_i3_6 len=2074 sp|Q8BNL5|KCTD6_MOUSE BTB/POZ domain-containing protein KCTD6 OS=Mus musculus GN=Kctd6 PE=2 SV=1	3.812	1.88406	1	1	1	690	80.5	9.72	708767036	ungrouped_F5
	Confidence	Sequence	Modifications	Qvality PEP	# Protein Groups	# Proteins	# PSMs	Master Protein Accessions	# Missed Cleavages	Theo. MH+ [Da]	Area: F1: Sample
	High	DDQGNYLIDQDGK		0.00118951	1	6	2	unk	0	1480.66	708767036
High	unk	len=650 sp|Q3URF8|KCD21_MOUSE BTB/POZ domain-containing protein KCTD21 OS=Mus musculus GN=Kctd21 PE=2 SV=1	>gnl|unk|TR50723_c3_g3_i10_5 len=650 sp|Q3URF8|KCD21_MOUSE BTB/POZ domain-containing protein KCTD21 OS=Mus musculus GN=Kctd21 PE=2 SV=1	3.812	6.01852	1	1	1	216	24.8	6.29	708767036	ungrouped_F5
	Confidence	Sequence	Modifications	Qvality PEP	# Protein Groups	# Proteins	# PSMs	Master Protein Accessions	# Missed Cleavages	Theo. MH+ [Da]	Area: F1: Sample
	High	DDQGNYLIDQDGK		0.00118951	1	6	2	unk	0	1480.66	708767036
High	unk	len=1824 sp|Q8BNL5|KCTD6_MOUSE BTB/POZ domain-containing protein KCTD6 OS=Mus musculus GN=Kctd6 PE=2 SV=1	>gnl|unk|TR62885_c2_g2_i1_5 len=1824 sp|Q8BNL5|KCTD6_MOUSE BTB/POZ domain-containing protein KCTD6 OS=Mus musculus GN=Kctd6 PE=2 SV=1	3.812	2.14168	1	1	1	607	71.6	9.74	708767036	ungrouped_F5
	Confidence	Sequence	Modifications	Qvality PEP	# Protein Groups	# Proteins	# PSMs	Master Protein Accessions	# Missed Cleavages	Theo. MH+ [Da]	Area: F1: Sample
	High	DDQGNYLIDQDGK		0.00118951	1	6	2	unk	0	1480.66	708767036
High	unk	len=417 sp|Q3URF8|KCD21_MOUSE BTB/POZ domain-containing protein KCTD21 OS=Mus musculus GN=Kctd21 PE=2 SV=1	>gnl|unk|TR50723_c3_g3_i1_4 len=417 sp|Q3URF8|KCD21_MOUSE BTB/POZ domain-containing protein KCTD21 OS=Mus musculus GN=Kctd21 PE=2 SV=1	3.812	9.35252	1	1	1	139	15.9	8.12	708767036	ungrouped_F5
	Confidence	Sequence	Modifications	Qvality PEP	# Protein Groups	# Proteins	# PSMs	Master Protein Accessions	# Missed Cleavages	Theo. MH+ [Da]	Area: F1: Sample
	High	DDQGNYLIDQDGK		0.00118951	1	6	2	unk	0	1480.66	708767036
High	unk	len=4361	>gnl|unk|TR61070_c1_g1_i1_5 len=4361	3.599	1.10117	1	1	1	1453	163.3	8.97	684990171	ungrouped_F5
	Confidence	Sequence	Modifications	Qvality PEP	# Protein Groups	# Proteins	# PSMs	Master Protein Accessions	# Missed Cleavages	Theo. MH+ [Da]	Area: F1: Sample
	High	EVEASAVGFDQPAVAK		0.00176432	1	1	1	unk	0	1617.81	684990171
High	unk	len=2145 sp|P20456|IMPA1_BOVIN Inositol monophosphatase 1 OS=Bos taurus GN=IMPA1 PE=1 SV=1	>gnl|unk|TR52258_c4_g1_i1_4 len=2145 sp|P20456|IMPA1_BOVIN Inositol monophosphatase 1 OS=Bos taurus GN=IMPA1 PE=1 SV=1	6.884	2.23776	1	1	1	715	81.5	6.77	6.84176e+08	ungrouped_F5
	Confidence	Sequence	Modifications	Qvality PEP	# Protein Groups	# Proteins	# PSMs	Master Protein Accessions	# Missed Cleavages	Theo. MH+ [Da]	Area: F1: Sample
	High	SSAADLVTETDQNVEK		1.72616e-05	1	1	3	unk	0	1706.81	6.84176e+08
High	unk	len=3042	>gnl|unk|TR55888_c4_g1_i1_4 len=3042	14.411	3.35306	3	3	1	1014	116.8	8.28	6.79539e+08	ungrouped_F5
	Confidence	Sequence	Modifications	Qvality PEP	# Protein Groups	# Proteins	# PSMs	Master Protein Accessions	# Missed Cleavages	Theo. MH+ [Da]	Area: F1: Sample
	High	DGTMQVTAQEGAEFLK	1xOxidation [M4]	0.000196705	1	1	2	unk	0	1740.81	9.39711e+08
	High	DTTMAATLK	1xOxidation [M4]	0.165938	1	1	1	unk	0	967.476	4.86309e+07
	High	DNTMQVTAK	1xOxidation [M4]	0.150133	1	1	1	unk	0	1023.48	3.10458e+06
	High	DGTMQVTAQEGAEFLK		0.000100533	1	1	5	unk	0	1724.82	1393932847
	High	DTTMAATLK		0.0938949	1	1	2	unk	0	951.482	6.4158e+08
High	unk	len=2600 sp|O43399|TPD54_HUMAN Tumor protein D54 OS=Homo sapiens GN=TPD52L2 PE=1 SV=2	>gnl|unk|TR56866_c2_g2_i1_6 len=2600 sp|O43399|TPD54_HUMAN Tumor protein D54 OS=Homo sapiens GN=TPD52L2 PE=1 SV=2	4.284	1.61476	1	1	1	867	98.2	8.95	6.72999e+08	ungrouped_F5
	Confidence	Sequence	Modifications	Qvality PEP	# Protein Groups	# Proteins	# PSMs	Master Protein Accessions	# Missed Cleavages	Theo. MH+ [Da]	Area: F1: Sample
	High	TPDPQPNPPLPEEK		0.000499193	1	5	2	unk	0	1558.77	6.72999e+08
High	unk	len=2821 sp|O43399|TPD54_HUMAN Tumor protein D54 OS=Homo sapiens GN=TPD52L2 PE=1 SV=2	>gnl|unk|TR56866_c2_g2_i5_5 len=2821 sp|O43399|TPD54_HUMAN Tumor protein D54 OS=Homo sapiens GN=TPD52L2 PE=1 SV=2	4.284	1.48936	1	1	1	940	107.8	9.26	6.72999e+08	ungrouped_F5
	Confidence	Sequence	Modifications	Qvality PEP	# Protein Groups	# Proteins	# PSMs	Master Protein Accessions	# Missed Cleavages	Theo. MH+ [Da]	Area: F1: Sample
	High	TPDPQPNPPLPEEK		0.000499193	1	5	2	unk	0	1558.77	6.72999e+08
High	unk	len=705 sp|Q95212|TPD52_RABIT Tumor protein D52 OS=Oryctolagus cuniculus GN=TPD52 PE=2 SV=1	>gnl|unk|TR22147_c0_g2_i1_3 len=705 sp|Q95212|TPD52_RABIT Tumor protein D52 OS=Oryctolagus cuniculus GN=TPD52 PE=2 SV=1	4.284	5.98291	1	1	1	234	25.8	8.53	6.72999e+08	ungrouped_F5
	Confidence	Sequence	Modifications	Qvality PEP	# Protein Groups	# Proteins	# PSMs	Master Protein Accessions	# Missed Cleavages	Theo. MH+ [Da]	Area: F1: Sample
	High	TPDPQPNPPLPEEK		0.000499193	1	5	2	unk	0	1558.77	6.72999e+08
High	unk	len=2929 sp|O43399|TPD54_HUMAN Tumor protein D54 OS=Homo sapiens GN=TPD52L2 PE=1 SV=2	>gnl|unk|TR56866_c2_g2_i4_6 len=2929 sp|O43399|TPD54_HUMAN Tumor protein D54 OS=Homo sapiens GN=TPD52L2 PE=1 SV=2	4.284	1.43443	1	1	1	976	109.1	6.54	6.72999e+08	ungrouped_F5
	Confidence	Sequence	Modifications	Qvality PEP	# Protein Groups	# Proteins	# PSMs	Master Protein Accessions	# Missed Cleavages	Theo. MH+ [Da]	Area: F1: Sample
	High	TPDPQPNPPLPEEK		0.000499193	1	5	2	unk	0	1558.77	6.72999e+08
High	unk	len=2946 sp|O43399|TPD54_HUMAN Tumor protein D54 OS=Homo sapiens GN=TPD52L2 PE=1 SV=2	>gnl|unk|TR56866_c2_g2_i2_5 len=2946 sp|O43399|TPD54_HUMAN Tumor protein D54 OS=Homo sapiens GN=TPD52L2 PE=1 SV=2	4.284	1.42712	1	1	1	981	111.6	8.29	6.72999e+08	ungrouped_F5
	Confidence	Sequence	Modifications	Qvality PEP	# Protein Groups	# Proteins	# PSMs	Master Protein Accessions	# Missed Cleavages	Theo. MH+ [Da]	Area: F1: Sample
	High	TPDPQPNPPLPEEK		0.000499193	1	5	2	unk	0	1558.77	6.72999e+08
High	unk	len=3303 sp|P18844|7B2_XENLA Neuroendocrine protein 7B2 (Fragment) OS=Xenopus laevis GN=sgne1 PE=1 SV=1	>gnl|unk|TR43005_c1_g1_i1_4 len=3303 sp|P18844|7B2_XENLA Neuroendocrine protein 7B2 (Fragment) OS=Xenopus laevis GN=sgne1 PE=1 SV=1	1.801	0.908265	1	1	1	1101	128	9.41	664098473	ungrouped_F5
	Confidence	Sequence	Modifications	Qvality PEP	# Protein Groups	# Proteins	# PSMs	Master Protein Accessions	# Missed Cleavages	Theo. MH+ [Da]	Area: F1: Sample
	High	DIENTDINAK		0.0476558	1	1	2	unk	0	1132.55	664098473
High	unk	len=2223 sp|P28034|CAMT_PETCR Caffeoyl-CoA O-methyltransferase OS=Petroselinum crispum PE=1 SV=1	>gnl|unk|TR55322_c6_g2_i1_4 len=2223 sp|P28034|CAMT_PETCR Caffeoyl-CoA O-methyltransferase OS=Petroselinum crispum PE=1 SV=1	2.418	1.34953	1	1	1	741	85.6	8.88	6.62852e+08	ungrouped_F5
	Confidence	Sequence	Modifications	Qvality PEP	# Protein Groups	# Proteins	# PSMs	Master Protein Accessions	# Missed Cleavages	Theo. MH+ [Da]	Area: F1: Sample
	High	DAQLLADETR		0.0154331	1	1	4	unk	0	1131.56	6.62852e+08
High	unk	len=1437 sp|Q40784|AAPC_CENCI Putative glucose-6-phosphate 1-epimerase OS=Cenchrus ciliaris PE=2 SV=1	>gnl|unk|TR48544_c1_g1_i2_5 len=1437 sp|Q40784|AAPC_CENCI Putative glucose-6-phosphate 1-epimerase OS=Cenchrus ciliaris PE=2 SV=1	2.803	2.30126	1	1	1	478	55	8.65	6.60744e+08	ungrouped_F5
	Confidence	Sequence	Modifications	Qvality PEP	# Protein Groups	# Proteins	# PSMs	Master Protein Accessions	# Missed Cleavages	Theo. MH+ [Da]	Area: F1: Sample
	High	DLVTVGENYDR		0.00761614	1	2	3	unk	0	1280.61	6.60744e+08
High	unk	len=1984 sp|Q40784|AAPC_CENCI Putative glucose-6-phosphate 1-epimerase OS=Cenchrus ciliaris PE=2 SV=1	>gnl|unk|TR48544_c1_g1_i1_6 len=1984 sp|Q40784|AAPC_CENCI Putative glucose-6-phosphate 1-epimerase OS=Cenchrus ciliaris PE=2 SV=1	2.803	1.66667	1	1	1	660	76.7	8.4	6.60744e+08	ungrouped_F5
	Confidence	Sequence	Modifications	Qvality PEP	# Protein Groups	# Proteins	# PSMs	Master Protein Accessions	# Missed Cleavages	Theo. MH+ [Da]	Area: F1: Sample
	High	DLVTVGENYDR		0.00761614	1	2	3	unk	0	1280.61	6.60744e+08
High	unk	len=707 sp|P69005|ACTD_STRPU Actin, cytoskeletal 2B OS=Strongylocentrotus purpuratus GN=CYIIB PE=2 SV=1	>gnl|unk|TR54248_c2_g1_i3_6 len=707 sp|P69005|ACTD_STRPU Actin, cytoskeletal 2B OS=Strongylocentrotus purpuratus GN=CYIIB PE=2 SV=1	29.787	12.2881	2	1	1	236	26.2	5.85	659602038	ungrouped_F5
	Confidence	Sequence	Modifications	Qvality PEP	# Protein Groups	# Proteins	# PSMs	Master Protein Accessions	# Missed Cleavages	Theo. MH+ [Da]	Area: F1: Sample
	High	DLTDYLMK	1xOxidation [M7]	0.163414	2	10	3	unk; unk	0	1014.48	2.48074e+06
	High	DLYANTVLSGGSTMFPGIADR	1xOxidation [M14]	4.47099e-06	1	2	12	unk	0	2201.05	659602038
	High	DLYANTVLSGGSTMFPGIADR		2.09103e-07	1	2	3	unk	0	2185.06	550096458
	High	DLTDYLMK		0.171093	2	10	21	unk; unk	0	998.486	1.78692e+07
High	unk	len=7662 sp|Q62407|SPEG_MOUSE Striated muscle-specific serine/threonine-protein kinase OS=Mus musculus GN=Speg PE=1 SV=2	>gnl|unk|TR62584_c3_g1_i3_5 len=7662 sp|Q62407|SPEG_MOUSE Striated muscle-specific serine/threonine-protein kinase OS=Mus musculus GN=Speg PE=1 SV=2	2.949	0.822562	1	1	1	2553	287.9	7.71	6.55152e+08	ungrouped_F5
	Confidence	Sequence	Modifications	Qvality PEP	# Protein Groups	# Proteins	# PSMs	Master Protein Accessions	# Missed Cleavages	Theo. MH+ [Da]	Area: F1: Sample
	High	SSSAPSAEPSASTAPQGSAGK		0.00582589	1	2	1	unk	0	1874.87	6.55152e+08
High	unk	len=10856 sp|A2ASS6|TITIN_MOUSE Titin OS=Mus musculus GN=Ttn PE=1 SV=1	>gnl|unk|TR62584_c3_g1_i2_6 len=10856 sp|A2ASS6|TITIN_MOUSE Titin OS=Mus musculus GN=Ttn PE=1 SV=1	2.949	0.580271	1	1	1	3619	408.1	7.34	6.55152e+08	ungrouped_F5
	Confidence	Sequence	Modifications	Qvality PEP	# Protein Groups	# Proteins	# PSMs	Master Protein Accessions	# Missed Cleavages	Theo. MH+ [Da]	Area: F1: Sample
	High	SSSAPSAEPSASTAPQGSAGK		0.00582589	1	2	1	unk	0	1874.87	6.55152e+08
High	unk	len=5696 sp|P02751|FINC_HUMAN Fibronectin OS=Homo sapiens GN=FN1 PE=1 SV=4	>gnl|unk|TR61630_c6_g2_i1_6 len=5696 sp|P02751|FINC_HUMAN Fibronectin OS=Homo sapiens GN=FN1 PE=1 SV=4	6.982	1.73867	2	2	1	1898	214.1	7.33	6.46158e+08	ungrouped_F5
	Confidence	Sequence	Modifications	Qvality PEP	# Protein Groups	# Proteins	# PSMs	Master Protein Accessions	# Missed Cleavages	Theo. MH+ [Da]	Area: F1: Sample
	High	SPPATPEGMELIPTPSR		0.0352832	1	1	1	unk	0	1779.89	9.58724e+07
	High	LTDPSTGESDTVEVDK		0.000129851	1	1	3	unk	0	1692.78	1.19644e+09
High	unk	len=520 sp|P43689|TPM2_BIOGL Tropomyosin-2 OS=Biomphalaria glabrata PE=2 SV=1	>gnl|unk|TR44738_c0_g1_i1_2 len=520 sp|P43689|TPM2_BIOGL Tropomyosin-2 OS=Biomphalaria glabrata PE=2 SV=1	22.003	26.5896	5	5	1	173	20	4.84	6.44391e+08	ungrouped_F5
	Confidence	Sequence	Modifications	Qvality PEP	# Protein Groups	# Proteins	# PSMs	Master Protein Accessions	# Missed Cleavages	Theo. MH+ [Da]	Area: F1: Sample
	High	LQMTEQQLEVAEAK	1xOxidation [M3]	7.49498e-05	1	6	3	unk	0	1633.81	343444959
	High	LILLEEDNGKQEEALGDTR		0.000554388	1	6	1	unk	1	2143.09	100043047
	High	LILLEEDNGK		0.0254353	1	6	2	unk	0	1143.63	3.42971e+08
	High	QEEALGDTR		0.169791	1	6	1	unk	0	1018.48	66882207
	High	LETIEVEADENLR		0.000305571	1	6	6	unk	0	1530.76	905210854
	High	LQMTEQQLEVAEAK		0.00024363	1	6	1	unk	0	1617.82	684990171
High	unk	len=5113 sp|O88398|AVIL_MOUSE Advillin OS=Mus musculus GN=Avil PE=1 SV=2	>gnl|unk|TR61587_c1_g1_i1_5 len=5113 sp|O88398|AVIL_MOUSE Advillin OS=Mus musculus GN=Avil PE=1 SV=2	8.122	1.46714	2	2	1	1704	194.8	8.63	6.38113e+08	ungrouped_F5
	Confidence	Sequence	Modifications	Qvality PEP	# Protein Groups	# Proteins	# PSMs	Master Protein Accessions	# Missed Cleavages	Theo. MH+ [Da]	Area: F1: Sample
	High	AAEEQEDSFENTAK		0.000210361	1	4	2	unk	0	1568.67	188308605
	High	DPDSTQLIQVK		0.00269458	1	2	3	unk	0	1243.65	1.08792e+09
High	unk	len=5158 sp|O75366|AVIL_HUMAN Advillin OS=Homo sapiens GN=AVIL PE=1 SV=3	>gnl|unk|TR61587_c1_g1_i2_5 len=5158 sp|O75366|AVIL_HUMAN Advillin OS=Homo sapiens GN=AVIL PE=1 SV=3	8.122	1.45433	2	2	1	1719	196.4	8.53	6.38113e+08	ungrouped_F5
	Confidence	Sequence	Modifications	Qvality PEP	# Protein Groups	# Proteins	# PSMs	Master Protein Accessions	# Missed Cleavages	Theo. MH+ [Da]	Area: F1: Sample
	High	AAEEQEDSFENTAK		0.000210361	1	4	2	unk	0	1568.67	188308605
	High	DPDSTQLIQVK		0.00269458	1	2	3	unk	0	1243.65	1.08792e+09
High	unk	len=3069 sp|P45386|IGA4_HAEIF Immunoglobulin A1 protease autotransporter OS=Haemophilus influenzae GN=iga PE=3 SV=1	>gnl|unk|TR54640_c1_g1_i1_5 len=3069 sp|P45386|IGA4_HAEIF Immunoglobulin A1 protease autotransporter OS=Haemophilus influenzae GN=iga PE=3 SV=1	22.435	4.89237	3	3	1	1022	117.6	10.15	6.25008e+08	ungrouped_F5
	Confidence	Sequence	Modifications	Qvality PEP	# Protein Groups	# Proteins	# PSMs	Master Protein Accessions	# Missed Cleavages	Theo. MH+ [Da]	Area: F1: Sample
	High	LVVETIEPPIVDDR		6.89178e-05	1	1	3	unk	0	1594.87	4.65218e+08
	High	VDPSPSESVEPVITDEGK		0.000106614	1	1	3	unk	0	1884.91	8.06417e+08
	High	VEEISDNSAVSVDNDTPK		4.52208e-08	1	1	3	unk	0	1918.89	6.03389e+08
High	unk	len=7722 sp|O15943|CADN_DROME Neural-cadherin OS=Drosophila melanogaster GN=CadN PE=1 SV=2	>gnl|unk|TR63965_c2_g1_i5_6 len=7722 sp|O15943|CADN_DROME Neural-cadherin OS=Drosophila melanogaster GN=CadN PE=1 SV=2	4.133	0.466382	1	1	1	2573	287.8	4.98	6.24549e+08	ungrouped_F5
	Confidence	Sequence	Modifications	Qvality PEP	# Protein Groups	# Proteins	# PSMs	Master Protein Accessions	# Missed Cleavages	Theo. MH+ [Da]	Area: F1: Sample
	High	VEVDDPDILEDK		0.000658427	1	1	3	unk	0	1386.66	6.24549e+08
High	unk	len=8285 sp|P24733|MYS_ARGIR Myosin heavy chain, striated muscle OS=Argopecten irradians PE=1 SV=1	>gnl|unk|TR54747_c4_g1_i2_5 len=8285 sp|P24733|MYS_ARGIR Myosin heavy chain, striated muscle OS=Argopecten irradians PE=1 SV=1	26.601	2.64493	6	6	1	2760	318.7	7.62	6.04376e+08	ungrouped_F5
	Confidence	Sequence	Modifications	Qvality PEP	# Protein Groups	# Proteins	# PSMs	Master Protein Accessions	# Missed Cleavages	Theo. MH+ [Da]	Area: F1: Sample
	High	DDIQQMNPPK	1xOxidation [M6]	0.0877009	1	1	1	unk	0	1201.55	1.33811e+07
	High	VELEDVSSNMDYITK	1xOxidation [M10]	1.90901e-05	1	2	2	unk	0	1758.81	191176801
	High	DLEDYEER		0.190986	1	2	3	unk	0	1068.45	2.10889e+08
	High	LEEEEDSTANVSAAK		3.70408e-05	1	1	2	unk	0	1592.73	3.72557e+08
	High	DSLEEESEAR		0.016567	1	2	2	unk	0	1164.5	945572932
	High	VELEDVSSNMDYITK		8.97666e-05	1	2	1	unk	0	1742.82	494998702
	High	SLNDDIAAQDNVIAK		0.000205995	1	1	1	unk	0	1586.8
High	unk	len=5730 sp|Q3SY69|AL1L2_HUMAN Mitochondrial 10-formyltetrahydrofolate dehydrogenase OS=Homo sapiens GN=ALDH1L2 PE=1 SV=2	>gnl|unk|TR63476_c0_g1_i2_5 len=5730 sp|Q3SY69|AL1L2_HUMAN Mitochondrial 10-formyltetrahydrofolate dehydrogenase OS=Homo sapiens GN=ALDH1L2 PE=1 SV=2	13.685	2.2001	3	3	1	1909	217.5	7.88	599138026	ungrouped_F5
	Confidence	Sequence	Modifications	Qvality PEP	# Protein Groups	# Proteins	# PSMs	Master Protein Accessions	# Missed Cleavages	Theo. MH+ [Da]	Area: F1: Sample
	High	SVDVDPNDTVDTLYNR		2.24836e-05	1	1	4	unk	0	1822.85	6.33515e+08
	High	DLGQEALNEYLK		0.00235628	1	2	3	unk	0	1392.7	7.28305e+08
	High	ASVADTDVAVAAAK		0.00050764	1	1	3	unk	0	1288.67	435594467
High	unk	len=3652	>gnl|unk|TR63381_c5_g1_i3_5 len=3652	24.091	3.94412	2	2	1	1217	139.5	5.01	5.93119e+08	ungrouped_F5
	Confidence	Sequence	Modifications	Qvality PEP	# Protein Groups	# Proteins	# PSMs	Master Protein Accessions	# Missed Cleavages	Theo. MH+ [Da]	Area: F1: Sample
	High	TVQMIPVEVDPSEYPEGAFGDDDDVR	1xOxidation [M4]	9.87397e-07	1	3	2	unk	0	2896.28	1.47674e+08
	High	TVQMIPVEVDPSEYPEGAFGDDDDVR		0.00409753	1	3	1	unk	0	2880.29	4.28847e+07
	High	DGEEVDQQEEVETNIEEDGVVK		1.20261e-06	1	4	6	unk	0	2490.1	1.03856e+09
High	unk	len=4941 sp|Q9Y2J2|E41L3_HUMAN Band 4.1-like protein 3 OS=Homo sapiens GN=EPB41L3 PE=1 SV=2	>gnl|unk|TR63426_c3_g1_i3_5 len=4941 sp|Q9Y2J2|E41L3_HUMAN Band 4.1-like protein 3 OS=Homo sapiens GN=EPB41L3 PE=1 SV=2	35.656	3.40219	3	3	1	1646	187.8	5.9	5.90291e+08	ungrouped_F5
	Confidence	Sequence	Modifications	Qvality PEP	# Protein Groups	# Proteins	# PSMs	Master Protein Accessions	# Missed Cleavages	Theo. MH+ [Da]	Area: F1: Sample
	High	EPEDAVDGEEDPGTLISAQTMTSETR	1xOxidation [M21]	4.09395e-06	1	1	2	unk	0	2794.22	496226610
	High	EPEDAVDGEEDPGTLISAQTMTSETR		1.4096e-07	1	1	5	unk	0	2778.23	1.09615e+09
	High	TAMLVQQQQSTEDDSK		2.21094e-05	1	1	2	unk	0	1808.83	6.68216e+08
	High	SYPPEPVEEEEVAK		0.0621634	1	1	1	unk	0	1602.75	6505540
High	unk	len=2176 sp|O73872|SODC_DANRE Superoxide dismutase [Cu-Zn] OS=Danio rerio GN=sod1 PE=2 SV=1	>gnl|unk|TR57045_c1_g1_i1_6 len=2176 sp|O73872|SODC_DANRE Superoxide dismutase [Cu-Zn] OS=Danio rerio GN=sod1 PE=2 SV=1	9.108	4.41989	2	2	1	724	82	8.7	5.61213e+08	ungrouped_F5
	Confidence	Sequence	Modifications	Qvality PEP	# Protein Groups	# Proteins	# PSMs	Master Protein Accessions	# Missed Cleavages	Theo. MH+ [Da]	Area: F1: Sample
	High	SLVVHADIDDLGK		0.157858	1	1	1	unk	0	1381.73	1.62463e+06
	High	GAGEVTGTIEFVQEGDTVK		1.94131e-05	1	2	4	unk	0	1936.95	1.1208e+09
High	unk	len=2032 sp|P15374|UCHL3_HUMAN Ubiquitin carboxyl-terminal hydrolase isozyme L3 OS=Homo sapiens GN=UCHL3 PE=1 SV=1	>gnl|unk|TR56800_c1_g1_i4_5 len=2032 sp|P15374|UCHL3_HUMAN Ubiquitin carboxyl-terminal hydrolase isozyme L3 OS=Homo sapiens GN=UCHL3 PE=1 SV=1	1.12	1.4771	1	1	1	677	77.6	8.75	5.53684e+08	ungrouped_F5
	Confidence	Sequence	Modifications	Qvality PEP	# Protein Groups	# Proteins	# PSMs	Master Protein Accessions	# Missed Cleavages	Theo. MH+ [Da]	Area: F1: Sample
	High	DQIPQDDTLK		0.161543	1	2	1	unk	0	1172.58	5.53684e+08
High	unk	len=2008 sp|P15374|UCHL3_HUMAN Ubiquitin carboxyl-terminal hydrolase isozyme L3 OS=Homo sapiens GN=UCHL3 PE=1 SV=1	>gnl|unk|TR56800_c1_g1_i1_6 len=2008 sp|P15374|UCHL3_HUMAN Ubiquitin carboxyl-terminal hydrolase isozyme L3 OS=Homo sapiens GN=UCHL3 PE=1 SV=1	1.12	1.49477	1	1	1	669	77	8.5	5.53684e+08	ungrouped_F5
	Confidence	Sequence	Modifications	Qvality PEP	# Protein Groups	# Proteins	# PSMs	Master Protein Accessions	# Missed Cleavages	Theo. MH+ [Da]	Area: F1: Sample
	High	DQIPQDDTLK		0.161543	1	2	1	unk	0	1172.58	5.53684e+08
High	unk	len=899 sp|P91753|MP62_LYTPI Mitotic apparatus protein p62 OS=Lytechinus pictus PE=2 SV=1	>gnl|unk|TR26732_c0_g1_i1_4 len=899 sp|P91753|MP62_LYTPI Mitotic apparatus protein p62 OS=Lytechinus pictus PE=2 SV=1	20.788	13.0435	2	2	1	299	32.7	4.07	5.50623e+08	ungrouped_F5
	Confidence	Sequence	Modifications	Qvality PEP	# Protein Groups	# Proteins	# PSMs	Master Protein Accessions	# Missed Cleavages	Theo. MH+ [Da]	Area: F1: Sample
	High	ISSGNDDFDIIGDSPGCSK	1xCarbamidomethyl [C17]	9.2386e-06	1	2	3	unk	0	1983.86	4.48437e+08
	High	AVQDAGEAIEEDEVSATTFK		2.71221e-07	1	2	4	unk	0	2109.98	6.52809e+08
High	unk	len=824 sp|P91753|MP62_LYTPI Mitotic apparatus protein p62 OS=Lytechinus pictus PE=2 SV=1	>gnl|unk|TR26732_c0_g1_i2_4 len=824 sp|P91753|MP62_LYTPI Mitotic apparatus protein p62 OS=Lytechinus pictus PE=2 SV=1	20.788	14.2336	2	2	1	274	30	3.98	5.50623e+08	ungrouped_F5
	Confidence	Sequence	Modifications	Qvality PEP	# Protein Groups	# Proteins	# PSMs	Master Protein Accessions	# Missed Cleavages	Theo. MH+ [Da]	Area: F1: Sample
	High	ISSGNDDFDIIGDSPGCSK	1xCarbamidomethyl [C17]	9.2386e-06	1	2	3	unk	0	1983.86	4.48437e+08
	High	AVQDAGEAIEEDEVSATTFK		2.71221e-07	1	2	4	unk	0	2109.98	6.52809e+08
High	unk	len=5416 sp|P05661|MYSA_DROME Myosin heavy chain, muscle OS=Drosophila melanogaster GN=Mhc PE=1 SV=4	>gnl|unk|TR54747_c4_g1_i1_6 len=5416 sp|P05661|MYSA_DROME Myosin heavy chain, muscle OS=Drosophila melanogaster GN=Mhc PE=1 SV=4	14.675	1.82927	3	3	1	1804	208.6	8.66	5.50487e+08	ungrouped_F5
	Confidence	Sequence	Modifications	Qvality PEP	# Protein Groups	# Proteins	# PSMs	Master Protein Accessions	# Missed Cleavages	Theo. MH+ [Da]	Area: F1: Sample
	High	VELEDVSSNMDYITK	1xOxidation [M10]	1.90901e-05	1	2	2	unk	0	1758.81	191176801
	High	DLEDYEER		0.190986	1	2	3	unk	0	1068.45	2.10889e+08
	High	DSLEEESEAR		0.016567	1	2	2	unk	0	1164.5	945572932
	High	VELEDVSSNMDYITK		8.97666e-05	1	2	1	unk	0	1742.82	494998702
High	unk	len=3608 sp|P00349|6PGD_SHEEP 6-phosphogluconate dehydrogenase, decarboxylating OS=Ovis aries GN=PGD PE=1 SV=4	>gnl|unk|TR61335_c1_g1_i1_6 len=3608 sp|P00349|6PGD_SHEEP 6-phosphogluconate dehydrogenase, decarboxylating OS=Ovis aries GN=PGD PE=1 SV=4	10.881	1.83028	2	2	1	1202	137.2	8.16	5.38083e+08	ungrouped_F5
	Confidence	Sequence	Modifications	Qvality PEP	# Protein Groups	# Proteins	# PSMs	Master Protein Accessions	# Missed Cleavages	Theo. MH+ [Da]	Area: F1: Sample
	High	DVLGMTCDEMSK	1xCarbamidomethyl [C7]; 2xOxidation [M5; M10]	0.0209203	1	3	1	unk	0	1417.56	22074484
	High	DVLGMTCDEMSK	1xCarbamidomethyl [C7]; 1xOxidation [M]	0.00438168	1	3	2	unk	0	1401.57	3.65803e+07
	High	DVLGMTCDEMSK	1xCarbamidomethyl [C7]	0.00152987	1	3	2	unk	0	1385.57	2.69155e+08
	High	DEDGQFLVEK		0.0437172	1	3	4	unk	0	1179.55	807010848
High	unk	len=231 sp|P52209|6PGD_HUMAN 6-phosphogluconate dehydrogenase, decarboxylating OS=Homo sapiens GN=PGD PE=1 SV=3	>gnl|unk|TR27242_c0_g2_i1_1 len=231 sp|P52209|6PGD_HUMAN 6-phosphogluconate dehydrogenase, decarboxylating OS=Homo sapiens GN=PGD PE=1 SV=3	10.881	28.5714	2	2	1	77	8.8	4.84	5.38083e+08	ungrouped_F5
	Confidence	Sequence	Modifications	Qvality PEP	# Protein Groups	# Proteins	# PSMs	Master Protein Accessions	# Missed Cleavages	Theo. MH+ [Da]	Area: F1: Sample
	High	DVLGMTCDEMSK	1xCarbamidomethyl [C7]; 2xOxidation [M5; M10]	0.0209203	1	3	1	unk	0	1417.56	22074484
	High	DVLGMTCDEMSK	1xCarbamidomethyl [C7]; 1xOxidation [M]	0.00438168	1	3	2	unk	0	1401.57	3.65803e+07
	High	DVLGMTCDEMSK	1xCarbamidomethyl [C7]	0.00152987	1	3	2	unk	0	1385.57	2.69155e+08
	High	DEDGQFLVEK		0.0437172	1	3	4	unk	0	1179.55	807010848
High	unk	len=261 sp|P52209|6PGD_HUMAN 6-phosphogluconate dehydrogenase, decarboxylating OS=Homo sapiens GN=PGD PE=1 SV=3	>gnl|unk|TR27242_c0_g1_i1_1 len=261 sp|P52209|6PGD_HUMAN 6-phosphogluconate dehydrogenase, decarboxylating OS=Homo sapiens GN=PGD PE=1 SV=3	10.881	25.2874	2	2	1	87	9.8	4.78	5.38083e+08	ungrouped_F5
	Confidence	Sequence	Modifications	Qvality PEP	# Protein Groups	# Proteins	# PSMs	Master Protein Accessions	# Missed Cleavages	Theo. MH+ [Da]	Area: F1: Sample
	High	DVLGMTCDEMSK	1xCarbamidomethyl [C7]; 2xOxidation [M5; M10]	0.0209203	1	3	1	unk	0	1417.56	22074484
	High	DVLGMTCDEMSK	1xCarbamidomethyl [C7]; 1xOxidation [M]	0.00438168	1	3	2	unk	0	1401.57	3.65803e+07
	High	DVLGMTCDEMSK	1xCarbamidomethyl [C7]	0.00152987	1	3	2	unk	0	1385.57	2.69155e+08
	High	DEDGQFLVEK		0.0437172	1	3	4	unk	0	1179.55	807010848
High	unk	len=3659 sp|Q15746|MYLK_HUMAN Myosin light chain kinase, smooth muscle OS=Homo sapiens GN=MYLK PE=1 SV=4	>gnl|unk|TR56692_c1_g1_i1_5 len=3659 sp|Q15746|MYLK_HUMAN Myosin light chain kinase, smooth muscle OS=Homo sapiens GN=MYLK PE=1 SV=4	1.064	0.820345	1	1	1	1219	140.7	9.33	5.30638e+08	ungrouped_F5
	Confidence	Sequence	Modifications	Qvality PEP	# Protein Groups	# Proteins	# PSMs	Master Protein Accessions	# Missed Cleavages	Theo. MH+ [Da]	Area: F1: Sample
	High	DVGTGAALSK		0.178412	1	1	1	unk	0	918.489	5.30638e+08
High	unk	len=229 sp|P37397|CNN3_RAT Calponin-3 OS=Rattus norvegicus GN=Cnn3 PE=1 SV=1	>gnl|unk|TR38673_c0_g1_i1_4 len=229 sp|P37397|CNN3_RAT Calponin-3 OS=Rattus norvegicus GN=Cnn3 PE=1 SV=1	5.007	18.4211	1	1	1	76	8.5	7.24	5.28304e+08	ungrouped_F5
	Confidence	Sequence	Modifications	Qvality PEP	# Protein Groups	# Proteins	# PSMs	Master Protein Accessions	# Missed Cleavages	Theo. MH+ [Da]	Area: F1: Sample
	High	DQEVFQVNDLFESK		0.000131496	1	2	3	unk	0	1697.8	5.28304e+08
High	unk	len=1641 sp|P37397|CNN3_RAT Calponin-3 OS=Rattus norvegicus GN=Cnn3 PE=1 SV=1	>gnl|unk|TR38673_c0_g1_i2_4 len=1641 sp|P37397|CNN3_RAT Calponin-3 OS=Rattus norvegicus GN=Cnn3 PE=1 SV=1	5.007	2.55941	1	1	1	547	63.8	9.44	5.28304e+08	ungrouped_F5
	Confidence	Sequence	Modifications	Qvality PEP	# Protein Groups	# Proteins	# PSMs	Master Protein Accessions	# Missed Cleavages	Theo. MH+ [Da]	Area: F1: Sample
	High	DQEVFQVNDLFESK		0.000131496	1	2	3	unk	0	1697.8	5.28304e+08
High	unk	len=1880 sp|P50398|GDIA_RAT Rab GDP dissociation inhibitor alpha OS=Rattus norvegicus GN=Gdi1 PE=1 SV=1	>gnl|unk|TR64098_c10_g3_i1_6 len=1880 sp|P50398|GDIA_RAT Rab GDP dissociation inhibitor alpha OS=Rattus norvegicus GN=Gdi1 PE=1 SV=1	8.115	4.15335	2	2	1	626	69.8	7.33	5.26759e+08	ungrouped_F5
	Confidence	Sequence	Modifications	Qvality PEP	# Protein Groups	# Proteins	# PSMs	Master Protein Accessions	# Missed Cleavages	Theo. MH+ [Da]	Area: F1: Sample
	High	DDSYLQEPCGK	1xCarbamidomethyl [C9]	0.00440008	1	1	5	unk	0	1311.55	8.78771e+08
	High	FVSVADVFEPNDDGK		0.000130397	1	1	2	unk	0	1638.76	1.74747e+08
High	unk	len=4036 sp|G5E8K5|ANK3_MOUSE Ankyrin-3 OS=Mus musculus GN=Ank3 PE=1 SV=1	>gnl|unk|TR63381_c5_g1_i1_5 len=4036 sp|G5E8K5|ANK3_MOUSE Ankyrin-3 OS=Mus musculus GN=Ank3 PE=1 SV=1	30.146	4.38662	3	3	1	1345	154.3	5.24	5.25219e+08	ungrouped_F5
	Confidence	Sequence	Modifications	Qvality PEP	# Protein Groups	# Proteins	# PSMs	Master Protein Accessions	# Missed Cleavages	Theo. MH+ [Da]	Area: F1: Sample
	High	TVQMIPVEVDPSEYPEGAFGDDDDVR	1xOxidation [M4]	9.87397e-07	1	3	2	unk	0	2896.28	1.47674e+08
	High	DIQMALDQSDR	1xOxidation [M4]	0.00774471	1	2	4	unk	0	1307.59	9.14606e+07
	High	TVQMIPVEVDPSEYPEGAFGDDDDVR		0.00409753	1	3	1	unk	0	2880.29	4.28847e+07
	High	DGEEVDQQEEVETNIEEDGVVK		1.20261e-06	1	4	6	unk	0	2490.1	1.03856e+09
	High	DIQMALDQSDR		0.00329515	1	2	3	unk	0	1291.59	389417536
High	unk	len=5755 sp|G5E8K5|ANK3_MOUSE Ankyrin-3 OS=Mus musculus GN=Ank3 PE=1 SV=1	>gnl|unk|TR63381_c5_g1_i2_5 len=5755 sp|G5E8K5|ANK3_MOUSE Ankyrin-3 OS=Mus musculus GN=Ank3 PE=1 SV=1	30.146	3.07612	3	3	1	1918	217.1	5.31	5.25219e+08	ungrouped_F5
	Confidence	Sequence	Modifications	Qvality PEP	# Protein Groups	# Proteins	# PSMs	Master Protein Accessions	# Missed Cleavages	Theo. MH+ [Da]	Area: F1: Sample
	High	TVQMIPVEVDPSEYPEGAFGDDDDVR	1xOxidation [M4]	9.87397e-07	1	3	2	unk	0	2896.28	1.47674e+08
	High	DIQMALDQSDR	1xOxidation [M4]	0.00774471	1	2	4	unk	0	1307.59	9.14606e+07
	High	TVQMIPVEVDPSEYPEGAFGDDDDVR		0.00409753	1	3	1	unk	0	2880.29	4.28847e+07
	High	DGEEVDQQEEVETNIEEDGVVK		1.20261e-06	1	4	6	unk	0	2490.1	1.03856e+09
	High	DIQMALDQSDR		0.00329515	1	2	3	unk	0	1291.59	389417536
High	unk	len=509 sp|Q6Q0N1|CNDP2_RAT Cytosolic non-specific dipeptidase OS=Rattus norvegicus GN=Cndp2 PE=1 SV=1	>gnl|unk|TR61231_c0_g2_i10_6 len=509 sp|Q6Q0N1|CNDP2_RAT Cytosolic non-specific dipeptidase OS=Rattus norvegicus GN=Cndp2 PE=1 SV=1	4.203	10	1	1	1	170	18.7	8.09	5.19812e+08	ungrouped_F5
	Confidence	Sequence	Modifications	Qvality PEP	# Protein Groups	# Proteins	# PSMs	Master Protein Accessions	# Missed Cleavages	Theo. MH+ [Da]	Area: F1: Sample
	High	EGGSIPVTLTLQNATGK		0.000578138	1	4	2	unk	0	1685.91	5.19812e+08
High	unk	len=3719 sp|Q2TBW7|SNX2_BOVIN Sorting nexin-2 OS=Bos taurus GN=SNX2 PE=2 SV=1	>gnl|unk|TR62959_c2_g1_i1_5 len=3719 sp|Q2TBW7|SNX2_BOVIN Sorting nexin-2 OS=Bos taurus GN=SNX2 PE=2 SV=1	3.942	1.21065	1	1	1	1239	143.1	6.81	5.09048e+08	ungrouped_F5
	Confidence	Sequence	Modifications	Qvality PEP	# Protein Groups	# Proteins	# PSMs	Master Protein Accessions	# Missed Cleavages	Theo. MH+ [Da]	Area: F1: Sample
	High	LDAEPTSPLTLETEK		0.000936557	1	1	3	unk	0	1643.84	5.09048e+08
High	unk	len=4558 sp|Q03626|MUG1_RAT Murinoglobulin-1 OS=Rattus norvegicus GN=Mug1 PE=2 SV=1	>gnl|unk|TR63864_c3_g1_i2_5 len=4558 sp|Q03626|MUG1_RAT Murinoglobulin-1 OS=Rattus norvegicus GN=Mug1 PE=2 SV=1	6.931	1.05332	1	1	1	1519	171.1	5	5.06357e+08	ungrouped_F5
	Confidence	Sequence	Modifications	Qvality PEP	# Protein Groups	# Proteins	# PSMs	Master Protein Accessions	# Missed Cleavages	Theo. MH+ [Da]	Area: F1: Sample
	High	FAAQEADATDLYVEAK		2.49698e-05	1	2	4	unk	0	1741.83	5.06357e+08
High	unk	len=4890 sp|P20742|PZP_HUMAN Pregnancy zone protein OS=Homo sapiens GN=PZP PE=1 SV=4	>gnl|unk|TR63864_c3_g1_i1_4 len=4890 sp|P20742|PZP_HUMAN Pregnancy zone protein OS=Homo sapiens GN=PZP PE=1 SV=4	6.931	0.981595	1	1	1	1630	182.8	4.96	5.06357e+08	ungrouped_F5
	Confidence	Sequence	Modifications	Qvality PEP	# Protein Groups	# Proteins	# PSMs	Master Protein Accessions	# Missed Cleavages	Theo. MH+ [Da]	Area: F1: Sample
	High	FAAQEADATDLYVEAK		2.49698e-05	1	2	4	unk	0	1741.83	5.06357e+08
High	unk	len=3066 sp|Q45FY6|HPRT_PIG Hypoxanthine-guanine phosphoribosyltransferase OS=Sus scrofa GN=HPRT1 PE=2 SV=3	>gnl|unk|TR51099_c7_g1_i1_4 len=3066 sp|Q45FY6|HPRT_PIG Hypoxanthine-guanine phosphoribosyltransferase OS=Sus scrofa GN=HPRT1 PE=2 SV=3	6.956	1.8591	1	1	1	1022	117.5	8.57	459573502	ungrouped_F5
	Confidence	Sequence	Modifications	Qvality PEP	# Protein Groups	# Proteins	# PSMs	Master Protein Accessions	# Missed Cleavages	Theo. MH+ [Da]	Area: F1: Sample
	High	STGEITVVGGDNLEDLEGK		3.64021e-06	1	1	2	unk	0	1932.94	459573502
High	unk	len=4331 sp|Q99NB1|ACS2L_MOUSE Acetyl-coenzyme A synthetase 2-like, mitochondrial OS=Mus musculus GN=Acss1 PE=1 SV=1	>gnl|unk|TR59639_c3_g2_i4_5 len=4331 sp|Q99NB1|ACS2L_MOUSE Acetyl-coenzyme A synthetase 2-like, mitochondrial OS=Mus musculus GN=Acss1 PE=1 SV=1	4.554	2.0097	2	2	1	1443	164.4	8.07	4.51806e+08	ungrouped_F5
	Confidence	Sequence	Modifications	Qvality PEP	# Protein Groups	# Proteins	# PSMs	Master Protein Accessions	# Missed Cleavages	Theo. MH+ [Da]	Area: F1: Sample
	High	VIDAGVETVLTTDQAVR		0.139456	1	2	1	unk	0	1786.95	1.97952e+07
	High	DDVTESEEDIVK		0.00277482	1	2	3	unk	0	1378.62	8.83817e+08
High	unk	len=4966 sp|Q99NB1|ACS2L_MOUSE Acetyl-coenzyme A synthetase 2-like, mitochondrial OS=Mus musculus GN=Acss1 PE=1 SV=1	>gnl|unk|TR59639_c3_g2_i3_5 len=4966 sp|Q99NB1|ACS2L_MOUSE Acetyl-coenzyme A synthetase 2-like, mitochondrial OS=Mus musculus GN=Acss1 PE=1 SV=1	4.554	1.75227	2	2	1	1655	189.5	8.28	4.51806e+08	ungrouped_F5
	Confidence	Sequence	Modifications	Qvality PEP	# Protein Groups	# Proteins	# PSMs	Master Protein Accessions	# Missed Cleavages	Theo. MH+ [Da]	Area: F1: Sample
	High	VIDAGVETVLTTDQAVR		0.139456	1	2	1	unk	0	1786.95	1.97952e+07
	High	DDVTESEEDIVK		0.00277482	1	2	3	unk	0	1378.62	8.83817e+08
High	unk	len=481 sp|A2AAJ9|OBSCN_MOUSE Obscurin OS=Mus musculus GN=Obscn PE=2 SV=2	>gnl|unk|TR24150_c0_g1_i1_6 len=481 sp|A2AAJ9|OBSCN_MOUSE Obscurin OS=Mus musculus GN=Obscn PE=2 SV=2	12.668	10.0629	1	1	1	159	17.3	4.77	4.51381e+08	ungrouped_F5
	Confidence	Sequence	Modifications	Qvality PEP	# Protein Groups	# Proteins	# PSMs	Master Protein Accessions	# Missed Cleavages	Theo. MH+ [Da]	Area: F1: Sample
	High	FGDEETEMEQEAGPGK	1xOxidation [M8]	2.3251e-05	1	1	2	unk	0	1769.72	3.34767e+08
	High	FGDEETEMEQEAGPGK		5.63135e-06	1	1	4	unk	0	1753.72	4.51381e+08
High	unk	len=4469 sp|Q0IID9|GLPK_BOVIN Glycerol kinase OS=Bos taurus GN=GK PE=2 SV=1	>gnl|unk|TR60952_c1_g1_i2_5 len=4469 sp|Q0IID9|GLPK_BOVIN Glycerol kinase OS=Bos taurus GN=GK PE=2 SV=1	5.387	1.14171	1	1	1	1489	171.2	8.13	449535093	ungrouped_F5
	Confidence	Sequence	Modifications	Qvality PEP	# Protein Groups	# Proteins	# PSMs	Master Protein Accessions	# Missed Cleavages	Theo. MH+ [Da]	Area: F1: Sample
	High	DIGPLVGAVDQGTSSTR		6.55342e-05	1	2	2	unk	0	1672.85	449535093
High	unk	len=1682 sp|P30044|PRDX5_HUMAN Peroxiredoxin-5, mitochondrial OS=Homo sapiens GN=PRDX5 PE=1 SV=4	>gnl|unk|TR48164_c1_g1_i1_6 len=1682 sp|P30044|PRDX5_HUMAN Peroxiredoxin-5, mitochondrial OS=Homo sapiens GN=PRDX5 PE=1 SV=4	7.342	3.21429	1	1	1	560	63.5	9.33	4.38542e+08	ungrouped_F5
	Confidence	Sequence	Modifications	Qvality PEP	# Protein Groups	# Proteins	# PSMs	Master Protein Accessions	# Missed Cleavages	Theo. MH+ [Da]	Area: F1: Sample
	High	VGDPVPSVEVCENTPGDK	1xCarbamidomethyl [C11]	0.00120457	1	1	3	unk	0	1898.88	4.38542e+08
High	unk	len=1056 sp|O15212|PFD6_HUMAN Prefoldin subunit 6 OS=Homo sapiens GN=PFDN6 PE=1 SV=1	>gnl|unk|TR57500_c4_g1_i1_5 len=1056 sp|O15212|PFD6_HUMAN Prefoldin subunit 6 OS=Homo sapiens GN=PFDN6 PE=1 SV=1	3.278	3.14286	1	1	1	350	40.2	9.41	4.3823e+08	ungrouped_F5
	Confidence	Sequence	Modifications	Qvality PEP	# Protein Groups	# Proteins	# PSMs	Master Protein Accessions	# Missed Cleavages	Theo. MH+ [Da]	Area: F1: Sample
	High	DELDLLEGGSK		0.00318649	1	1	4	unk	0	1175.58	4.3823e+08
High	unk	len=4620 sp|B3EWZ9|HEPHL_ACRMI Hephaestin-like protein OS=Acropora millepora PE=1 SV=1	>gnl|unk|TR64390_c6_g1_i1_6 len=4620 sp|B3EWZ9|HEPHL_ACRMI Hephaestin-like protein OS=Acropora millepora PE=1 SV=1	20.785	4.2885	4	4	1	1539	174.4	5.07	4.24625e+08	ungrouped_F5
	Confidence	Sequence	Modifications	Qvality PEP	# Protein Groups	# Proteins	# PSMs	Master Protein Accessions	# Missed Cleavages	Theo. MH+ [Da]	Area: F1: Sample
	High	DTNAGLVGPLVICK	1xCarbamidomethyl [C13]	0.000839788	1	1	1	unk	0	1456.78	6.69781e+07
	High	DLTDPESQSYDFFTDTNNR		0.00694611	1	1	1	unk	0	2264.96	3.921e+07
	High	FTTSPSLDPDDEDFLASNR		7.09286e-06	1	1	2	unk	0	2126.95	321899030
	High	DSEGAVYEDNTQGK		0.000348009	1	1	3	unk	0	1512.64	8.84998e+08
High	unk	len=3405 sp|Q9W7L2|ENOA_SCEUN Alpha-enolase OS=Sceloporus undulatus PE=2 SV=3	>gnl|unk|TR45866_c0_g1_i1_6 len=3405 sp|Q9W7L2|ENOA_SCEUN Alpha-enolase OS=Sceloporus undulatus PE=2 SV=3	28.527	5.64374	4	4	1	1134	128.6	8.73	4.21953e+08	ungrouped_F5
	Confidence	Sequence	Modifications	Qvality PEP	# Protein Groups	# Proteins	# PSMs	Master Protein Accessions	# Missed Cleavages	Theo. MH+ [Da]	Area: F1: Sample
	High	VMLTLDGTDNK	1xOxidation [M2]	0.0498549	1	1	2	unk	0	1222.6	2.0169e+07
	High	IEEELGDQAVFAGEK		3.59688e-05	1	1	4	unk	0	1634.79	8.38224e+08
	High	AISNINDIIAPALIEK		7.71367e-06	1	1	3	unk	0	1694.97	1.21465e+08
	High	YGQDATNVGDEGGFAPNILENK		2.45392e-06	1	1	3	unk	0	2309.07	306170974
High	unk	len=2083 sp|Q7ZV22|MTAP_DANRE S-methyl-5'-thioadenosine phosphorylase OS=Danio rerio GN=mtap PE=2 SV=2	>gnl|unk|TR45489_c0_g1_i1_6 len=2083 sp|Q7ZV22|MTAP_DANRE S-methyl-5'-thioadenosine phosphorylase OS=Danio rerio GN=mtap PE=2 SV=2	6.676	1.8732	1	1	1	694	78.6	7.93	419560924	ungrouped_F5
	Confidence	Sequence	Modifications	Qvality PEP	# Protein Groups	# Proteins	# PSMs	Master Protein Accessions	# Missed Cleavages	Theo. MH+ [Da]	Area: F1: Sample
	High	ESDEPVSVDVVMK	1xOxidation [M12]	0.0101644	1	1	2	unk	0	1449.68	94752955
	High	ESDEPVSVDVVMK		0.00079522	1	1	1	unk	0	1433.68	419560924
High	unk	len=376	>gnl|unk|TR52734_c2_g1_i2_6 len=376	9.158	16.129	1	1	1	124	11.3	4.5	4.07248e+08	ungrouped_F5
	Confidence	Sequence	Modifications	Qvality PEP	# Protein Groups	# Proteins	# PSMs	Master Protein Accessions	# Missed Cleavages	Theo. MH+ [Da]	Area: F1: Sample
	High	GPDADLSVEGPDLDISGGGK		6.29905e-08	1	1	2	unk	0	1898.9	4.07248e+08
High	unk	len=1758 sp|A8CEP3|CALM_SACJA Calmodulin OS=Saccharina japonica GN=cam PE=2 SV=1	>gnl|unk|TR58421_c1_g1_i1_4 len=1758 sp|A8CEP3|CALM_SACJA Calmodulin OS=Saccharina japonica GN=cam PE=2 SV=1	10.685	2.73038	1	1	1	586	68.3	8.4	4.04207e+08	ungrouped_F5
	Confidence	Sequence	Modifications	Qvality PEP	# Protein Groups	# Proteins	# PSMs	Master Protein Accessions	# Missed Cleavages	Theo. MH+ [Da]	Area: F1: Sample
	High	DGNSSMSAEELGQLMK	1xOxidation [M6]	0.000108874	1	1	1	unk	0	1712.75	5.2206e+07
	High	DGNSSMSAEELGQLMK		4.64587e-05	1	1	3	unk	0	1696.75	4.04207e+08
High	unk	len=557	>gnl|unk|TR58369_c0_g1_i12_6 len=557	6.036	8.60215	1	1	1	186	21.6	5.2	4.00492e+08	ungrouped_F5
	Confidence	Sequence	Modifications	Qvality PEP	# Protein Groups	# Proteins	# PSMs	Master Protein Accessions	# Missed Cleavages	Theo. MH+ [Da]	Area: F1: Sample
	High	LEETAPTEVEIQIAPK		0.000123476	1	2	2	unk	0	1767.94	4.00492e+08
High	unk	len=278	>gnl|unk|TR58369_c0_g2_i1_6 len=278	6.036	17.3913	1	1	1	92	10.6	4.88	4.00492e+08	ungrouped_F5
	Confidence	Sequence	Modifications	Qvality PEP	# Protein Groups	# Proteins	# PSMs	Master Protein Accessions	# Missed Cleavages	Theo. MH+ [Da]	Area: F1: Sample
	High	LEETAPTEVEIQIAPK		0.000123476	1	2	2	unk	0	1767.94	4.00492e+08
High	unk	len=1438 sp|Q56JX9|FABPI_BOVIN Fatty acid-binding protein, intestinal OS=Bos taurus GN=FABP2 PE=2 SV=3	>gnl|unk|TR49450_c0_g1_i2_5 len=1438 sp|Q56JX9|FABPI_BOVIN Fatty acid-binding protein, intestinal OS=Bos taurus GN=FABP2 PE=2 SV=3	3.417	2.29645	1	1	1	479	54.8	8.51	4.0017e+08	ungrouped_F5
	Confidence	Sequence	Modifications	Qvality PEP	# Protein Groups	# Proteins	# PSMs	Master Protein Accessions	# Missed Cleavages	Theo. MH+ [Da]	Area: F1: Sample
	High	VDVEITQDGDK		0.00246749	1	2	3	unk	0	1218.58	4.0017e+08
High	unk	len=1336 sp|Q56JX9|FABPI_BOVIN Fatty acid-binding protein, intestinal OS=Bos taurus GN=FABP2 PE=2 SV=3	>gnl|unk|TR49450_c0_g1_i1_5 len=1336 sp|Q56JX9|FABPI_BOVIN Fatty acid-binding protein, intestinal OS=Bos taurus GN=FABP2 PE=2 SV=3	3.417	2.47191	1	1	1	445	50.5	8.6	4.0017e+08	ungrouped_F5
	Confidence	Sequence	Modifications	Qvality PEP	# Protein Groups	# Proteins	# PSMs	Master Protein Accessions	# Missed Cleavages	Theo. MH+ [Da]	Area: F1: Sample
	High	VDVEITQDGDK		0.00246749	1	2	3	unk	0	1218.58	4.0017e+08
High	unk	len=1955 sp|Q06155|VAP1_STRPU Vesicle-associated protein (Fragment) OS=Strongylocentrotus purpuratus GN=VAP-1 PE=2 SV=1	>gnl|unk|TR40768_c0_g1_i2_4 len=1955 sp|Q06155|VAP1_STRPU Vesicle-associated protein (Fragment) OS=Strongylocentrotus purpuratus GN=VAP-1 PE=2 SV=1	24.898	9.06298	4	4	1	651	63.3	7.5	3.95096e+08	ungrouped_F5
	Confidence	Sequence	Modifications	Qvality PEP	# Protein Groups	# Proteins	# PSMs	Master Protein Accessions	# Missed Cleavages	Theo. MH+ [Da]	Area: F1: Sample
	High	VDFDGDADMDSK	1xOxidation [M9]	0.0143165	1	1	2	unk	0	1330.51	1.36087e+08
	High	VGGDMPSADVNIGGGIDTPK	1xOxidation [M5]	0.0028336	1	1	2	unk	0	1915.91	2.89793e+08
	High	VDLGGAPDVDVDVGGR		0.000952403	1	1	1	unk	0	1540.76	2.09522e+08
	High	VDFDGDADMDSK		0.000825815	1	1	3	unk	0	1314.52	3.64886e+08
	High	VGGDMPSADVNIGGGIDTPK		5.7749e-06	1	1	2	unk	0	1899.91	6.10879e+08
	High	ADLPSGDVDVK		0.0315557	1	1	1	unk	0	1115.56	1.64362e+08
High	unk	len=3649 sp|Q90593|GRP78_CHICK 78 kDa glucose-regulated protein OS=Gallus gallus GN=HSPA5 PE=1 SV=1	>gnl|unk|TR61272_c4_g1_i2_4 len=3649 sp|Q90593|GRP78_CHICK 78 kDa glucose-regulated protein OS=Gallus gallus GN=HSPA5 PE=1 SV=1	3.589	0.986842	1	1	1	1216	137.8	6.6	390142165	ungrouped_F5
	Confidence	Sequence	Modifications	Qvality PEP	# Protein Groups	# Proteins	# PSMs	Master Protein Accessions	# Missed Cleavages	Theo. MH+ [Da]	Area: F1: Sample
	High	DLEGIVQPIVSK		0.00179416	1	1	2	unk	0	1297.74	390142165
High	unk	len=2931 sp|P80404|GABT_HUMAN 4-aminobutyrate aminotransferase, mitochondrial OS=Homo sapiens GN=ABAT PE=1 SV=3	>gnl|unk|TR62364_c4_g1_i1_6 len=2931 sp|P80404|GABT_HUMAN 4-aminobutyrate aminotransferase, mitochondrial OS=Homo sapiens GN=ABAT PE=1 SV=3	3.092	1.22951	1	1	1	976	110	8.35	3.88497e+08	ungrouped_F5
	Confidence	Sequence	Modifications	Qvality PEP	# Protein Groups	# Proteins	# PSMs	Master Protein Accessions	# Missed Cleavages	Theo. MH+ [Da]	Area: F1: Sample
	High	DNLLDVVQNSGK		0.00447445	1	1	3	unk	0	1301.67	3.88497e+08
High	unk	len=2230 sp|A3KMV2|RD23A_BOVIN UV excision repair protein RAD23 homolog A OS=Bos taurus GN=RAD23A PE=2 SV=1	>gnl|unk|TR50868_c0_g1_i1_5 len=2230 sp|A3KMV2|RD23A_BOVIN UV excision repair protein RAD23 homolog A OS=Bos taurus GN=RAD23A PE=2 SV=1	5.225	2.15343	1	1	1	743	82.1	6.29	378241635	ungrouped_F5
	Confidence	Sequence	Modifications	Qvality PEP	# Protein Groups	# Proteins	# PSMs	Master Protein Accessions	# Missed Cleavages	Theo. MH+ [Da]	Area: F1: Sample
	High	ILSDDNPLSSYNIDEK		8.82728e-05	1	1	1	unk	0	1822.87	378241635
High	unk	len=1161 sp|P41316|CRYAB_RABIT Alpha-crystallin B chain OS=Oryctolagus cuniculus GN=CRYAB PE=1 SV=1	>gnl|unk|TR45748_c0_g2_i4_6 len=1161 sp|P41316|CRYAB_RABIT Alpha-crystallin B chain OS=Oryctolagus cuniculus GN=CRYAB PE=1 SV=1	19.203	8.80829	2	2	1	386	43.6	7.88	3.6106e+08	ungrouped_F5
	Confidence	Sequence	Modifications	Qvality PEP	# Protein Groups	# Proteins	# PSMs	Master Protein Accessions	# Missed Cleavages	Theo. MH+ [Da]	Area: F1: Sample
	High	TPIPVSTGDVMMTDTDFK	1xOxidation [M]	8.35369e-06	1	3	4	unk	0	1970.91	2.21474e+08
	High	TPIPVSTGDVMMTDTDFK		0.000100955	1	3	3	unk	0	1954.91	4.57163e+08
	High	VAVDVSNFDPEDIEIK		0.000105281	1	3	1	unk	0	1789.89	264957274
High	unk	len=1114 sp|P41316|CRYAB_RABIT Alpha-crystallin B chain OS=Oryctolagus cuniculus GN=CRYAB PE=1 SV=1	>gnl|unk|TR45748_c0_g2_i1_6 len=1114 sp|P41316|CRYAB_RABIT Alpha-crystallin B chain OS=Oryctolagus cuniculus GN=CRYAB PE=1 SV=1	19.203	9.18919	2	2	1	370	42.2	9.92	3.6106e+08	ungrouped_F5
	Confidence	Sequence	Modifications	Qvality PEP	# Protein Groups	# Proteins	# PSMs	Master Protein Accessions	# Missed Cleavages	Theo. MH+ [Da]	Area: F1: Sample
	High	TPIPVSTGDVMMTDTDFK	1xOxidation [M]	8.35369e-06	1	3	4	unk	0	1970.91	2.21474e+08
	High	TPIPVSTGDVMMTDTDFK		0.000100955	1	3	3	unk	0	1954.91	4.57163e+08
	High	VAVDVSNFDPEDIEIK		0.000105281	1	3	1	unk	0	1789.89	264957274
High	unk	len=1093 sp|P41316|CRYAB_RABIT Alpha-crystallin B chain OS=Oryctolagus cuniculus GN=CRYAB PE=1 SV=1	>gnl|unk|TR45748_c0_g2_i2_6 len=1093 sp|P41316|CRYAB_RABIT Alpha-crystallin B chain OS=Oryctolagus cuniculus GN=CRYAB PE=1 SV=1	19.203	9.36639	2	2	1	363	41.4	9.8	3.6106e+08	ungrouped_F5
	Confidence	Sequence	Modifications	Qvality PEP	# Protein Groups	# Proteins	# PSMs	Master Protein Accessions	# Missed Cleavages	Theo. MH+ [Da]	Area: F1: Sample
	High	TPIPVSTGDVMMTDTDFK	1xOxidation [M]	8.35369e-06	1	3	4	unk	0	1970.91	2.21474e+08
	High	TPIPVSTGDVMMTDTDFK		0.000100955	1	3	3	unk	0	1954.91	4.57163e+08
	High	VAVDVSNFDPEDIEIK		0.000105281	1	3	1	unk	0	1789.89	264957274
High	unk	len=383 sp|Q9I7U4|TITIN_DROME Titin OS=Drosophila melanogaster GN=sls PE=1 SV=3	>gnl|unk|TR66362_c0_g1_i1_4 len=383 sp|Q9I7U4|TITIN_DROME Titin OS=Drosophila melanogaster GN=sls PE=1 SV=3	4.144	12.5984	1	1	1	127	14.2	4.35	3.56379e+08	ungrouped_F5
	Confidence	Sequence	Modifications	Qvality PEP	# Protein Groups	# Proteins	# PSMs	Master Protein Accessions	# Missed Cleavages	Theo. MH+ [Da]	Area: F1: Sample
	High	DGSTVLVISPLEETDK		0.000647471	1	1	1	unk	0	1702.87	3.56379e+08
High	unk	len=2272 sp|Q9ET66|PI16_MOUSE Peptidase inhibitor 16 OS=Mus musculus GN=Pi16 PE=2 SV=1	>gnl|unk|TR56651_c4_g3_i1_6 len=2272 sp|Q9ET66|PI16_MOUSE Peptidase inhibitor 16 OS=Mus musculus GN=Pi16 PE=2 SV=1	5.641	2.90621	1	1	1	757	84.5	6.2	3.55531e+08	ungrouped_F5
	Confidence	Sequence	Modifications	Qvality PEP	# Protein Groups	# Proteins	# PSMs	Master Protein Accessions	# Missed Cleavages	Theo. MH+ [Da]	Area: F1: Sample
	High	VSSSGELLSPSGGEDAQDTFIK		4.09645e-05	1	1	1	unk	0	2224.06	3.55531e+08
High	unk	len=2019 sp|Q3SZJ4|PTGR1_BOVIN Prostaglandin reductase 1 OS=Bos taurus GN=PTGR1 PE=2 SV=1	>gnl|unk|TR43241_c0_g1_i1_5 len=2019 sp|Q3SZJ4|PTGR1_BOVIN Prostaglandin reductase 1 OS=Bos taurus GN=PTGR1 PE=2 SV=1	4.369	3.42262	2	2	1	672	75.5	9.19	3.49423e+08	ungrouped_F5
	Confidence	Sequence	Modifications	Qvality PEP	# Protein Groups	# Proteins	# PSMs	Master Protein Accessions	# Missed Cleavages	Theo. MH+ [Da]	Area: F1: Sample
	High	DIGYDVAINYK		0.00863478	1	1	4	unk	0	1270.63	666826968
	High	EGDIMMGEQVAK		0.064483	1	1	1	unk	0	1307.6	3.20198e+07
High	unk	len=2173 sp|Q641W2|MYG1_RAT UPF0160 protein MYG1, mitochondrial OS=Rattus norvegicus GN=Myg1 PE=1 SV=1	>gnl|unk|TR58453_c3_g1_i1_5 len=2173 sp|Q641W2|MYG1_RAT UPF0160 protein MYG1, mitochondrial OS=Rattus norvegicus GN=Myg1 PE=1 SV=1	14.442	4.28177	2	2	1	724	82.3	8.35	3.46221e+08	ungrouped_F5
	Confidence	Sequence	Modifications	Qvality PEP	# Protein Groups	# Proteins	# PSMs	Master Protein Accessions	# Missed Cleavages	Theo. MH+ [Da]	Area: F1: Sample
	High	DTMNSLDPDMPWTTK	1xOxidation [M10]	0.000590392	1	2	1	unk	0	1767.76	5.5897e+07
	High	DTMNSLDPDMPWTTK		4.38086e-05	1	2	1	unk	0	1751.76	2.15641e+08
	High	TLDLSPTDPDVTSIYK		0.000257286	1	2	2	unk	0	1764.89	476800664
High	unk	len=2510 sp|Q641W2|MYG1_RAT UPF0160 protein MYG1, mitochondrial OS=Rattus norvegicus GN=Myg1 PE=1 SV=1	>gnl|unk|TR58453_c3_g1_i2_6 len=2510 sp|Q641W2|MYG1_RAT UPF0160 protein MYG1, mitochondrial OS=Rattus norvegicus GN=Myg1 PE=1 SV=1	14.442	3.70813	2	2	1	836	96	8.51	3.46221e+08	ungrouped_F5
	Confidence	Sequence	Modifications	Qvality PEP	# Protein Groups	# Proteins	# PSMs	Master Protein Accessions	# Missed Cleavages	Theo. MH+ [Da]	Area: F1: Sample
	High	DTMNSLDPDMPWTTK	1xOxidation [M10]	0.000590392	1	2	1	unk	0	1767.76	5.5897e+07
	High	DTMNSLDPDMPWTTK		4.38086e-05	1	2	1	unk	0	1751.76	2.15641e+08
	High	TLDLSPTDPDVTSIYK		0.000257286	1	2	2	unk	0	1764.89	476800664
High	unk	len=2272 sp|Q8C1A5|THOP1_MOUSE Thimet oligopeptidase OS=Mus musculus GN=Thop1 PE=1 SV=1	>gnl|unk|TR57300_c0_g1_i2_4 len=2272 sp|Q8C1A5|THOP1_MOUSE Thimet oligopeptidase OS=Mus musculus GN=Thop1 PE=1 SV=1	4.105	1.5852	1	1	1	757	86.7	6.35	3.4498e+08	ungrouped_F5
	Confidence	Sequence	Modifications	Qvality PEP	# Protein Groups	# Proteins	# PSMs	Master Protein Accessions	# Missed Cleavages	Theo. MH+ [Da]	Area: F1: Sample
	High	DGSALPDDMVDK	1xOxidation [M9]	0.0677065	1	1	1	unk	0	1278.55	8.71321e+07
	High	DGSALPDDMVDK		0.0133916	1	1	2	unk	0	1262.56	3.4498e+08
High	unk	len=2860	>gnl|unk|TR56391_c0_g1_i1_6 len=2860	9.421	3.36134	2	2	1	952	107.8	9.33	3.40522e+08	ungrouped_F5
	Confidence	Sequence	Modifications	Qvality PEP	# Protein Groups	# Proteins	# PSMs	Master Protein Accessions	# Missed Cleavages	Theo. MH+ [Da]	Area: F1: Sample
	High	TGATIITDAFPSDIK		0.000337938	1	2	1	unk	0	1549.81	2.79176e+08
	High	DSEVPEASYGAFEADWK		0.000152933	1	2	2	unk	0	1900.82	4.01869e+08
High	unk	len=2896	>gnl|unk|TR56391_c0_g1_i2_6 len=2896	9.421	3.3195	2	2	1	964	108.7	9.23	3.40522e+08	ungrouped_F5
	Confidence	Sequence	Modifications	Qvality PEP	# Protein Groups	# Proteins	# PSMs	Master Protein Accessions	# Missed Cleavages	Theo. MH+ [Da]	Area: F1: Sample
	High	TGATIITDAFPSDIK		0.000337938	1	2	1	unk	0	1549.81	2.79176e+08
	High	DSEVPEASYGAFEADWK		0.000152933	1	2	2	unk	0	1900.82	4.01869e+08
High	unk	len=2133 sp|Q9R1P4|PSA1_MOUSE Proteasome subunit alpha type-1 OS=Mus musculus GN=Psma1 PE=1 SV=1	>gnl|unk|TR50072_c0_g1_i1_4 len=2133 sp|Q9R1P4|PSA1_MOUSE Proteasome subunit alpha type-1 OS=Mus musculus GN=Psma1 PE=1 SV=1	2.121	1.68776	1	1	1	711	81.6	8.51	334524332	ungrouped_F5
	Confidence	Sequence	Modifications	Qvality PEP	# Protein Groups	# Proteins	# PSMs	Master Protein Accessions	# Missed Cleavages	Theo. MH+ [Da]	Area: F1: Sample
	High	DTLPNETELSTK		0.0266238	1	1	2	unk	0	1347.66	334524332
High	unk	len=5181 sp|P16086|SPTN1_RAT Spectrin alpha chain, non-erythrocytic 1 OS=Rattus norvegicus GN=Sptan1 PE=1 SV=2	>gnl|unk|TR63244_c7_g1_i3_4 len=5181 sp|P16086|SPTN1_RAT Spectrin alpha chain, non-erythrocytic 1 OS=Rattus norvegicus GN=Sptan1 PE=1 SV=2	19.099	4.16908	6	6	1	1727	198.9	6.4	330132752	ungrouped_F5
	Confidence	Sequence	Modifications	Qvality PEP	# Protein Groups	# Proteins	# PSMs	Master Protein Accessions	# Missed Cleavages	Theo. MH+ [Da]	Area: F1: Sample
	High	DIDDEESWIK		0.0225472	1	2	2	unk	0	1249.56	198974033
	High	IQVATDESYLDPSNIQSK		9.88001e-06	1	2	1	unk	0	2007.99	241988955
	High	DVTGAEALLER		0.00350897	1	2	2	unk	0	1173.61	383378209
	High	DLSTVQTLLTK		0.049044	1	2	1	unk	0	1218.69	9.74199e+07
	High	DLASVTNLIK		0.164672	1	2	1	unk	0	1073.62	7.19441e+07
	High	DADEVESWITEK		0.00043832	1	2	3	unk	0	1421.64	365031092
High	unk	len=5271 sp|P16086|SPTN1_RAT Spectrin alpha chain, non-erythrocytic 1 OS=Rattus norvegicus GN=Sptan1 PE=1 SV=2	>gnl|unk|TR63244_c7_g1_i2_4 len=5271 sp|P16086|SPTN1_RAT Spectrin alpha chain, non-erythrocytic 1 OS=Rattus norvegicus GN=Sptan1 PE=1 SV=2	19.099	4.09789	6	6	1	1757	202.3	6.48	330132752	ungrouped_F5
	Confidence	Sequence	Modifications	Qvality PEP	# Protein Groups	# Proteins	# PSMs	Master Protein Accessions	# Missed Cleavages	Theo. MH+ [Da]	Area: F1: Sample
	High	DIDDEESWIK		0.0225472	1	2	2	unk	0	1249.56	198974033
	High	IQVATDESYLDPSNIQSK		9.88001e-06	1	2	1	unk	0	2007.99	241988955
	High	DVTGAEALLER		0.00350897	1	2	2	unk	0	1173.61	383378209
	High	DLSTVQTLLTK		0.049044	1	2	1	unk	0	1218.69	9.74199e+07
	High	DLASVTNLIK		0.164672	1	2	1	unk	0	1073.62	7.19441e+07
	High	DADEVESWITEK		0.00043832	1	2	3	unk	0	1421.64	365031092
High	unk	len=781 sp|Q6NY73|L3BPB_DANRE Galectin-3-binding protein B OS=Danio rerio GN=lgals3bpb PE=2 SV=1	>gnl|unk|TR63752_c11_g1_i1_5 len=781 sp|Q6NY73|L3BPB_DANRE Galectin-3-binding protein B OS=Danio rerio GN=lgals3bpb PE=2 SV=1	4.71	12.3077	2	2	1	260	28.3	5.74	3.29943e+08	ungrouped_F5
	Confidence	Sequence	Modifications	Qvality PEP	# Protein Groups	# Proteins	# PSMs	Master Protein Accessions	# Missed Cleavages	Theo. MH+ [Da]	Area: F1: Sample
	High	DCDIQPSDVIDR	1xCarbamidomethyl [C2]	0.00551714	1	1	1	unk	0	1432.64	6.31997e+08
	High	SADQDVGIVCYPPPSDAGIK	1xCarbamidomethyl [C10]	0.0541089	1	1	1	unk	0	2088.99	2.78883e+07
High	unk	len=1550 sp|Q06155|VAP1_STRPU Vesicle-associated protein (Fragment) OS=Strongylocentrotus purpuratus GN=VAP-1 PE=2 SV=1	>gnl|unk|TR52734_c0_g1_i1_6 len=1550 sp|Q06155|VAP1_STRPU Vesicle-associated protein (Fragment) OS=Strongylocentrotus purpuratus GN=VAP-1 PE=2 SV=1	16.767	12.2093	4	4	1	516	48.6	4.86	3.26083e+08	ungrouped_F5
	Confidence	Sequence	Modifications	Qvality PEP	# Protein Groups	# Proteins	# PSMs	Master Protein Accessions	# Missed Cleavages	Theo. MH+ [Da]	Area: F1: Sample
	High	GPELEGDISGPDIDINGGGK		0.000462888	1	1	1	unk	0	1939.92	43572240
	High	GEVDLPDASLPGGGAK		0.0028455	1	1	2	unk	0	1482.74	3.44454e+08
	High	GDLDGPDIDLDAGGK		0.000273996	1	1	2	unk	0	1457.68	282893828
	High	LDAGLDGDIDAK		0.000339359	1	1	3	unk	0	1202.59	3.509e+08
High	unk	len=4543 sp|Q8R317|UBQL1_MOUSE Ubiquilin-1 OS=Mus musculus GN=Ubqln1 PE=1 SV=1	>gnl|unk|TR62787_c4_g1_i1_4 len=4543 sp|Q8R317|UBQL1_MOUSE Ubiquilin-1 OS=Mus musculus GN=Ubqln1 PE=1 SV=1	2.802	0.726552	1	1	1	1514	169.3	8.29	3.2542e+08	ungrouped_F5
	Confidence	Sequence	Modifications	Qvality PEP	# Protein Groups	# Proteins	# PSMs	Master Protein Accessions	# Missed Cleavages	Theo. MH+ [Da]	Area: F1: Sample
	High	DNDTLEQNNIK		0.00764808	1	1	2	unk	0	1303.61	3.2542e+08
High	unk	len=2550 sp|Q9D1K7|CT027_MOUSE UPF0687 protein C20orf27 homolog OS=Mus musculus PE=2 SV=3	>gnl|unk|TR58846_c0_g1_i1_5 len=2550 sp|Q9D1K7|CT027_MOUSE UPF0687 protein C20orf27 homolog OS=Mus musculus PE=2 SV=3	10.035	2.12014	1	1	1	849	98.4	7.85	3.24177e+08	ungrouped_F5
	Confidence	Sequence	Modifications	Qvality PEP	# Protein Groups	# Proteins	# PSMs	Master Protein Accessions	# Missed Cleavages	Theo. MH+ [Da]	Area: F1: Sample
	High	VDVDPMEVESAPAPLPEK	1xOxidation [M6]	0.000615685	1	1	1	unk	0	1938.94	57660229
	High	VDVDPMEVESAPAPLPEK		2.71553e-05	1	1	2	unk	0	1922.94	3.24177e+08
High	unk	len=3667 sp|P28685|CNTN2_CHICK Contactin-2 OS=Gallus gallus GN=CNTN2 PE=1 SV=1	>gnl|unk|TR58869_c1_g1_i1_4 len=3667 sp|P28685|CNTN2_CHICK Contactin-2 OS=Gallus gallus GN=CNTN2 PE=1 SV=1	4.933	2.94599	3	3	1	1222	133.2	4.84	3.22365e+08	ungrouped_F5
	Confidence	Sequence	Modifications	Qvality PEP	# Protein Groups	# Proteins	# PSMs	Master Protein Accessions	# Missed Cleavages	Theo. MH+ [Da]	Area: F1: Sample
	High	DGTSLVNSADPR		0.00807567	1	2	3	unk	0	1231.59	6.58422e+08
	High	DGAPLSQASNQR		0.123513	1	2	1	unk	0	1243.6	290632563
	High	GTPSEPLTADVK		0.242118	1	2	1	unk	0	1214.63	1.80412e+07
High	unk	len=3972 sp|P28685|CNTN2_CHICK Contactin-2 OS=Gallus gallus GN=CNTN2 PE=1 SV=1	>gnl|unk|TR58869_c1_g1_i3_4 len=3972 sp|P28685|CNTN2_CHICK Contactin-2 OS=Gallus gallus GN=CNTN2 PE=1 SV=1	4.933	2.71903	3	3	1	1324	144.5	4.89	3.22365e+08	ungrouped_F5
	Confidence	Sequence	Modifications	Qvality PEP	# Protein Groups	# Proteins	# PSMs	Master Protein Accessions	# Missed Cleavages	Theo. MH+ [Da]	Area: F1: Sample
	High	DGTSLVNSADPR		0.00807567	1	2	3	unk	0	1231.59	6.58422e+08
	High	DGAPLSQASNQR		0.123513	1	2	1	unk	0	1243.6	290632563
	High	GTPSEPLTADVK		0.242118	1	2	1	unk	0	1214.63	1.80412e+07
High	unk	len=3008 sp|Q96KP4|CNDP2_HUMAN Cytosolic non-specific dipeptidase OS=Homo sapiens GN=CNDP2 PE=1 SV=2	>gnl|unk|TR61231_c0_g2_i5_4 len=3008 sp|Q96KP4|CNDP2_HUMAN Cytosolic non-specific dipeptidase OS=Homo sapiens GN=CNDP2 PE=1 SV=2	14.41	7.68463	5	5	1	1002	113.9	8.37	3.17984e+08	ungrouped_F5
	Confidence	Sequence	Modifications	Qvality PEP	# Protein Groups	# Proteins	# PSMs	Master Protein Accessions	# Missed Cleavages	Theo. MH+ [Da]	Area: F1: Sample
	High	DLVTLFGSLQDNNGK		0.000846863	1	3	1	unk	0	1620.82	151122928
	High	ILVPGIYDSVVELTPEEK		0.266882	1	3	1	unk	0	2001.08	2.84691e+07
	High	VEDGWDTDPFVLTEK		0.00470518	1	3	1	unk	0	1750.82	6.13618e+07
	High	EGGSIPVTLTLQNATGK		0.000578138	1	4	2	unk	0	1685.91	5.19812e+08
	High	IVPNQTPDEVSK		0.0187736	1	3	2	unk	0	1326.69	2.83018e+08
High	unk	len=2975 sp|Q96KP4|CNDP2_HUMAN Cytosolic non-specific dipeptidase OS=Homo sapiens GN=CNDP2 PE=1 SV=2	>gnl|unk|TR61231_c0_g2_i3_5 len=2975 sp|Q96KP4|CNDP2_HUMAN Cytosolic non-specific dipeptidase OS=Homo sapiens GN=CNDP2 PE=1 SV=2	14.41	7.76993	5	5	1	991	112.9	8.34	3.17984e+08	ungrouped_F5
	Confidence	Sequence	Modifications	Qvality PEP	# Protein Groups	# Proteins	# PSMs	Master Protein Accessions	# Missed Cleavages	Theo. MH+ [Da]	Area: F1: Sample
	High	DLVTLFGSLQDNNGK		0.000846863	1	3	1	unk	0	1620.82	151122928
	High	ILVPGIYDSVVELTPEEK		0.266882	1	3	1	unk	0	2001.08	2.84691e+07
	High	VEDGWDTDPFVLTEK		0.00470518	1	3	1	unk	0	1750.82	6.13618e+07
	High	EGGSIPVTLTLQNATGK		0.000578138	1	4	2	unk	0	1685.91	5.19812e+08
	High	IVPNQTPDEVSK		0.0187736	1	3	2	unk	0	1326.69	2.83018e+08
High	unk	len=3020 sp|Q96KP4|CNDP2_HUMAN Cytosolic non-specific dipeptidase OS=Homo sapiens GN=CNDP2 PE=1 SV=2	>gnl|unk|TR61231_c0_g2_i8_5 len=3020 sp|Q96KP4|CNDP2_HUMAN Cytosolic non-specific dipeptidase OS=Homo sapiens GN=CNDP2 PE=1 SV=2	14.41	7.65408	5	5	1	1006	114.8	8.32	3.17984e+08	ungrouped_F5
	Confidence	Sequence	Modifications	Qvality PEP	# Protein Groups	# Proteins	# PSMs	Master Protein Accessions	# Missed Cleavages	Theo. MH+ [Da]	Area: F1: Sample
	High	DLVTLFGSLQDNNGK		0.000846863	1	3	1	unk	0	1620.82	151122928
	High	ILVPGIYDSVVELTPEEK		0.266882	1	3	1	unk	0	2001.08	2.84691e+07
	High	VEDGWDTDPFVLTEK		0.00470518	1	3	1	unk	0	1750.82	6.13618e+07
	High	EGGSIPVTLTLQNATGK		0.000578138	1	4	2	unk	0	1685.91	5.19812e+08
	High	IVPNQTPDEVSK		0.0187736	1	3	2	unk	0	1326.69	2.83018e+08
High	unk	len=5700 sp|O94856|NFASC_HUMAN Neurofascin OS=Homo sapiens GN=NFASC PE=1 SV=4	>gnl|unk|TR63939_c4_g1_i2_6 len=5700 sp|O94856|NFASC_HUMAN Neurofascin OS=Homo sapiens GN=NFASC PE=1 SV=4	17.983	3.1069	3	3	1	1899	218	8.38	3.17742e+08	ungrouped_F5
	Confidence	Sequence	Modifications	Qvality PEP	# Protein Groups	# Proteins	# PSMs	Master Protein Accessions	# Missed Cleavages	Theo. MH+ [Da]	Area: F1: Sample
	High	DTIMVSGLESSTTYTAR		3.39171e-05	1	1	1	unk	0	1831.87	3.58044e+07
	High	ISTIADDGTTIENEEPFDFQPDDK		0.00121471	1	1	2	unk	0	2697.2	2.41633e+08
	High	TNDAGEYESSEQVDVLDK		4.84196e-06	1	1	3	unk	0	1998.88	6.7579e+08
High	unk	len=1716 sp|O01761|UNC89_CAEEL Muscle M-line assembly protein unc-89 OS=Caenorhabditis elegans GN=unc-89 PE=1 SV=3	>gnl|unk|TR49543_c0_g1_i1_4 len=1716 sp|O01761|UNC89_CAEEL Muscle M-line assembly protein unc-89 OS=Caenorhabditis elegans GN=unc-89 PE=1 SV=3	12.573	7.34266	3	3	1	572	64.5	4.94	3.13769e+08	ungrouped_F5
	Confidence	Sequence	Modifications	Qvality PEP	# Protein Groups	# Proteins	# PSMs	Master Protein Accessions	# Missed Cleavages	Theo. MH+ [Da]	Area: F1: Sample
	High	SVVTIAEVQPTVAEPVDTR		0.00194295	1	1	2	unk	0	2011.07	219704746
	High	DQEATITPVTK		0.059196	1	1	1	unk	0	1202.63	3.74745e+08
	High	DAPLEQAVPEEK		0.000432839	1	1	3	unk	0	1325.66	3.46857e+08
High	unk	len=3999 sp|Q3SZ20|GLYM_BOVIN Serine hydroxymethyltransferase, mitochondrial OS=Bos taurus GN=SHMT2 PE=2 SV=1	>gnl|unk|TR62369_c1_g1_i9_6 len=3999 sp|Q3SZ20|GLYM_BOVIN Serine hydroxymethyltransferase, mitochondrial OS=Bos taurus GN=SHMT2 PE=2 SV=1	4.694	0.975244	1	1	1	1333	152.4	8.69	3.13351e+08	ungrouped_F5
	Confidence	Sequence	Modifications	Qvality PEP	# Protein Groups	# Proteins	# PSMs	Master Protein Accessions	# Missed Cleavages	Theo. MH+ [Da]	Area: F1: Sample
	High	LTETDPDLVDIIK		0.000234603	1	2	2	unk	0	1471.79	3.13351e+08
High	unk	len=3968 sp|Q3SZ20|GLYM_BOVIN Serine hydroxymethyltransferase, mitochondrial OS=Bos taurus GN=SHMT2 PE=2 SV=1	>gnl|unk|TR62369_c1_g1_i6_5 len=3968 sp|Q3SZ20|GLYM_BOVIN Serine hydroxymethyltransferase, mitochondrial OS=Bos taurus GN=SHMT2 PE=2 SV=1	4.694	0.983359	1	1	1	1322	151.2	8.7	3.13351e+08	ungrouped_F5
	Confidence	Sequence	Modifications	Qvality PEP	# Protein Groups	# Proteins	# PSMs	Master Protein Accessions	# Missed Cleavages	Theo. MH+ [Da]	Area: F1: Sample
	High	LTETDPDLVDIIK		0.000234603	1	2	2	unk	0	1471.79	3.13351e+08
High	unk	len=2972 sp|Q92954|PRG4_HUMAN Proteoglycan 4 OS=Homo sapiens GN=PRG4 PE=1 SV=2	>gnl|unk|TR63233_c4_g1_i1_4 len=2972 sp|Q92954|PRG4_HUMAN Proteoglycan 4 OS=Homo sapiens GN=PRG4 PE=1 SV=2	22.417	5.66229	4	4	1	989	108.9	9.07	3.09299e+08	ungrouped_F5
	Confidence	Sequence	Modifications	Qvality PEP	# Protein Groups	# Proteins	# PSMs	Master Protein Accessions	# Missed Cleavages	Theo. MH+ [Da]	Area: F1: Sample
	High	AAADEMTESEPDEIAVTK	1xOxidation [M6]	0.0010577	1	1	2	unk	0	1922.85	108952308
	High	SDVTEETDQSEDK		0.00995417	1	1	1	unk	0	1482.61	8.80344e+06
	High	VDNEDQPPAVEGK		9.01439e-05	1	1	1	unk	0	1397.65	3.5157e+08
	High	AAADEMTESEPDEIAVTK		1.79148e-06	1	1	2	unk	0	1906.86	4.71248e+08
	High	DSNGETGDIIPR		0.00289362	1	1	2	unk	0	1273.6	1.0508e+08
High	unk	len=1988 sp|Q60972|RBBP4_MOUSE Histone-binding protein RBBP4 OS=Mus musculus GN=Rbbp4 PE=1 SV=5	>gnl|unk|TR57897_c0_g2_i1_5 len=1988 sp|Q60972|RBBP4_MOUSE Histone-binding protein RBBP4 OS=Mus musculus GN=Rbbp4 PE=1 SV=5	3.833	1.81543	1	1	1	661	74.7	5.47	3.06063e+08	ungrouped_F5
	Confidence	Sequence	Modifications	Qvality PEP	# Protein Groups	# Proteins	# PSMs	Master Protein Accessions	# Missed Cleavages	Theo. MH+ [Da]	Area: F1: Sample
	High	DNETFDDAVEER		0.00114544	1	1	4	unk	0	1439.59	3.06063e+08
High	unk	len=2604 sp|P00367|DHE3_HUMAN Glutamate dehydrogenase 1, mitochondrial OS=Homo sapiens GN=GLUD1 PE=1 SV=2	>gnl|unk|TR56351_c0_g1_i1_5 len=2604 sp|P00367|DHE3_HUMAN Glutamate dehydrogenase 1, mitochondrial OS=Homo sapiens GN=GLUD1 PE=1 SV=2	12.692	3.22953	2	2	1	867	98	8.78	305553619	ungrouped_F5
	Confidence	Sequence	Modifications	Qvality PEP	# Protein Groups	# Proteins	# PSMs	Master Protein Accessions	# Missed Cleavages	Theo. MH+ [Da]	Area: F1: Sample
	High	DDGSFEMIQAYR	1xOxidation [M7]	0.00810954	1	2	1	unk	0	1447.62	9.14616e+07
	High	IIAEGANGPTTPAADK		1.11582e-05	1	2	1	unk	0	1525.79	312149612
	High	DDGSFEMIQAYR		0.00184761	1	2	1	unk	0	1431.62	298957626
High	unk	len=1990 sp|P00367|DHE3_HUMAN Glutamate dehydrogenase 1, mitochondrial OS=Homo sapiens GN=GLUD1 PE=1 SV=2	>gnl|unk|TR56351_c0_g1_i3_6 len=1990 sp|P00367|DHE3_HUMAN Glutamate dehydrogenase 1, mitochondrial OS=Homo sapiens GN=GLUD1 PE=1 SV=2	12.692	4.22323	2	2	1	663	73.8	8.68	305553619	ungrouped_F5
	Confidence	Sequence	Modifications	Qvality PEP	# Protein Groups	# Proteins	# PSMs	Master Protein Accessions	# Missed Cleavages	Theo. MH+ [Da]	Area: F1: Sample
	High	DDGSFEMIQAYR	1xOxidation [M7]	0.00810954	1	2	1	unk	0	1447.62	9.14616e+07
	High	IIAEGANGPTTPAADK		1.11582e-05	1	2	1	unk	0	1525.79	312149612
	High	DDGSFEMIQAYR		0.00184761	1	2	1	unk	0	1431.62	298957626
High	unk	len=1656 sp|P08594|AQL1_THEAQ Aqualysin-1 OS=Thermus aquaticus GN=pstI PE=1 SV=2	>gnl|unk|TR59079_c3_g3_i1_4 len=1656 sp|P08594|AQL1_THEAQ Aqualysin-1 OS=Thermus aquaticus GN=pstI PE=1 SV=2	18.242	6.52174	2	2	1	552	58.6	5.5	3.03883e+08	ungrouped_F5
	Confidence	Sequence	Modifications	Qvality PEP	# Protein Groups	# Proteins	# PSMs	Master Protein Accessions	# Missed Cleavages	Theo. MH+ [Da]	Area: F1: Sample
	High	LMDDATEGLVQDPGSDSPNR	1xOxidation [M2]	1.23845e-06	1	2	2	unk	0	2132.94	2.69157e+08
	High	VQEAITVGATDTNDER		0.000349472	1	1	1	unk	0	1718.82	3.3861e+08
	High	LMDDATEGLVQDPGSDSPNR		1.40541e-05	1	2	1	unk	0	2116.95	206384140
High	unk	len=2351 sp|P18687|CH60_CRIGR 60 kDa heat shock protein, mitochondrial OS=Cricetulus griseus GN=HSPD1 PE=2 SV=1	>gnl|unk|TR55206_c0_g1_i1_4 len=2351 sp|P18687|CH60_CRIGR 60 kDa heat shock protein, mitochondrial OS=Cricetulus griseus GN=HSPD1 PE=2 SV=1	14.118	3.19285	1	1	1	783	85.2	6.98	3.027e+08	ungrouped_F5
	Confidence	Sequence	Modifications	Qvality PEP	# Protein Groups	# Proteins	# PSMs	Master Protein Accessions	# Missed Cleavages	Theo. MH+ [Da]	Area: F1: Sample
	High	LVQDVANNTNEEAGDGTTTATVLAR		2.63372e-07	1	1	2	unk	0	2560.25	3.027e+08
High	unk	len=3892 sp|Q66HL2|SRC8_RAT Src substrate cortactin OS=Rattus norvegicus GN=Cttn PE=1 SV=1	>gnl|unk|TR59118_c1_g1_i1_6 len=3892 sp|Q66HL2|SRC8_RAT Src substrate cortactin OS=Rattus norvegicus GN=Cttn PE=1 SV=1	15.767	7.633	4	4	1	1297	147.6	5.88	3.01764e+08	ungrouped_F5
	Confidence	Sequence	Modifications	Qvality PEP	# Protein Groups	# Proteins	# PSMs	Master Protein Accessions	# Missed Cleavages	Theo. MH+ [Da]	Area: F1: Sample
	High	APVADDSTYEDLPPQNEPVEDQTYEAVPEGQDGLR		0.0556796	1	2	1	unk	0	3844.73
	High	SQVGSSSNVPVTQDDDDDWETDPDFVNDVSEK		0.00326764	1	2	1	unk	0	3526.49
	High	ALPDEPEPEQEPAVPAR		0.000355385	1	2	2	unk	0	1844.9	4.82121e+08
	High	DSQDSSAVGFDYQGK		0.000559059	1	2	1	unk	0	1603.69	121407191
High	unk	len=3863 sp|Q66HL2|SRC8_RAT Src substrate cortactin OS=Rattus norvegicus GN=Cttn PE=1 SV=1	>gnl|unk|TR59118_c1_g1_i3_4 len=3863 sp|Q66HL2|SRC8_RAT Src substrate cortactin OS=Rattus norvegicus GN=Cttn PE=1 SV=1	15.767	7.69231	4	4	1	1287	146.4	6.86	3.01764e+08	ungrouped_F5
	Confidence	Sequence	Modifications	Qvality PEP	# Protein Groups	# Proteins	# PSMs	Master Protein Accessions	# Missed Cleavages	Theo. MH+ [Da]	Area: F1: Sample
	High	APVADDSTYEDLPPQNEPVEDQTYEAVPEGQDGLR		0.0556796	1	2	1	unk	0	3844.73
	High	SQVGSSSNVPVTQDDDDDWETDPDFVNDVSEK		0.00326764	1	2	1	unk	0	3526.49
	High	ALPDEPEPEQEPAVPAR		0.000355385	1	2	2	unk	0	1844.9	4.82121e+08
	High	DSQDSSAVGFDYQGK		0.000559059	1	2	1	unk	0	1603.69	121407191
High	unk	len=1927 sp|P06027|LECE_HELCR Echinoidin OS=Heliocidaris crassispina PE=1 SV=1	>gnl|unk|TR20896_c0_g1_i1_5 len=1927 sp|P06027|LECE_HELCR Echinoidin OS=Heliocidaris crassispina PE=1 SV=1	7.887	2.18069	1	1	1	642	73.6	8.54	297627760	ungrouped_F5
	Confidence	Sequence	Modifications	Qvality PEP	# Protein Groups	# Proteins	# PSMs	Master Protein Accessions	# Missed Cleavages	Theo. MH+ [Da]	Area: F1: Sample
	High	DDSNPEMWLGLNDR	1xOxidation [M7]	0.00217586	1	1	4	unk	0	1677.72	297627760
	High	DDSNPEMWLGLNDR		0.000401359	1	1	3	unk	0	1661.72	2.26664e+08
High	unk	len=1201 sp|O01761|UNC89_CAEEL Muscle M-line assembly protein unc-89 OS=Caenorhabditis elegans GN=unc-89 PE=1 SV=3	>gnl|unk|TR32083_c0_g1_i2_5 len=1201 sp|O01761|UNC89_CAEEL Muscle M-line assembly protein unc-89 OS=Caenorhabditis elegans GN=unc-89 PE=1 SV=3	5.306	6.25	2	2	1	400	44.1	4.35	2.96968e+08	ungrouped_F5
	Confidence	Sequence	Modifications	Qvality PEP	# Protein Groups	# Proteins	# PSMs	Master Protein Accessions	# Missed Cleavages	Theo. MH+ [Da]	Area: F1: Sample
	High	DGTTVLVISPLEETDK		0.000595367	1	1	2	unk	0	1716.89	3.95586e+08
	High	DIGETALLK		0.162788	1	1	2	unk	0	959.541	198349473
High	unk	len=1049 sp|A2AAJ9|OBSCN_MOUSE Obscurin OS=Mus musculus GN=Obscn PE=2 SV=2	>gnl|unk|TR35978_c1_g1_i1_6 len=1049 sp|A2AAJ9|OBSCN_MOUSE Obscurin OS=Mus musculus GN=Obscn PE=2 SV=2	6.055	4.28571	1	1	1	350	38.3	4.78	293748904	ungrouped_F5
	Confidence	Sequence	Modifications	Qvality PEP	# Protein Groups	# Proteins	# PSMs	Master Protein Accessions	# Missed Cleavages	Theo. MH+ [Da]	Area: F1: Sample
	High	SVAEVFVEDSLEPGK		1.91703e-05	1	1	3	unk	0	1605.8	293748904
High	unk	len=3223 sp|Q92035|ACES_BUNFA Acetylcholinesterase OS=Bungarus fasciatus GN=ACHE PE=1 SV=2	>gnl|unk|TR60494_c11_g1_i2_6 len=3223 sp|Q92035|ACES_BUNFA Acetylcholinesterase OS=Bungarus fasciatus GN=ACHE PE=1 SV=2	2.745	1.30475	1	1	1	1073	122.2	7.36	291793936	ungrouped_F5
	Confidence	Sequence	Modifications	Qvality PEP	# Protein Groups	# Proteins	# PSMs	Master Protein Accessions	# Missed Cleavages	Theo. MH+ [Da]	Area: F1: Sample
	High	DYLPALQTQTGDIK		0.00849149	1	2	1	unk	0	1562.81	291793936
High	unk	len=3656 sp|Q92035|ACES_BUNFA Acetylcholinesterase OS=Bungarus fasciatus GN=ACHE PE=1 SV=2	>gnl|unk|TR60494_c11_g1_i1_5 len=3656 sp|Q92035|ACES_BUNFA Acetylcholinesterase OS=Bungarus fasciatus GN=ACHE PE=1 SV=2	2.745	1.14943	1	1	1	1218	139.6	7.62	291793936	ungrouped_F5
	Confidence	Sequence	Modifications	Qvality PEP	# Protein Groups	# Proteins	# PSMs	Master Protein Accessions	# Missed Cleavages	Theo. MH+ [Da]	Area: F1: Sample
	High	DYLPALQTQTGDIK		0.00849149	1	2	1	unk	0	1562.81	291793936
High	unk	len=2083 sp|Q9NQP4|PFD4_HUMAN Prefoldin subunit 4 OS=Homo sapiens GN=PFDN4 PE=1 SV=1	>gnl|unk|TR52418_c0_g1_i2_6 len=2083 sp|Q9NQP4|PFD4_HUMAN Prefoldin subunit 4 OS=Homo sapiens GN=PFDN4 PE=1 SV=1	4.647	2.45665	1	1	1	692	79.3	8.59	2.86027e+08	ungrouped_F5
	Confidence	Sequence	Modifications	Qvality PEP	# Protein Groups	# Proteins	# PSMs	Master Protein Accessions	# Missed Cleavages	Theo. MH+ [Da]	Area: F1: Sample
	High	ATGGDDDVNVTFEDQQK		0.000256209	1	2	1	unk	0	1838.8	2.86027e+08
High	unk	len=2055 sp|Q9NQP4|PFD4_HUMAN Prefoldin subunit 4 OS=Homo sapiens GN=PFDN4 PE=1 SV=1	>gnl|unk|TR52418_c0_g1_i1_5 len=2055 sp|Q9NQP4|PFD4_HUMAN Prefoldin subunit 4 OS=Homo sapiens GN=PFDN4 PE=1 SV=1	4.647	2.48538	1	1	1	684	78.2	8.38	2.86027e+08	ungrouped_F5
	Confidence	Sequence	Modifications	Qvality PEP	# Protein Groups	# Proteins	# PSMs	Master Protein Accessions	# Missed Cleavages	Theo. MH+ [Da]	Area: F1: Sample
	High	ATGGDDDVNVTFEDQQK		0.000256209	1	2	1	unk	0	1838.8	2.86027e+08
High	unk	len=1255 sp|Q9PTS2|DCUP_DANRE Uroporphyrinogen decarboxylase OS=Danio rerio GN=urod PE=2 SV=1	>gnl|unk|TR53462_c4_g1_i2_4 len=1255 sp|Q9PTS2|DCUP_DANRE Uroporphyrinogen decarboxylase OS=Danio rerio GN=urod PE=2 SV=1	4.002	3.82775	1	1	1	418	47	6.54	2.85687e+08	ungrouped_F5
	Confidence	Sequence	Modifications	Qvality PEP	# Protein Groups	# Proteins	# PSMs	Master Protein Accessions	# Missed Cleavages	Theo. MH+ [Da]	Area: F1: Sample
	High	GPSFPEPLTSPDDLSR		0.000839788	1	1	1	unk	0	1714.83	2.85687e+08
High	unk	len=4740 sp|O95954|FTCD_HUMAN Formimidoyltransferase-cyclodeaminase OS=Homo sapiens GN=FTCD PE=1 SV=2	>gnl|unk|TR62087_c0_g1_i2_5 len=4740 sp|O95954|FTCD_HUMAN Formimidoyltransferase-cyclodeaminase OS=Homo sapiens GN=FTCD PE=1 SV=2	1.458	0.569981	1	1	1	1579	180.5	8.85	2.78387e+08	ungrouped_F5
	Confidence	Sequence	Modifications	Qvality PEP	# Protein Groups	# Proteins	# PSMs	Master Protein Accessions	# Missed Cleavages	Theo. MH+ [Da]	Area: F1: Sample
	High	DVLEIVADR		0.088765	1	1	3	unk	0	1029.56	2.78387e+08
High	unk	len=2480 sp|Q92954|PRG4_HUMAN Proteoglycan 4 OS=Homo sapiens GN=PRG4 PE=1 SV=2	>gnl|unk|TR53883_c1_g1_i2_6 len=2480 sp|Q92954|PRG4_HUMAN Proteoglycan 4 OS=Homo sapiens GN=PRG4 PE=1 SV=2	7.194	1.93705	1	1	1	826	93.3	9.72	278289726	ungrouped_F5
	Confidence	Sequence	Modifications	Qvality PEP	# Protein Groups	# Proteins	# PSMs	Master Protein Accessions	# Missed Cleavages	Theo. MH+ [Da]	Area: F1: Sample
	High	ATDTNDMDDSNIIQER	1xOxidation [M7]	0.0330252	1	1	1	unk	0	1853.78	108170313
	High	ATDTNDMDDSNIIQER		9.40061e-05	1	1	2	unk	0	1837.79	278289726
High	unk	len=2844 sp|P38024|PUR6_CHICK Multifunctional protein ADE2 OS=Gallus gallus GN=AIRC PE=2 SV=1	>gnl|unk|TR59426_c4_g1_i2_4 len=2844 sp|P38024|PUR6_CHICK Multifunctional protein ADE2 OS=Gallus gallus GN=AIRC PE=2 SV=1	7.61	1.89873	1	1	1	948	108.8	9.29	274044174	ungrouped_F5
	Confidence	Sequence	Modifications	Qvality PEP	# Protein Groups	# Proteins	# PSMs	Master Protein Accessions	# Missed Cleavages	Theo. MH+ [Da]	Area: F1: Sample
	High	DDAAGDPEWSYAQLIEAK		3.17152e-05	1	1	2	unk	0	1978.9	274044174
High	unk	len=1583 sp|O46560|PDXK_PIG Pyridoxal kinase OS=Sus scrofa GN=PDXK PE=1 SV=1	>gnl|unk|TR56838_c0_g1_i3_5 len=1583 sp|O46560|PDXK_PIG Pyridoxal kinase OS=Sus scrofa GN=PDXK PE=1 SV=1	3.161	2.27704	1	1	1	527	58.2	8.43	2.69186e+08	ungrouped_F5
	Confidence	Sequence	Modifications	Qvality PEP	# Protein Groups	# Proteins	# PSMs	Master Protein Accessions	# Missed Cleavages	Theo. MH+ [Da]	Area: F1: Sample
	High	DIEDPPAIIQGK		0.00394587	1	1	2	unk	0	1295.68	2.69186e+08
High	unk	len=710 sp|P08594|AQL1_THEAQ Aqualysin-1 OS=Thermus aquaticus GN=pstI PE=1 SV=2	>gnl|unk|TR59079_c3_g3_i2_4 len=710 sp|P08594|AQL1_THEAQ Aqualysin-1 OS=Thermus aquaticus GN=pstI PE=1 SV=2	13.764	8.47458	1	1	1	236	24	4.51	2.69157e+08	ungrouped_F5
	Confidence	Sequence	Modifications	Qvality PEP	# Protein Groups	# Proteins	# PSMs	Master Protein Accessions	# Missed Cleavages	Theo. MH+ [Da]	Area: F1: Sample
	High	LMDDATEGLVQDPGSDSPNR	1xOxidation [M2]	1.23845e-06	1	2	2	unk	0	2132.94	2.69157e+08
	High	LMDDATEGLVQDPGSDSPNR		1.40541e-05	1	2	1	unk	0	2116.95	206384140
High	unk	len=1307 sp|Q62442|VAMP1_MOUSE Vesicle-associated membrane protein 1 OS=Mus musculus GN=Vamp1 PE=1 SV=1	>gnl|unk|TR61719_c6_g1_i1_5 len=1307 sp|Q62442|VAMP1_MOUSE Vesicle-associated membrane protein 1 OS=Mus musculus GN=Vamp1 PE=1 SV=1	1.628	2.29885	1	1	1	435	49.2	9.73	2.66215e+08	ungrouped_F5
	Confidence	Sequence	Modifications	Qvality PEP	# Protein Groups	# Proteins	# PSMs	Master Protein Accessions	# Missed Cleavages	Theo. MH+ [Da]	Area: F1: Sample
	High	DQALSVLDDR		0.0652747	1	3	2	unk	0	1131.56	2.66215e+08
High	unk	len=316	>gnl|unk|TR70619_c0_g1_i1_5 len=316	1.628	9.52381	1	1	1	105	11.8	8.87	2.66215e+08	ungrouped_F5
	Confidence	Sequence	Modifications	Qvality PEP	# Protein Groups	# Proteins	# PSMs	Master Protein Accessions	# Missed Cleavages	Theo. MH+ [Da]	Area: F1: Sample
	High	DQALSVLDDR		0.0652747	1	3	2	unk	0	1131.56	2.66215e+08
High	unk	len=1285 sp|Q62442|VAMP1_MOUSE Vesicle-associated membrane protein 1 OS=Mus musculus GN=Vamp1 PE=1 SV=1	>gnl|unk|TR61719_c6_g1_i2_4 len=1285 sp|Q62442|VAMP1_MOUSE Vesicle-associated membrane protein 1 OS=Mus musculus GN=Vamp1 PE=1 SV=1	1.628	2.33645	1	1	1	428	48.7	9.8	2.66215e+08	ungrouped_F5
	Confidence	Sequence	Modifications	Qvality PEP	# Protein Groups	# Proteins	# PSMs	Master Protein Accessions	# Missed Cleavages	Theo. MH+ [Da]	Area: F1: Sample
	High	DQALSVLDDR		0.0652747	1	3	2	unk	0	1131.56	2.66215e+08
High	unk	len=4690 sp|Q5RE33|REEP5_PONAB Receptor expression-enhancing protein 5 OS=Pongo abelii GN=REEP5 PE=2 SV=1	>gnl|unk|TR24591_c0_g1_i1_5 len=4690 sp|Q5RE33|REEP5_PONAB Receptor expression-enhancing protein 5 OS=Pongo abelii GN=REEP5 PE=2 SV=1	5.348	0.896287	1	1	1	1562	180.2	8.73	2.62995e+08	ungrouped_F5
	Confidence	Sequence	Modifications	Qvality PEP	# Protein Groups	# Proteins	# PSMs	Master Protein Accessions	# Missed Cleavages	Theo. MH+ [Da]	Area: F1: Sample
	High	VTDIASSTLSEAQK		7.03787e-05	1	1	1	unk	0	1449.74	2.62995e+08
High	unk	len=2445 sp|Q9D2G2|ODO2_MOUSE Dihydrolipoyllysine-residue succinyltransferase component of 2-oxoglutarate dehydrogenase complex, mitochondrial OS=Mus musculus GN=Dlst PE=1 SV=1	>gnl|unk|TR54300_c0_g1_i1_6 len=2445 sp|Q9D2G2|ODO2_MOUSE Dihydrolipoyllysine-residue succinyltransferase component of 2-oxoglutarate dehydrogenase complex, mitochondrial OS=Mus musculus GN=Dlst PE=1 SV=1	4.187	2.08845	1	1	1	814	90.1	7.31	260498028	ungrouped_F5
	Confidence	Sequence	Modifications	Qvality PEP	# Protein Groups	# Proteins	# PSMs	Master Protein Accessions	# Missed Cleavages	Theo. MH+ [Da]	Area: F1: Sample
	High	VVDTPPFAESVSEGDVR		0.000597869	1	1	2	unk	0	1803.88	260498028
High	unk	len=290 sp|Q91145|COCA1_NOTVI Collagen alpha-1(XII) chain (Fragment) OS=Notophthalmus viridescens PE=2 SV=1	>gnl|unk|TR32696_c1_g1_i1_6 len=290 sp|Q91145|COCA1_NOTVI Collagen alpha-1(XII) chain (Fragment) OS=Notophthalmus viridescens PE=2 SV=1	10.001	18.75	1	1	1	96	10.6	4.3	2.58895e+08	ungrouped_F5
	Confidence	Sequence	Modifications	Qvality PEP	# Protein Groups	# Proteins	# PSMs	Master Protein Accessions	# Missed Cleavages	Theo. MH+ [Da]	Area: F1: Sample
	High	LTYDPADGALDSPFPLEK		1.64041e-06	1	1	3	unk	0	1948.95	2.58895e+08
High	unk	len=2975 sp|Q99JG3|ANX13_MOUSE Annexin A13 OS=Mus musculus GN=Anxa13 PE=2 SV=3	>gnl|unk|TR55702_c2_g1_i5_6 len=2975 sp|Q99JG3|ANX13_MOUSE Annexin A13 OS=Mus musculus GN=Anxa13 PE=2 SV=3	1.514	0.908174	1	1	1	991	115	7.88	257509066	ungrouped_F5
	Confidence	Sequence	Modifications	Qvality PEP	# Protein Groups	# Proteins	# PSMs	Master Protein Accessions	# Missed Cleavages	Theo. MH+ [Da]	Area: F1: Sample
	High	DTASIDTYK		0.0799377	1	2	2	unk	0	1013.48	257509066
High	unk	len=2264 sp|Q99JG3|ANX13_MOUSE Annexin A13 OS=Mus musculus GN=Anxa13 PE=2 SV=3	>gnl|unk|TR55702_c2_g1_i4_6 len=2264 sp|Q99JG3|ANX13_MOUSE Annexin A13 OS=Mus musculus GN=Anxa13 PE=2 SV=3	1.514	1.19205	1	1	1	755	86.7	6.67	257509066	ungrouped_F5
	Confidence	Sequence	Modifications	Qvality PEP	# Protein Groups	# Proteins	# PSMs	Master Protein Accessions	# Missed Cleavages	Theo. MH+ [Da]	Area: F1: Sample
	High	DTASIDTYK		0.0799377	1	2	2	unk	0	1013.48	257509066
High	unk	len=2752 sp|Q9U943|APLP_LOCMI Apolipophorins OS=Locusta migratoria PE=1 SV=2	>gnl|unk|TR61808_c3_g2_i4_5 len=2752 sp|Q9U943|APLP_LOCMI Apolipophorins OS=Locusta migratoria PE=1 SV=2	11.095	2.29008	1	1	1	917	104.3	7.21	2.57493e+08	ungrouped_F5
	Confidence	Sequence	Modifications	Qvality PEP	# Protein Groups	# Proteins	# PSMs	Master Protein Accessions	# Missed Cleavages	Theo. MH+ [Da]	Area: F1: Sample
	High	AGETTFQAGEPLTITGDDVPR		3.31928e-06	1	2	2	unk	0	2175.06	2.57493e+08
High	unk	len=5383 sp|Q9U943|APLP_LOCMI Apolipophorins OS=Locusta migratoria PE=1 SV=2	>gnl|unk|TR61808_c3_g2_i2_5 len=5383 sp|Q9U943|APLP_LOCMI Apolipophorins OS=Locusta migratoria PE=1 SV=2	11.095	1.17057	1	1	1	1794	205.2	8.41	2.57493e+08	ungrouped_F5
	Confidence	Sequence	Modifications	Qvality PEP	# Protein Groups	# Proteins	# PSMs	Master Protein Accessions	# Missed Cleavages	Theo. MH+ [Da]	Area: F1: Sample
	High	AGETTFQAGEPLTITGDDVPR		3.31928e-06	1	2	2	unk	0	2175.06	2.57493e+08
High	unk	len=453 sp|Q06155|VAP1_STRPU Vesicle-associated protein (Fragment) OS=Strongylocentrotus purpuratus GN=VAP-1 PE=2 SV=1	>gnl|unk|TR52734_c2_g1_i11_6 len=453 sp|Q06155|VAP1_STRPU Vesicle-associated protein (Fragment) OS=Strongylocentrotus purpuratus GN=VAP-1 PE=2 SV=1	2.706	8.66667	1	1	1	150	14.3	4.75	256980105	ungrouped_F5
	Confidence	Sequence	Modifications	Qvality PEP	# Protein Groups	# Proteins	# PSMs	Master Protein Accessions	# Missed Cleavages	Theo. MH+ [Da]	Area: F1: Sample
	High	GDVSIDGPDVDIK		0.00911732	1	2	2	unk	0	1329.65	256980105
High	unk	len=395 sp|Q06155|VAP1_STRPU Vesicle-associated protein (Fragment) OS=Strongylocentrotus purpuratus GN=VAP-1 PE=2 SV=1	>gnl|unk|TR52734_c2_g1_i9_4 len=395 sp|Q06155|VAP1_STRPU Vesicle-associated protein (Fragment) OS=Strongylocentrotus purpuratus GN=VAP-1 PE=2 SV=1	2.706	9.92366	1	1	1	131	12.9	5.2	256980105	ungrouped_F5
	Confidence	Sequence	Modifications	Qvality PEP	# Protein Groups	# Proteins	# PSMs	Master Protein Accessions	# Missed Cleavages	Theo. MH+ [Da]	Area: F1: Sample
	High	GDVSIDGPDVDIK		0.00911732	1	2	2	unk	0	1329.65	256980105
High	unk	len=4160 sp|Q8BWF0|SSDH_MOUSE Succinate-semialdehyde dehydrogenase, mitochondrial OS=Mus musculus GN=Aldh5a1 PE=1 SV=1	>gnl|unk|TR58483_c1_g1_i1_5 len=4160 sp|Q8BWF0|SSDH_MOUSE Succinate-semialdehyde dehydrogenase, mitochondrial OS=Mus musculus GN=Aldh5a1 PE=1 SV=1	8.031	1.22655	1	1	1	1386	156	8.66	252623507	ungrouped_F5
	Confidence	Sequence	Modifications	Qvality PEP	# Protein Groups	# Proteins	# PSMs	Master Protein Accessions	# Missed Cleavages	Theo. MH+ [Da]	Area: F1: Sample
	High	IATVVDGNASDMEEAIR	1xOxidation [M12]	0.0869983	1	1	1	unk	0	1806.85	5.38238e+07
	High	IATVVDGNASDMEEAIR		7.49044e-06	1	1	1	unk	0	1790.86	252623507
High	unk	len=605 sp|Q95NR9|CALM_METSE Calmodulin OS=Metridium senile PE=1 SV=3	>gnl|unk|TR30820_c0_g1_i1_4 len=605 sp|Q95NR9|CALM_METSE Calmodulin OS=Metridium senile PE=1 SV=3	11.315	27.3632	5	1	1	201	22.8	4.72	2.52442e+08	ungrouped_F5
	Confidence	Sequence	Modifications	Qvality PEP	# Protein Groups	# Proteins	# PSMs	Master Protein Accessions	# Missed Cleavages	Theo. MH+ [Da]	Area: F1: Sample
	High	DGNGFISAAELR		0.00838558	2	7	2	unk; unk	0	1249.62	426554463
	High	EADIDGDGQVNYEEFVK		0.000401359	1	2	2	unk	0	1927.86	2.52442e+08
	High	EAFSLFDK		0.225851	2	10	1	unk; unk	0	956.472	47857580
	High	DTDSEEEIR		0.103347	2	5	7	unk; unk	0	1093.46	4695866776
	High	DGDGTITTK		0.0428273	2	9	2	unk; unk	0	907.437	5.42932e+07
High	unk	len=1108 sp|P62184|CALM_RENRE Calmodulin OS=Renilla reniformis PE=1 SV=2	>gnl|unk|TR31472_c0_g1_i1_6 len=1108 sp|P62184|CALM_RENRE Calmodulin OS=Renilla reniformis PE=1 SV=2	4.402	4.61957	1	1	1	368	43.7	8.62	2.52442e+08	ungrouped_F5
	Confidence	Sequence	Modifications	Qvality PEP	# Protein Groups	# Proteins	# PSMs	Master Protein Accessions	# Missed Cleavages	Theo. MH+ [Da]	Area: F1: Sample
	High	EADIDGDGQVNYEEFVK		0.000401359	1	2	2	unk	0	1927.86	2.52442e+08
High	unk	len=3945 sp|Q6IQ73|CHM4C_DANRE Charged multivesicular body protein 4c OS=Danio rerio GN=chmp4c PE=2 SV=1	>gnl|unk|TR61961_c0_g1_i7_5 len=3945 sp|Q6IQ73|CHM4C_DANRE Charged multivesicular body protein 4c OS=Danio rerio GN=chmp4c PE=2 SV=1	3.195	0.913242	1	1	1	1314	149.7	8.37	2.41796e+08	ungrouped_F5
	Confidence	Sequence	Modifications	Qvality PEP	# Protein Groups	# Proteins	# PSMs	Master Protein Accessions	# Missed Cleavages	Theo. MH+ [Da]	Area: F1: Sample
	High	DVGPSPAEAIQK		0.00370546	1	1	2	unk	0	1211.63	2.41796e+08
High	unk	len=4524 sp|Q0IID9|GLPK_BOVIN Glycerol kinase OS=Bos taurus GN=GK PE=2 SV=1	>gnl|unk|TR60952_c1_g1_i10_6 len=4524 sp|Q0IID9|GLPK_BOVIN Glycerol kinase OS=Bos taurus GN=GK PE=2 SV=1	18.604	3.58328	3	3	1	1507	170.6	8.15	240117595	ungrouped_F5
	Confidence	Sequence	Modifications	Qvality PEP	# Protein Groups	# Proteins	# PSMs	Master Protein Accessions	# Missed Cleavages	Theo. MH+ [Da]	Area: F1: Sample
	High	ELLDAMDQDSGIPLEK	1xOxidation [M6]	0.00119451	1	2	1	unk	0	1789.85	44614892
	High	DIGPLVGAVDQGTSSTR		6.55342e-05	1	2	2	unk	0	1672.85	449535093
	High	ELLDAMDQDSGIPLEK		2.37438e-05	1	2	1	unk	0	1773.86	2.30508e+08
	High	IEDASAGNTDTFTPAIADEVR		0.00224066	1	3	1	unk	0	2193.03	4.03093e+07
High	unk	len=4387 sp|Q11011|PSA_MOUSE Puromycin-sensitive aminopeptidase OS=Mus musculus GN=Npepps PE=1 SV=2	>gnl|unk|TR58478_c0_g1_i2_4 len=4387 sp|Q11011|PSA_MOUSE Puromycin-sensitive aminopeptidase OS=Mus musculus GN=Npepps PE=1 SV=2	13.224	2.25718	2	2	1	1462	167	8.56	2.39667e+08	ungrouped_F5
	Confidence	Sequence	Modifications	Qvality PEP	# Protein Groups	# Proteins	# PSMs	Master Protein Accessions	# Missed Cleavages	Theo. MH+ [Da]	Area: F1: Sample
	High	VVLEDNSTSVTVDAPPTEGIK		2.50441e-07	1	1	5	unk	0	2171.11	444207537
	High	DGASIGQWLEQK		0.0226411	1	1	1	unk	0	1331.66	3.51272e+07
High	unk	len=988 sp|Q0Z8U2|RS3_PIG 40S ribosomal protein S3 OS=Sus scrofa GN=RPS3 PE=1 SV=1	>gnl|unk|TR48357_c0_g1_i1_1 len=988 sp|Q0Z8U2|RS3_PIG 40S ribosomal protein S3 OS=Sus scrofa GN=RPS3 PE=1 SV=1	2.833	3.95137	1	1	1	329	36.4	9.67	239224331	ungrouped_F5
	Confidence	Sequence	Modifications	Qvality PEP	# Protein Groups	# Proteins	# PSMs	Master Protein Accessions	# Missed Cleavages	Theo. MH+ [Da]	Area: F1: Sample
	High	DEEPPSEPWSEQK		0.0072128	1	2	2	unk	0	1557.67	239224331
High	unk	len=521	>gnl|unk|TR63835_c2_g2_i1_5 len=521	2.833	7.51445	1	1	1	173	19.5	5.1	239224331	ungrouped_F5
	Confidence	Sequence	Modifications	Qvality PEP	# Protein Groups	# Proteins	# PSMs	Master Protein Accessions	# Missed Cleavages	Theo. MH+ [Da]	Area: F1: Sample
	High	DEEPPSEPWSEQK		0.0072128	1	2	2	unk	0	1557.67	239224331
High	unk	len=1015 sp|P97450|ATP5J_MOUSE ATP synthase-coupling factor 6, mitochondrial OS=Mus musculus GN=Atp5j PE=1 SV=1	>gnl|unk|TR40063_c0_g1_i1_5 len=1015 sp|P97450|ATP5J_MOUSE ATP synthase-coupling factor 6, mitochondrial OS=Mus musculus GN=Atp5j PE=1 SV=1	2.658	5.6213	2	2	1	338	37.9	9	2.36282e+08	ungrouped_F5
	Confidence	Sequence	Modifications	Qvality PEP	# Protein Groups	# Proteins	# PSMs	Master Protein Accessions	# Missed Cleavages	Theo. MH+ [Da]	Area: F1: Sample
	High	LVDSDPQTEK		0.101307	1	1	1	unk	0	1131.55	7.86416e+06
	High	DIDFGAEEK		0.123027	1	1	2	unk	0	1023.46	4.647e+08
High	unk	len=1822 sp|Q9Y2S2|CRYL1_HUMAN Lambda-crystallin homolog OS=Homo sapiens GN=CRYL1 PE=1 SV=3	>gnl|unk|TR52618_c0_g1_i3_4 len=1822 sp|Q9Y2S2|CRYL1_HUMAN Lambda-crystallin homolog OS=Homo sapiens GN=CRYL1 PE=1 SV=3	5.093	2.30643	1	1	1	607	69.3	7.08	2.31976e+08	ungrouped_F5
	Confidence	Sequence	Modifications	Qvality PEP	# Protein Groups	# Proteins	# PSMs	Master Protein Accessions	# Missed Cleavages	Theo. MH+ [Da]	Area: F1: Sample
	High	LVEEGVLSVDDVDK		0.00011259	1	3	3	unk	0	1516.77	2.31976e+08
High	unk	len=1583 sp|Q9Y2S2|CRYL1_HUMAN Lambda-crystallin homolog OS=Homo sapiens GN=CRYL1 PE=1 SV=3	>gnl|unk|TR52618_c0_g1_i2_5 len=1583 sp|Q9Y2S2|CRYL1_HUMAN Lambda-crystallin homolog OS=Homo sapiens GN=CRYL1 PE=1 SV=3	5.093	2.65655	1	1	1	527	59.8	6.86	2.31976e+08	ungrouped_F5
	Confidence	Sequence	Modifications	Qvality PEP	# Protein Groups	# Proteins	# PSMs	Master Protein Accessions	# Missed Cleavages	Theo. MH+ [Da]	Area: F1: Sample
	High	LVEEGVLSVDDVDK		0.00011259	1	3	3	unk	0	1516.77	2.31976e+08
High	unk	len=1514 sp|Q811X6|CRYL1_RAT Lambda-crystallin homolog OS=Rattus norvegicus GN=Cryl1 PE=2 SV=3	>gnl|unk|TR52618_c0_g1_i1_5 len=1514 sp|Q811X6|CRYL1_RAT Lambda-crystallin homolog OS=Rattus norvegicus GN=Cryl1 PE=2 SV=3	5.093	2.7833	1	1	1	503	57.3	8.06	2.31976e+08	ungrouped_F5
	Confidence	Sequence	Modifications	Qvality PEP	# Protein Groups	# Proteins	# PSMs	Master Protein Accessions	# Missed Cleavages	Theo. MH+ [Da]	Area: F1: Sample
	High	LVEEGVLSVDDVDK		0.00011259	1	3	3	unk	0	1516.77	2.31976e+08
High	unk	len=335 sp|Q5RDI4|AIF1L_PONAB Allograft inflammatory factor 1-like OS=Pongo abelii GN=AIF1L PE=2 SV=1	>gnl|unk|TR48664_c0_g1_i3_2 len=335 sp|Q5RDI4|AIF1L_PONAB Allograft inflammatory factor 1-like OS=Pongo abelii GN=AIF1L PE=2 SV=1	9.354	24.3243	2	2	1	111	12.7	4.96	2.25349e+08	ungrouped_F5
	Confidence	Sequence	Modifications	Qvality PEP	# Protein Groups	# Proteins	# PSMs	Master Protein Accessions	# Missed Cleavages	Theo. MH+ [Da]	Area: F1: Sample
	High	QTEQIDDEIEDIITK		7.78338e-05	1	2	3	unk	0	1789.87	383139490
	High	NTYPEVEDLDEK		0.0428273	1	3	2	unk	0	1451.65	6.75582e+07
High	unk	len=854	>gnl|unk|TR37927_c0_g1_i1_4 len=854	1.19	3.16901	1	1	1	284	31.9	9.96	224075154	ungrouped_F5
	Confidence	Sequence	Modifications	Qvality PEP	# Protein Groups	# Proteins	# PSMs	Master Protein Accessions	# Missed Cleavages	Theo. MH+ [Da]	Area: F1: Sample
	High	DELTMEEIK		0.143307	1	1	1	unk	0	1107.52	224075154
High	unk	len=2029 sp|Q6IP52|CHM2A_XENLA Charged multivesicular body protein 2a OS=Xenopus laevis GN=chmp2a PE=2 SV=1	>gnl|unk|TR51035_c3_g3_i2_6 len=2029 sp|Q6IP52|CHM2A_XENLA Charged multivesicular body protein 2a OS=Xenopus laevis GN=chmp2a PE=2 SV=1	4.956	2.51479	1	1	1	676	76.9	9	223188302	ungrouped_F5
	Confidence	Sequence	Modifications	Qvality PEP	# Protein Groups	# Proteins	# PSMs	Master Protein Accessions	# Missed Cleavages	Theo. MH+ [Da]	Area: F1: Sample
	High	VAAAEGVGDADADLQAR		0.000144816	1	3	2	unk	0	1628.79	223188302
High	unk	len=1786 sp|Q6IP52|CHM2A_XENLA Charged multivesicular body protein 2a OS=Xenopus laevis GN=chmp2a PE=2 SV=1	>gnl|unk|TR51035_c3_g3_i1_6 len=1786 sp|Q6IP52|CHM2A_XENLA Charged multivesicular body protein 2a OS=Xenopus laevis GN=chmp2a PE=2 SV=1	4.956	2.85714	1	1	1	595	67.8	7.3	223188302	ungrouped_F5
	Confidence	Sequence	Modifications	Qvality PEP	# Protein Groups	# Proteins	# PSMs	Master Protein Accessions	# Missed Cleavages	Theo. MH+ [Da]	Area: F1: Sample
	High	VAAAEGVGDADADLQAR		0.000144816	1	3	2	unk	0	1628.79	223188302
High	unk	len=307 sp|Q6DFS6|CHM2A_XENTR Charged multivesicular body protein 2a OS=Xenopus tropicalis GN=chmp2a PE=2 SV=1	>gnl|unk|TR51035_c0_g1_i1_3 len=307 sp|Q6DFS6|CHM2A_XENTR Charged multivesicular body protein 2a OS=Xenopus tropicalis GN=chmp2a PE=2 SV=1	4.956	16.8317	1	1	1	101	10.9	4.23	223188302	ungrouped_F5
	Confidence	Sequence	Modifications	Qvality PEP	# Protein Groups	# Proteins	# PSMs	Master Protein Accessions	# Missed Cleavages	Theo. MH+ [Da]	Area: F1: Sample
	High	VAAAEGVGDADADLQAR		0.000144816	1	3	2	unk	0	1628.79	223188302
High	unk	len=1104 sp|P0AGE8|CHRR_SHIFL Chromate reductase OS=Shigella flexneri GN=chrR PE=3 SV=1	>gnl|unk|TR51090_c0_g1_i1_4 len=1104 sp|P0AGE8|CHRR_SHIFL Chromate reductase OS=Shigella flexneri GN=chrR PE=3 SV=1	3.254	3.53261	1	1	1	368	40.5	8.07	222021856	ungrouped_F5
	Confidence	Sequence	Modifications	Qvality PEP	# Protein Groups	# Proteins	# PSMs	Master Protein Accessions	# Missed Cleavages	Theo. MH+ [Da]	Area: F1: Sample
	High	DQTQAPTILQDAK		0.00332289	1	1	1	unk	0	1428.73	222021856
High	unk	len=3830 sp|Q9BT23|LIMD2_HUMAN LIM domain-containing protein 2 OS=Homo sapiens GN=LIMD2 PE=1 SV=1	>gnl|unk|TR61919_c4_g1_i6_5 len=3830 sp|Q9BT23|LIMD2_HUMAN LIM domain-containing protein 2 OS=Homo sapiens GN=LIMD2 PE=1 SV=1	8.003	2.27273	2	2	1	1276	146.5	8.56	2.20191e+08	ungrouped_F5
	Confidence	Sequence	Modifications	Qvality PEP	# Protein Groups	# Proteins	# PSMs	Master Protein Accessions	# Missed Cleavages	Theo. MH+ [Da]	Area: F1: Sample
	High	DEQPGEVEDVQPEESK		0.000698252	1	2	2	unk	0	1814.79	3.28948e+08
	High	EETQEVPVEESPK		0.00101001	1	2	1	unk	0	1500.71	1.11433e+08
High	unk	len=501	>gnl|unk|TR32851_c0_g1_i1_2 len=501	8.003	27.1084	2	2	1	166	18.3	4.02	2.20191e+08	ungrouped_F5
	Confidence	Sequence	Modifications	Qvality PEP	# Protein Groups	# Proteins	# PSMs	Master Protein Accessions	# Missed Cleavages	Theo. MH+ [Da]	Area: F1: Sample
	High	DEQPGEVEDVQPEESK		0.000698252	1	2	2	unk	0	1814.79	3.28948e+08
	High	EETQEVPVEESPK		0.00101001	1	2	1	unk	0	1500.71	1.11433e+08
High	unk	len=2493 sp|P14000|ARS_HEMPU Arylsulfatase OS=Hemicentrotus pulcherrimus PE=1 SV=1	>gnl|unk|TR59558_c1_g1_i1_4 len=2493 sp|P14000|ARS_HEMPU Arylsulfatase OS=Hemicentrotus pulcherrimus PE=1 SV=1	13.446	3.48977	2	2	1	831	93.2	5.77	220048838	ungrouped_F5
	Confidence	Sequence	Modifications	Qvality PEP	# Protein Groups	# Proteins	# PSMs	Master Protein Accessions	# Missed Cleavages	Theo. MH+ [Da]	Area: F1: Sample
	High	DEVTIAEAMK	1xOxidation [M9]	0.0552264	1	2	1	unk	0	1122.53	4.75952e+07
	High	DPGEAYPLSNTQYQDVFDK		3.86042e-06	1	2	3	unk	0	2186.99	380024256
	High	DEVTIAEAMK		0.0755393	1	2	1	unk	0	1106.54	60073420
High	unk	len=2106 sp|P14000|ARS_HEMPU Arylsulfatase OS=Hemicentrotus pulcherrimus PE=1 SV=1	>gnl|unk|TR59558_c1_g1_i2_4 len=2106 sp|P14000|ARS_HEMPU Arylsulfatase OS=Hemicentrotus pulcherrimus PE=1 SV=1	13.446	4.13105	2	2	1	702	78.8	5.87	220048838	ungrouped_F5
	Confidence	Sequence	Modifications	Qvality PEP	# Protein Groups	# Proteins	# PSMs	Master Protein Accessions	# Missed Cleavages	Theo. MH+ [Da]	Area: F1: Sample
	High	DEVTIAEAMK	1xOxidation [M9]	0.0552264	1	2	1	unk	0	1122.53	4.75952e+07
	High	DPGEAYPLSNTQYQDVFDK		3.86042e-06	1	2	3	unk	0	2186.99	380024256
	High	DEVTIAEAMK		0.0755393	1	2	1	unk	0	1106.54	60073420
High	unk	len=2643 sp|P14912|4CL1_PETCR 4-coumarate--CoA ligase 1 OS=Petroselinum crispum GN=4CL1 PE=2 SV=1	>gnl|unk|TR59778_c0_g1_i2_4 len=2643 sp|P14912|4CL1_PETCR 4-coumarate--CoA ligase 1 OS=Petroselinum crispum GN=4CL1 PE=2 SV=1	18.96	7.37798	4	4	1	881	97.3	8.05	2.19995e+08	ungrouped_F5
	Confidence	Sequence	Modifications	Qvality PEP	# Protein Groups	# Proteins	# PSMs	Master Protein Accessions	# Missed Cleavages	Theo. MH+ [Da]	Area: F1: Sample
	High	SLLGDDGSACPDAK	1xCarbamidomethyl [C10]	0.000909457	1	2	1	unk	0	1405.63	2.23926e+07
	High	DIISGAAPLGGELTAGLK		7.7508e-05	1	2	1	unk	0	1682.93	1.29324e+08
	High	DTFALPFSSGTTGLPK		0.00127207	1	2	1	unk	0	1638.84	2.74606e+08
	High	FDEYGDSTAVVDSTSGR		2.40446e-05	1	2	3	unk	0	1805.78	2.56055e+08
High	unk	len=2343 sp|P14912|4CL1_PETCR 4-coumarate--CoA ligase 1 OS=Petroselinum crispum GN=4CL1 PE=2 SV=1	>gnl|unk|TR59778_c0_g1_i3_5 len=2343 sp|P14912|4CL1_PETCR 4-coumarate--CoA ligase 1 OS=Petroselinum crispum GN=4CL1 PE=2 SV=1	18.96	8.33333	4	4	1	780	86.1	6.51	2.19995e+08	ungrouped_F5
	Confidence	Sequence	Modifications	Qvality PEP	# Protein Groups	# Proteins	# PSMs	Master Protein Accessions	# Missed Cleavages	Theo. MH+ [Da]	Area: F1: Sample
	High	SLLGDDGSACPDAK	1xCarbamidomethyl [C10]	0.000909457	1	2	1	unk	0	1405.63	2.23926e+07
	High	DIISGAAPLGGELTAGLK		7.7508e-05	1	2	1	unk	0	1682.93	1.29324e+08
	High	DTFALPFSSGTTGLPK		0.00127207	1	2	1	unk	0	1638.84	2.74606e+08
	High	FDEYGDSTAVVDSTSGR		2.40446e-05	1	2	3	unk	0	1805.78	2.56055e+08
High	unk	len=2708 sp|Q28C98|MESH1_XENTR Guanosine-3',5'-bis(diphosphate) 3'-pyrophosphohydrolase MESH1 OS=Xenopus tropicalis GN=hddc3 PE=2 SV=1	>gnl|unk|TR58914_c8_g1_i1_4 len=2708 sp|Q28C98|MESH1_XENTR Guanosine-3',5'-bis(diphosphate) 3'-pyrophosphohydrolase MESH1 OS=Xenopus tropicalis GN=hddc3 PE=2 SV=1	4.629	2.43902	2	2	1	902	105.4	9.19	2.18489e+08	ungrouped_F5
	Confidence	Sequence	Modifications	Qvality PEP	# Protein Groups	# Proteins	# PSMs	Master Protein Accessions	# Missed Cleavages	Theo. MH+ [Da]	Area: F1: Sample
	High	DLDQEIPQGWTK		0.00384789	1	1	1	unk	0	1429.7	171270074
	High	DIVDDVTDDK		0.0891224	1	1	1	unk	0	1134.52	2.65708e+08
High	unk	len=342 sp|Q6P9T8|TBB4B_RAT Tubulin beta-4B chain OS=Rattus norvegicus GN=Tubb4b PE=1 SV=1	>gnl|unk|TR57413_c5_g2_i2_2 len=342 sp|Q6P9T8|TBB4B_RAT Tubulin beta-4B chain OS=Rattus norvegicus GN=Tubb4b PE=1 SV=1	5.559	13.2743	1	1	1	113	12.8	4.92	2.07121e+08	ungrouped_F5
	Confidence	Sequence	Modifications	Qvality PEP	# Protein Groups	# Proteins	# PSMs	Master Protein Accessions	# Missed Cleavages	Theo. MH+ [Da]	Area: F1: Sample
	High	AVLVDLEPGTMDSVR	1xOxidation [M11]	0.00256238	1	9	1	unk	0	1617.82	2.07121e+08
	High	AVLVDLEPGTMDSVR		0.0246039	1	9	2	unk	0	1601.82	1.3049e+08
High	unk	len=465 sp|P11833|TBB_PARLI Tubulin beta chain OS=Paracentrotus lividus PE=2 SV=1	>gnl|unk|TR63885_c5_g5_i6_4 len=465 sp|P11833|TBB_PARLI Tubulin beta chain OS=Paracentrotus lividus PE=2 SV=1	5.559	9.67742	1	1	1	155	16.7	4.82	2.07121e+08	ungrouped_F5
	Confidence	Sequence	Modifications	Qvality PEP	# Protein Groups	# Proteins	# PSMs	Master Protein Accessions	# Missed Cleavages	Theo. MH+ [Da]	Area: F1: Sample
	High	AVLVDLEPGTMDSVR	1xOxidation [M11]	0.00256238	1	9	1	unk	0	1617.82	2.07121e+08
	High	AVLVDLEPGTMDSVR		0.0246039	1	9	2	unk	0	1601.82	1.3049e+08
High	unk	len=402 sp|P11833|TBB_PARLI Tubulin beta chain OS=Paracentrotus lividus PE=2 SV=1	>gnl|unk|TR28918_c0_g1_i2_6 len=402 sp|P11833|TBB_PARLI Tubulin beta chain OS=Paracentrotus lividus PE=2 SV=1	5.559	11.2782	1	1	1	133	14.6	5.8	2.07121e+08	ungrouped_F5
	Confidence	Sequence	Modifications	Qvality PEP	# Protein Groups	# Proteins	# PSMs	Master Protein Accessions	# Missed Cleavages	Theo. MH+ [Da]	Area: F1: Sample
	High	AVLVDLEPGTMDSVR	1xOxidation [M11]	0.00256238	1	9	1	unk	0	1617.82	2.07121e+08
	High	AVLVDLEPGTMDSVR		0.0246039	1	9	2	unk	0	1601.82	1.3049e+08
High	unk	len=518 sp|Q6P9T8|TBB4B_RAT Tubulin beta-4B chain OS=Rattus norvegicus GN=Tubb4b PE=1 SV=1	>gnl|unk|TR57413_c5_g1_i3_3 len=518 sp|Q6P9T8|TBB4B_RAT Tubulin beta-4B chain OS=Rattus norvegicus GN=Tubb4b PE=1 SV=1	5.559	8.72093	1	1	1	172	19	5.03	2.07121e+08	ungrouped_F5
	Confidence	Sequence	Modifications	Qvality PEP	# Protein Groups	# Proteins	# PSMs	Master Protein Accessions	# Missed Cleavages	Theo. MH+ [Da]	Area: F1: Sample
	High	AVLVDLEPGTMDSVR	1xOxidation [M11]	0.00256238	1	9	1	unk	0	1617.82	2.07121e+08
	High	AVLVDLEPGTMDSVR		0.0246039	1	9	2	unk	0	1601.82	1.3049e+08
High	unk	len=670 sp|Q6P9T8|TBB4B_RAT Tubulin beta-4B chain OS=Rattus norvegicus GN=Tubb4b PE=1 SV=1	>gnl|unk|TR63885_c5_g5_i4_4 len=670 sp|Q6P9T8|TBB4B_RAT Tubulin beta-4B chain OS=Rattus norvegicus GN=Tubb4b PE=1 SV=1	5.559	6.72646	1	1	1	223	24.3	5.58	2.07121e+08	ungrouped_F5
	Confidence	Sequence	Modifications	Qvality PEP	# Protein Groups	# Proteins	# PSMs	Master Protein Accessions	# Missed Cleavages	Theo. MH+ [Da]	Area: F1: Sample
	High	AVLVDLEPGTMDSVR	1xOxidation [M11]	0.00256238	1	9	1	unk	0	1617.82	2.07121e+08
	High	AVLVDLEPGTMDSVR		0.0246039	1	9	2	unk	0	1601.82	1.3049e+08
High	unk	len=546 sp|Q6P9T8|TBB4B_RAT Tubulin beta-4B chain OS=Rattus norvegicus GN=Tubb4b PE=1 SV=1	>gnl|unk|TR57413_c5_g1_i1_1 len=546 sp|Q6P9T8|TBB4B_RAT Tubulin beta-4B chain OS=Rattus norvegicus GN=Tubb4b PE=1 SV=1	5.559	8.24176	1	1	1	182	20	6.33	2.07121e+08	ungrouped_F5
	Confidence	Sequence	Modifications	Qvality PEP	# Protein Groups	# Proteins	# PSMs	Master Protein Accessions	# Missed Cleavages	Theo. MH+ [Da]	Area: F1: Sample
	High	AVLVDLEPGTMDSVR	1xOxidation [M11]	0.00256238	1	9	1	unk	0	1617.82	2.07121e+08
	High	AVLVDLEPGTMDSVR		0.0246039	1	9	2	unk	0	1601.82	1.3049e+08
High	unk	len=410 sp|P11833|TBB_PARLI Tubulin beta chain OS=Paracentrotus lividus PE=2 SV=1	>gnl|unk|TR28918_c0_g1_i1_6 len=410 sp|P11833|TBB_PARLI Tubulin beta chain OS=Paracentrotus lividus PE=2 SV=1	5.559	11.0294	1	1	1	136	15.1	4.84	2.07121e+08	ungrouped_F5
	Confidence	Sequence	Modifications	Qvality PEP	# Protein Groups	# Proteins	# PSMs	Master Protein Accessions	# Missed Cleavages	Theo. MH+ [Da]	Area: F1: Sample
	High	AVLVDLEPGTMDSVR	1xOxidation [M11]	0.00256238	1	9	1	unk	0	1617.82	2.07121e+08
	High	AVLVDLEPGTMDSVR		0.0246039	1	9	2	unk	0	1601.82	1.3049e+08
High	unk	len=486 sp|P11833|TBB_PARLI Tubulin beta chain OS=Paracentrotus lividus PE=2 SV=1	>gnl|unk|TR63885_c5_g5_i3_4 len=486 sp|P11833|TBB_PARLI Tubulin beta chain OS=Paracentrotus lividus PE=2 SV=1	5.559	9.25926	1	1	1	162	17.6	4.92	2.07121e+08	ungrouped_F5
	Confidence	Sequence	Modifications	Qvality PEP	# Protein Groups	# Proteins	# PSMs	Master Protein Accessions	# Missed Cleavages	Theo. MH+ [Da]	Area: F1: Sample
	High	AVLVDLEPGTMDSVR	1xOxidation [M11]	0.00256238	1	9	1	unk	0	1617.82	2.07121e+08
	High	AVLVDLEPGTMDSVR		0.0246039	1	9	2	unk	0	1601.82	1.3049e+08
High	unk	len=345 sp|Q6P9T8|TBB4B_RAT Tubulin beta-4B chain OS=Rattus norvegicus GN=Tubb4b PE=1 SV=1	>gnl|unk|TR57413_c5_g2_i1_2 len=345 sp|Q6P9T8|TBB4B_RAT Tubulin beta-4B chain OS=Rattus norvegicus GN=Tubb4b PE=1 SV=1	5.559	13.1579	1	1	1	114	12.8	6.29	2.07121e+08	ungrouped_F5
	Confidence	Sequence	Modifications	Qvality PEP	# Protein Groups	# Proteins	# PSMs	Master Protein Accessions	# Missed Cleavages	Theo. MH+ [Da]	Area: F1: Sample
	High	AVLVDLEPGTMDSVR	1xOxidation [M11]	0.00256238	1	9	1	unk	0	1617.82	2.07121e+08
	High	AVLVDLEPGTMDSVR		0.0246039	1	9	2	unk	0	1601.82	1.3049e+08
High	unk	len=1454 sp|Q5RDI4|AIF1L_PONAB Allograft inflammatory factor 1-like OS=Pongo abelii GN=AIF1L PE=2 SV=1	>gnl|unk|TR41311_c0_g1_i1_4 len=1454 sp|Q5RDI4|AIF1L_PONAB Allograft inflammatory factor 1-like OS=Pongo abelii GN=AIF1L PE=2 SV=1	16.31	9.71074	3	3	1	484	54.5	8.98	2.0599e+08	ungrouped_F5
	Confidence	Sequence	Modifications	Qvality PEP	# Protein Groups	# Proteins	# PSMs	Master Protein Accessions	# Missed Cleavages	Theo. MH+ [Da]	Area: F1: Sample
	High	QTEQIDDEIEDIITK		7.78338e-05	1	2	3	unk	0	1789.87	383139490
	High	DQFITYDLDGSGDLDDNDVR		0.000997377	1	1	2	unk	0	2272.98	1.67273e+08
	High	NTYPEVEDLDEK		0.0428273	1	3	2	unk	0	1451.65	6.75582e+07
High	unk	len=1089 sp|P14130|RS14_DROME 40S ribosomal protein S14 OS=Drosophila melanogaster GN=RpS14a PE=1 SV=1	>gnl|unk|TR24403_c0_g1_i1_6 len=1089 sp|P14130|RS14_DROME 40S ribosomal protein S14 OS=Drosophila melanogaster GN=RpS14a PE=1 SV=1	3.09	3.59116	1	1	1	362	40.5	9.52	2.0575e+08	ungrouped_F5
	Confidence	Sequence	Modifications	Qvality PEP	# Protein Groups	# Proteins	# PSMs	Master Protein Accessions	# Missed Cleavages	Theo. MH+ [Da]	Area: F1: Sample
	High	IEDVTPIPSDSTR		0.00449324	1	1	1	unk	0	1429.72	2.0575e+08
High	unk	len=3138 sp|A5PKH3|FAAA_BOVIN Fumarylacetoacetase OS=Bos taurus GN=FAH PE=2 SV=1	>gnl|unk|TR59622_c0_g1_i1_6 len=3138 sp|A5PKH3|FAAA_BOVIN Fumarylacetoacetase OS=Bos taurus GN=FAH PE=2 SV=1	6.521	2.77512	2	2	1	1045	118.5	8.41	2.02861e+08	ungrouped_F5
	Confidence	Sequence	Modifications	Qvality PEP	# Protein Groups	# Proteins	# PSMs	Master Protein Accessions	# Missed Cleavages	Theo. MH+ [Da]	Area: F1: Sample
	High	DGDTVILSGFCQGEGYR	1xCarbamidomethyl [C11]	0.00182451	1	1	2	unk	0	1873.84	295626026
	High	GADMQEPAVVSK		0.00592431	1	1	1	unk	0	1231.6	1.10095e+08
High	unk	len=2911 sp|P34416|LASP1_CAEEL LIM and SH3 domain protein F42H10.3 OS=Caenorhabditis elegans GN=F42H10.3 PE=3 SV=3	>gnl|unk|TR52073_c1_g1_i1_6 len=2911 sp|P34416|LASP1_CAEEL LIM and SH3 domain protein F42H10.3 OS=Caenorhabditis elegans GN=F42H10.3 PE=3 SV=3	7.2	1.65119	1	1	1	969	111.4	8.75	194418955	ungrouped_F5
	Confidence	Sequence	Modifications	Qvality PEP	# Protein Groups	# Proteins	# PSMs	Master Protein Accessions	# Missed Cleavages	Theo. MH+ [Da]	Area: F1: Sample
	High	AIYDYTAADQDEVSFK		2.32367e-06	1	8	1	unk	0	1835.83	194418955
High	unk	len=2659 sp|Q61792|LASP1_MOUSE LIM and SH3 domain protein 1 OS=Mus musculus GN=Lasp1 PE=1 SV=1	>gnl|unk|TR52073_c1_g1_i10_6 len=2659 sp|Q61792|LASP1_MOUSE LIM and SH3 domain protein 1 OS=Mus musculus GN=Lasp1 PE=1 SV=1	7.2	1.80791	1	1	1	885	102.2	8.46	194418955	ungrouped_F5
	Confidence	Sequence	Modifications	Qvality PEP	# Protein Groups	# Proteins	# PSMs	Master Protein Accessions	# Missed Cleavages	Theo. MH+ [Da]	Area: F1: Sample
	High	AIYDYTAADQDEVSFK		2.32367e-06	1	8	1	unk	0	1835.83	194418955
High	unk	len=2931 sp|P34416|LASP1_CAEEL LIM and SH3 domain protein F42H10.3 OS=Caenorhabditis elegans GN=F42H10.3 PE=3 SV=3	>gnl|unk|TR52073_c1_g1_i5_5 len=2931 sp|P34416|LASP1_CAEEL LIM and SH3 domain protein F42H10.3 OS=Caenorhabditis elegans GN=F42H10.3 PE=3 SV=3	7.2	1.63934	1	1	1	976	113	8.84	194418955	ungrouped_F5
	Confidence	Sequence	Modifications	Qvality PEP	# Protein Groups	# Proteins	# PSMs	Master Protein Accessions	# Missed Cleavages	Theo. MH+ [Da]	Area: F1: Sample
	High	AIYDYTAADQDEVSFK		2.32367e-06	1	8	1	unk	0	1835.83	194418955
High	unk	len=2677 sp|Q14847|LASP1_HUMAN LIM and SH3 domain protein 1 OS=Homo sapiens GN=LASP1 PE=1 SV=2	>gnl|unk|TR52073_c1_g1_i3_6 len=2677 sp|Q14847|LASP1_HUMAN LIM and SH3 domain protein 1 OS=Homo sapiens GN=LASP1 PE=1 SV=2	7.2	1.79574	1	1	1	891	101.4	9.14	194418955	ungrouped_F5
	Confidence	Sequence	Modifications	Qvality PEP	# Protein Groups	# Proteins	# PSMs	Master Protein Accessions	# Missed Cleavages	Theo. MH+ [Da]	Area: F1: Sample
	High	AIYDYTAADQDEVSFK		2.32367e-06	1	8	1	unk	0	1835.83	194418955
High	unk	len=2872 sp|P34416|LASP1_CAEEL LIM and SH3 domain protein F42H10.3 OS=Caenorhabditis elegans GN=F42H10.3 PE=3 SV=3	>gnl|unk|TR52073_c1_g1_i7_6 len=2872 sp|P34416|LASP1_CAEEL LIM and SH3 domain protein F42H10.3 OS=Caenorhabditis elegans GN=F42H10.3 PE=3 SV=3	7.2	1.67364	1	1	1	956	109.1	9.1	194418955	ungrouped_F5
	Confidence	Sequence	Modifications	Qvality PEP	# Protein Groups	# Proteins	# PSMs	Master Protein Accessions	# Missed Cleavages	Theo. MH+ [Da]	Area: F1: Sample
	High	AIYDYTAADQDEVSFK		2.32367e-06	1	8	1	unk	0	1835.83	194418955
High	unk	len=2620 sp|Q61792|LASP1_MOUSE LIM and SH3 domain protein 1 OS=Mus musculus GN=Lasp1 PE=1 SV=1	>gnl|unk|TR52073_c1_g1_i16_6 len=2620 sp|Q61792|LASP1_MOUSE LIM and SH3 domain protein 1 OS=Mus musculus GN=Lasp1 PE=1 SV=1	7.2	1.83486	1	1	1	872	99.9	8.84	194418955	ungrouped_F5
	Confidence	Sequence	Modifications	Qvality PEP	# Protein Groups	# Proteins	# PSMs	Master Protein Accessions	# Missed Cleavages	Theo. MH+ [Da]	Area: F1: Sample
	High	AIYDYTAADQDEVSFK		2.32367e-06	1	8	1	unk	0	1835.83	194418955
High	unk	len=2755 sp|Q14847|LASP1_HUMAN LIM and SH3 domain protein 1 OS=Homo sapiens GN=LASP1 PE=1 SV=2	>gnl|unk|TR52073_c1_g1_i14_6 len=2755 sp|Q14847|LASP1_HUMAN LIM and SH3 domain protein 1 OS=Homo sapiens GN=LASP1 PE=1 SV=2	7.2	1.74482	1	1	1	917	105.5	8.84	194418955	ungrouped_F5
	Confidence	Sequence	Modifications	Qvality PEP	# Protein Groups	# Proteins	# PSMs	Master Protein Accessions	# Missed Cleavages	Theo. MH+ [Da]	Area: F1: Sample
	High	AIYDYTAADQDEVSFK		2.32367e-06	1	8	1	unk	0	1835.83	194418955
High	unk	len=2833 sp|P34416|LASP1_CAEEL LIM and SH3 domain protein F42H10.3 OS=Caenorhabditis elegans GN=F42H10.3 PE=3 SV=3	>gnl|unk|TR52073_c1_g1_i2_6 len=2833 sp|P34416|LASP1_CAEEL LIM and SH3 domain protein F42H10.3 OS=Caenorhabditis elegans GN=F42H10.3 PE=3 SV=3	7.2	1.69671	1	1	1	943	107.3	9.04	194418955	ungrouped_F5
	Confidence	Sequence	Modifications	Qvality PEP	# Protein Groups	# Proteins	# PSMs	Master Protein Accessions	# Missed Cleavages	Theo. MH+ [Da]	Area: F1: Sample
	High	AIYDYTAADQDEVSFK		2.32367e-06	1	8	1	unk	0	1835.83	194418955
High	unk	len=504 sp|Q5RDA4|LG3BP_PONAB Galectin-3-binding protein OS=Pongo abelii GN=LGALS3BP PE=1 SV=1	>gnl|unk|TR52239_c4_g1_i9_5 len=504 sp|Q5RDA4|LG3BP_PONAB Galectin-3-binding protein OS=Pongo abelii GN=LGALS3BP PE=1 SV=1	2.522	6.58683	1	1	1	167	17.8	4.15	1.92489e+08	ungrouped_F5
	Confidence	Sequence	Modifications	Qvality PEP	# Protein Groups	# Proteins	# PSMs	Master Protein Accessions	# Missed Cleavages	Theo. MH+ [Da]	Area: F1: Sample
	High	LVDGDSDLEGR		0.0127905	1	1	1	unk	0	1175.55	1.92489e+08
High	unk	len=3069 sp|P45386|IGA4_HAEIF Immunoglobulin A1 protease autotransporter OS=Haemophilus influenzae GN=iga PE=3 SV=1	>gnl|unk|TR54640_c1_g1_i1_6 len=3069 sp|P45386|IGA4_HAEIF Immunoglobulin A1 protease autotransporter OS=Haemophilus influenzae GN=iga PE=3 SV=1	12.512	3.81605	2	2	1	1022	113.3	6.8	1.90987e+08	ungrouped_F5
	Confidence	Sequence	Modifications	Qvality PEP	# Protein Groups	# Proteins	# PSMs	Master Protein Accessions	# Missed Cleavages	Theo. MH+ [Da]	Area: F1: Sample
	High	ESTADETPADVDEVDK		0.000818916	1	1	2	unk	0	1720.74	2.84266e+08
	High	MPPGSEEPEQDSEVVESQDGTEK		0.000205995	1	1	4	unk	0	2504.06	9.77081e+07
High	unk	len=476	>gnl|unk|TR44649_c0_g1_i1_6 len=476	4.753	8.80503	1	1	1	159	18.4	6.24	188308605	ungrouped_F5
	Confidence	Sequence	Modifications	Qvality PEP	# Protein Groups	# Proteins	# PSMs	Master Protein Accessions	# Missed Cleavages	Theo. MH+ [Da]	Area: F1: Sample
	High	AAEEQEDSFENTAK		0.000210361	1	4	2	unk	0	1568.67	188308605
High	unk	len=268	>gnl|unk|TR44649_c0_g2_i1_6 len=268	4.753	15.7303	1	1	1	89	9.9	6.35	188308605	ungrouped_F5
	Confidence	Sequence	Modifications	Qvality PEP	# Protein Groups	# Proteins	# PSMs	Master Protein Accessions	# Missed Cleavages	Theo. MH+ [Da]	Area: F1: Sample
	High	AAEEQEDSFENTAK		0.000210361	1	4	2	unk	0	1568.67	188308605
High	unk	len=2953 sp|O94760|DDAH1_HUMAN N(G),N(G)-dimethylarginine dimethylaminohydrolase 1 OS=Homo sapiens GN=DDAH1 PE=1 SV=3	>gnl|unk|TR56394_c0_g1_i2_4 len=2953 sp|O94760|DDAH1_HUMAN N(G),N(G)-dimethylarginine dimethylaminohydrolase 1 OS=Homo sapiens GN=DDAH1 PE=1 SV=3	6.483	2.03252	1	1	1	984	114	8.84	1.85496e+08	ungrouped_F5
	Confidence	Sequence	Modifications	Qvality PEP	# Protein Groups	# Proteins	# PSMs	Master Protein Accessions	# Missed Cleavages	Theo. MH+ [Da]	Area: F1: Sample
	High	DMSEQEGATLDGGDVLFTGK		8.71161e-06	1	2	1	unk	0	2069.93	1.85496e+08
High	unk	len=2544 sp|O94760|DDAH1_HUMAN N(G),N(G)-dimethylarginine dimethylaminohydrolase 1 OS=Homo sapiens GN=DDAH1 PE=1 SV=3	>gnl|unk|TR56394_c0_g1_i1_5 len=2544 sp|O94760|DDAH1_HUMAN N(G),N(G)-dimethylarginine dimethylaminohydrolase 1 OS=Homo sapiens GN=DDAH1 PE=1 SV=3	6.483	2.36128	1	1	1	847	98.3	8.81	1.85496e+08	ungrouped_F5
	Confidence	Sequence	Modifications	Qvality PEP	# Protein Groups	# Proteins	# PSMs	Master Protein Accessions	# Missed Cleavages	Theo. MH+ [Da]	Area: F1: Sample
	High	DMSEQEGATLDGGDVLFTGK		8.71161e-06	1	2	1	unk	0	2069.93	1.85496e+08
High	unk	len=3496 sp|Q5REC2|NEC2_PONAB Neuroendocrine convertase 2 OS=Pongo abelii GN=PCSK2 PE=2 SV=1	>gnl|unk|TR51195_c9_g3_i1_4 len=3496 sp|Q5REC2|NEC2_PONAB Neuroendocrine convertase 2 OS=Pongo abelii GN=PCSK2 PE=2 SV=1	2.052	0.944206	1	1	1	1165	132.6	7.39	185450480	ungrouped_F5
	Confidence	Sequence	Modifications	Qvality PEP	# Protein Groups	# Proteins	# PSMs	Master Protein Accessions	# Missed Cleavages	Theo. MH+ [Da]	Area: F1: Sample
	High	DAPFNDPLLSK		0.0301506	1	1	3	unk	0	1216.62	185450480
High	unk	len=2951 sp|Q6TGZ5|HPPD_DANRE 4-hydroxyphenylpyruvate dioxygenase OS=Danio rerio GN=hpd PE=2 SV=1	>gnl|unk|TR58940_c0_g1_i1_4 len=2951 sp|Q6TGZ5|HPPD_DANRE 4-hydroxyphenylpyruvate dioxygenase OS=Danio rerio GN=hpd PE=2 SV=1	7.513	2.54323	2	2	1	983	112.1	7.96	1.83866e+08	ungrouped_F5
	Confidence	Sequence	Modifications	Qvality PEP	# Protein Groups	# Proteins	# PSMs	Master Protein Accessions	# Missed Cleavages	Theo. MH+ [Da]	Area: F1: Sample
	High	VVVTEDIDTLK		0.00978908	1	1	2	unk	0	1231.68	3.03868e+08
	High	DIAFEVEDLDGVVK		0.00017712	1	1	2	unk	0	1548.78	6.38641e+07
High	unk	len=531 sp|Q8PTT8|RRP41_METMA Exosome complex component Rrp41 OS=Methanosarcina mazei (strain ATCC BAA-159 / DSM 3647 / Goe1 / Go1 / JCM 11833 / OCM 88) GN=rrp41 PE=3 SV=1	>gnl|unk|TR4386_c0_g1_i1_4 len=531 sp|Q8PTT8|RRP41_METMA Exosome complex component Rrp41 OS=Methanosarcina mazei (strain ATCC BAA-159 / DSM 3647 / Goe1 / Go1 / JCM 11833 / OCM 88) GN=rrp41 PE=3 SV=1	2.843	9.60452	1	1	1	177	20.7	4.48	181674235	ungrouped_F5
	Confidence	Sequence	Modifications	Qvality PEP	# Protein Groups	# Proteins	# PSMs	Master Protein Accessions	# Missed Cleavages	Theo. MH+ [Da]	Area: F1: Sample
	High	MVQSPEPVASPVFEDDK		0.00709303	1	2	1	unk	0	1874.88	181674235
High	unk	len=542 sp|Q8PTT8|RRP41_METMA Exosome complex component Rrp41 OS=Methanosarcina mazei (strain ATCC BAA-159 / DSM 3647 / Goe1 / Go1 / JCM 11833 / OCM 88) GN=rrp41 PE=3 SV=1	>gnl|unk|TR4386_c0_g2_i1_4 len=542 sp|Q8PTT8|RRP41_METMA Exosome complex component Rrp41 OS=Methanosarcina mazei (strain ATCC BAA-159 / DSM 3647 / Goe1 / Go1 / JCM 11833 / OCM 88) GN=rrp41 PE=3 SV=1	2.843	9.44444	1	1	1	180	21	4.54	181674235	ungrouped_F5
	Confidence	Sequence	Modifications	Qvality PEP	# Protein Groups	# Proteins	# PSMs	Master Protein Accessions	# Missed Cleavages	Theo. MH+ [Da]	Area: F1: Sample
	High	MVQSPEPVASPVFEDDK		0.00709303	1	2	1	unk	0	1874.88	181674235
High	unk	len=246	>gnl|unk|TR65023_c0_g1_i1_3 len=246	4.517	16.0494	1	1	1	81	8.5	8.69	181443798	ungrouped_F5
	Confidence	Sequence	Modifications	Qvality PEP	# Protein Groups	# Proteins	# PSMs	Master Protein Accessions	# Missed Cleavages	Theo. MH+ [Da]	Area: F1: Sample
	High	SDGSEVAVDDTPK		0.000325417	1	2	2	unk	0	1319.6	181443798
High	unk	len=1709 sp|Q71RI9|KAT3_MOUSE Kynurenine--oxoglutarate transaminase 3 OS=Mus musculus GN=Ccbl2 PE=1 SV=1	>gnl|unk|TR62954_c0_g6_i3_4 len=1709 sp|Q71RI9|KAT3_MOUSE Kynurenine--oxoglutarate transaminase 3 OS=Mus musculus GN=Ccbl2 PE=1 SV=1	1.85	1.75747	1	1	1	569	63.4	7.68	1.79536e+08	ungrouped_F5
	Confidence	Sequence	Modifications	Qvality PEP	# Protein Groups	# Proteins	# PSMs	Master Protein Accessions	# Missed Cleavages	Theo. MH+ [Da]	Area: F1: Sample
	High	DFYLDTEELK		0.0437172	1	2	2	unk	0	1272.6	1.79536e+08
High	unk	len=1634 sp|Q71RI9|KAT3_MOUSE Kynurenine--oxoglutarate transaminase 3 OS=Mus musculus GN=Ccbl2 PE=1 SV=1	>gnl|unk|TR62954_c0_g6_i1_4 len=1634 sp|Q71RI9|KAT3_MOUSE Kynurenine--oxoglutarate transaminase 3 OS=Mus musculus GN=Ccbl2 PE=1 SV=1	1.85	1.83824	1	1	1	544	60.7	7.02	1.79536e+08	ungrouped_F5
	Confidence	Sequence	Modifications	Qvality PEP	# Protein Groups	# Proteins	# PSMs	Master Protein Accessions	# Missed Cleavages	Theo. MH+ [Da]	Area: F1: Sample
	High	DFYLDTEELK		0.0437172	1	2	2	unk	0	1272.6	1.79536e+08
High	unk	len=1831 sp|Q9D7V9|NAAA_MOUSE N-acylethanolamine-hydrolyzing acid amidase OS=Mus musculus GN=Naaa PE=2 SV=2	>gnl|unk|TR54266_c0_g1_i4_4 len=1831 sp|Q9D7V9|NAAA_MOUSE N-acylethanolamine-hydrolyzing acid amidase OS=Mus musculus GN=Naaa PE=2 SV=2	4.589	2.45902	1	1	1	610	68	8.65	1.74664e+08	ungrouped_F5
	Confidence	Sequence	Modifications	Qvality PEP	# Protein Groups	# Proteins	# PSMs	Master Protein Accessions	# Missed Cleavages	Theo. MH+ [Da]	Area: F1: Sample
	High	DALATDNSFNEVLNR		0.000284538	1	2	1	unk	0	1678.8	1.74664e+08
High	unk	len=1833 sp|Q9D7V9|NAAA_MOUSE N-acylethanolamine-hydrolyzing acid amidase OS=Mus musculus GN=Naaa PE=2 SV=2	>gnl|unk|TR54266_c0_g1_i7_6 len=1833 sp|Q9D7V9|NAAA_MOUSE N-acylethanolamine-hydrolyzing acid amidase OS=Mus musculus GN=Naaa PE=2 SV=2	4.589	2.45902	1	1	1	610	68	9.04	1.74664e+08	ungrouped_F5
	Confidence	Sequence	Modifications	Qvality PEP	# Protein Groups	# Proteins	# PSMs	Master Protein Accessions	# Missed Cleavages	Theo. MH+ [Da]	Area: F1: Sample
	High	DALATDNSFNEVLNR		0.000284538	1	2	1	unk	0	1678.8	1.74664e+08
High	unk	len=1861 sp|Q56A35|ARP2B_DANRE Actin-related protein 2-B OS=Danio rerio GN=actr2b PE=2 SV=1	>gnl|unk|TR50900_c5_g1_i4_5 len=1861 sp|Q56A35|ARP2B_DANRE Actin-related protein 2-B OS=Danio rerio GN=actr2b PE=2 SV=1	5.804	1.93548	1	1	1	620	71.2	8.05	172102209	ungrouped_F5
	Confidence	Sequence	Modifications	Qvality PEP	# Protein Groups	# Proteins	# PSMs	Master Protein Accessions	# Missed Cleavages	Theo. MH+ [Da]	Area: F1: Sample
	High	DLMVGDEASQLR	1xOxidation [M3]	0.00381577	1	2	1	unk	0	1349.64	74255554
	High	DLMVGDEASQLR		0.0105983	1	2	2	unk	0	1333.64	172102209
High	unk	len=1885 sp|Q56A35|ARP2B_DANRE Actin-related protein 2-B OS=Danio rerio GN=actr2b PE=2 SV=1	>gnl|unk|TR50900_c5_g1_i1_5 len=1885 sp|Q56A35|ARP2B_DANRE Actin-related protein 2-B OS=Danio rerio GN=actr2b PE=2 SV=1	5.804	1.91083	1	1	1	628	71.9	7.93	172102209	ungrouped_F5
	Confidence	Sequence	Modifications	Qvality PEP	# Protein Groups	# Proteins	# PSMs	Master Protein Accessions	# Missed Cleavages	Theo. MH+ [Da]	Area: F1: Sample
	High	DLMVGDEASQLR	1xOxidation [M3]	0.00381577	1	2	1	unk	0	1349.64	74255554
	High	DLMVGDEASQLR		0.0105983	1	2	2	unk	0	1333.64	172102209
High	unk	len=3106 sp|P00920|CAH2_MOUSE Carbonic anhydrase 2 OS=Mus musculus GN=Ca2 PE=1 SV=4	>gnl|unk|TR57723_c1_g2_i1_5 len=3106 sp|P00920|CAH2_MOUSE Carbonic anhydrase 2 OS=Mus musculus GN=Ca2 PE=1 SV=4	10.276	4.54106	3	3	1	1035	119.7	8.69	1.71392e+08	ungrouped_F5
	Confidence	Sequence	Modifications	Qvality PEP	# Protein Groups	# Proteins	# PSMs	Master Protein Accessions	# Missed Cleavages	Theo. MH+ [Da]	Area: F1: Sample
	High	TSDVQYDPQLTERPLNISYDPQR		0.0749303	1	1	1	unk	0	2735.33	2.01002e+07
	High	DVIEVSEEQLEVLR		4.47372e-05	1	1	3	unk	0	1657.86	2.84344e+08
	High	TVDEAIQTDK		0.0367707	1	1	1	unk	0	1119.55	2.09733e+08
High	unk	len=907	>gnl|unk|TR47928_c1_g1_i1_3 len=907	2.04	2.32558	1	1	1	301	35.6	9.73	171079436	ungrouped_F5
	Confidence	Sequence	Modifications	Qvality PEP	# Protein Groups	# Proteins	# PSMs	Master Protein Accessions	# Missed Cleavages	Theo. MH+ [Da]	Area: F1: Sample
	High	LTDYIMK	1xOxidation [M6]	0.233439	1	1	2	unk	0	899.454	89994898
	High	LTDYIMK		0.158467	1	1	7	unk	0	883.459	171079436
High	unk	len=2347 sp|P40855|PEX19_HUMAN Peroxisomal biogenesis factor 19 OS=Homo sapiens GN=PEX19 PE=1 SV=1	>gnl|unk|TR52985_c0_g1_i1_5 len=2347 sp|P40855|PEX19_HUMAN Peroxisomal biogenesis factor 19 OS=Homo sapiens GN=PEX19 PE=1 SV=1	3.457	1.79257	1	1	1	781	87.9	5.63	1.68143e+08	ungrouped_F5
	Confidence	Sequence	Modifications	Qvality PEP	# Protein Groups	# Proteins	# PSMs	Master Protein Accessions	# Missed Cleavages	Theo. MH+ [Da]	Area: F1: Sample
	High	DLEEGQVPDEELLR		0.00228813	1	1	2	unk	0	1641.8	1.68143e+08
High	unk	len=1416 sp|D3ZHV2|MACF1_RAT Microtubule-actin cross-linking factor 1 OS=Rattus norvegicus GN=Macf1 PE=1 SV=1	>gnl|unk|TR45938_c0_g1_i1_5 len=1416 sp|D3ZHV2|MACF1_RAT Microtubule-actin cross-linking factor 1 OS=Rattus norvegicus GN=Macf1 PE=1 SV=1	2.48	3.18471	1	1	1	471	54.2	5.2	1.67426e+08	ungrouped_F5
	Confidence	Sequence	Modifications	Qvality PEP	# Protein Groups	# Proteins	# PSMs	Master Protein Accessions	# Missed Cleavages	Theo. MH+ [Da]	Area: F1: Sample
	High	ADTTPVGDDVDGVVK		0.0137887	1	1	1	unk	0	1487.72	1.67426e+08
High	unk	len=2056 sp|P30919|ASPG_RAT N(4)-(Beta-N-acetylglucosaminyl)-L-asparaginase OS=Rattus norvegicus GN=Aga PE=1 SV=2	>gnl|unk|TR58018_c3_g3_i1_6 len=2056 sp|P30919|ASPG_RAT N(4)-(Beta-N-acetylglucosaminyl)-L-asparaginase OS=Rattus norvegicus GN=Aga PE=1 SV=2	6.649	2.33577	1	1	1	685	76.7	8.6	1.66384e+08	ungrouped_F5
	Confidence	Sequence	Modifications	Qvality PEP	# Protein Groups	# Proteins	# PSMs	Master Protein Accessions	# Missed Cleavages	Theo. MH+ [Da]	Area: F1: Sample
	High	DVGGAAGTGDGDVMMR	2xOxidation [M14; M15]	0.228357	1	5	1	unk	0	1540.64
	High	DVGGAAGTGDGDVMMR		3.50748e-05	1	5	1	unk	0	1508.65	1.66384e+08
High	unk	len=2018 sp|Q8MR45|ASPG1_DROME Putative N(4)-(beta-N-acetylglucosaminyl)-L-asparaginase CG1827 OS=Drosophila melanogaster GN=CG1827 PE=2 SV=1	>gnl|unk|TR58018_c3_g3_i7_6 len=2018 sp|Q8MR45|ASPG1_DROME Putative N(4)-(beta-N-acetylglucosaminyl)-L-asparaginase CG1827 OS=Drosophila melanogaster GN=CG1827 PE=2 SV=1	6.649	2.37741	1	1	1	673	76.4	9.57	1.66384e+08	ungrouped_F5
	Confidence	Sequence	Modifications	Qvality PEP	# Protein Groups	# Proteins	# PSMs	Master Protein Accessions	# Missed Cleavages	Theo. MH+ [Da]	Area: F1: Sample
	High	DVGGAAGTGDGDVMMR	2xOxidation [M14; M15]	0.228357	1	5	1	unk	0	1540.64
	High	DVGGAAGTGDGDVMMR		3.50748e-05	1	5	1	unk	0	1508.65	1.66384e+08
High	unk	len=1969 sp|P30919|ASPG_RAT N(4)-(Beta-N-acetylglucosaminyl)-L-asparaginase OS=Rattus norvegicus GN=Aga PE=1 SV=2	>gnl|unk|TR58018_c3_g3_i4_6 len=1969 sp|P30919|ASPG_RAT N(4)-(Beta-N-acetylglucosaminyl)-L-asparaginase OS=Rattus norvegicus GN=Aga PE=1 SV=2	6.649	2.43902	1	1	1	656	72	7.91	1.66384e+08	ungrouped_F5
	Confidence	Sequence	Modifications	Qvality PEP	# Protein Groups	# Proteins	# PSMs	Master Protein Accessions	# Missed Cleavages	Theo. MH+ [Da]	Area: F1: Sample
	High	DVGGAAGTGDGDVMMR	2xOxidation [M14; M15]	0.228357	1	5	1	unk	0	1540.64
	High	DVGGAAGTGDGDVMMR		3.50748e-05	1	5	1	unk	0	1508.65	1.66384e+08
High	unk	len=3487 sp|Q8MR45|ASPG1_DROME Putative N(4)-(beta-N-acetylglucosaminyl)-L-asparaginase CG1827 OS=Drosophila melanogaster GN=CG1827 PE=2 SV=1	>gnl|unk|TR58018_c3_g3_i5_6 len=3487 sp|Q8MR45|ASPG1_DROME Putative N(4)-(beta-N-acetylglucosaminyl)-L-asparaginase CG1827 OS=Drosophila melanogaster GN=CG1827 PE=2 SV=1	6.649	1.37694	1	1	1	1162	131.8	9.23	1.66384e+08	ungrouped_F5
	Confidence	Sequence	Modifications	Qvality PEP	# Protein Groups	# Proteins	# PSMs	Master Protein Accessions	# Missed Cleavages	Theo. MH+ [Da]	Area: F1: Sample
	High	DVGGAAGTGDGDVMMR	2xOxidation [M14; M15]	0.228357	1	5	1	unk	0	1540.64
	High	DVGGAAGTGDGDVMMR		3.50748e-05	1	5	1	unk	0	1508.65	1.66384e+08
High	unk	len=2821 sp|Q8MR45|ASPG1_DROME Putative N(4)-(beta-N-acetylglucosaminyl)-L-asparaginase CG1827 OS=Drosophila melanogaster GN=CG1827 PE=2 SV=1	>gnl|unk|TR58018_c3_g3_i3_6 len=2821 sp|Q8MR45|ASPG1_DROME Putative N(4)-(beta-N-acetylglucosaminyl)-L-asparaginase CG1827 OS=Drosophila melanogaster GN=CG1827 PE=2 SV=1	6.649	1.70213	1	1	1	940	106.5	8.79	1.66384e+08	ungrouped_F5
	Confidence	Sequence	Modifications	Qvality PEP	# Protein Groups	# Proteins	# PSMs	Master Protein Accessions	# Missed Cleavages	Theo. MH+ [Da]	Area: F1: Sample
	High	DVGGAAGTGDGDVMMR	2xOxidation [M14; M15]	0.228357	1	5	1	unk	0	1540.64
	High	DVGGAAGTGDGDVMMR		3.50748e-05	1	5	1	unk	0	1508.65	1.66384e+08
High	unk	len=2712 sp|P00378|DYR_CHICK Dihydrofolate reductase OS=Gallus gallus GN=DHFR PE=1 SV=1	>gnl|unk|TR54384_c7_g2_i1_6 len=2712 sp|P00378|DYR_CHICK Dihydrofolate reductase OS=Gallus gallus GN=DHFR PE=1 SV=1	4.534	1.65929	1	1	1	904	104.8	8.7	1.66113e+08	ungrouped_F5
	Confidence	Sequence	Modifications	Qvality PEP	# Protein Groups	# Proteins	# PSMs	Master Protein Accessions	# Missed Cleavages	Theo. MH+ [Da]	Area: F1: Sample
	High	LVTDDAVSQDIQEEK		0.000314678	1	3	2	unk	0	1689.82	1.66113e+08
High	unk	len=2469 sp|P00377|DYR_PIG Dihydrofolate reductase OS=Sus scrofa GN=DHFR PE=1 SV=1	>gnl|unk|TR54384_c7_g2_i2_4 len=2469 sp|P00377|DYR_PIG Dihydrofolate reductase OS=Sus scrofa GN=DHFR PE=1 SV=1	4.534	1.8226	1	1	1	823	95.1	8.28	1.66113e+08	ungrouped_F5
	Confidence	Sequence	Modifications	Qvality PEP	# Protein Groups	# Proteins	# PSMs	Master Protein Accessions	# Missed Cleavages	Theo. MH+ [Da]	Area: F1: Sample
	High	LVTDDAVSQDIQEEK		0.000314678	1	3	2	unk	0	1689.82	1.66113e+08
High	unk	len=1060 sp|P00377|DYR_PIG Dihydrofolate reductase OS=Sus scrofa GN=DHFR PE=1 SV=1	>gnl|unk|TR54384_c7_g2_i4_5 len=1060 sp|P00377|DYR_PIG Dihydrofolate reductase OS=Sus scrofa GN=DHFR PE=1 SV=1	4.534	4.24929	1	1	1	353	41.2	6.55	1.66113e+08	ungrouped_F5
	Confidence	Sequence	Modifications	Qvality PEP	# Protein Groups	# Proteins	# PSMs	Master Protein Accessions	# Missed Cleavages	Theo. MH+ [Da]	Area: F1: Sample
	High	LVTDDAVSQDIQEEK		0.000314678	1	3	2	unk	0	1689.82	1.66113e+08
High	unk	len=3713	>gnl|unk|TR52828_c0_g1_i2_4 len=3713	6.958	1.94018	1	1	1	1237	140.9	8.63	1.6571e+08	ungrouped_F5
	Confidence	Sequence	Modifications	Qvality PEP	# Protein Groups	# Proteins	# PSMs	Master Protein Accessions	# Missed Cleavages	Theo. MH+ [Da]	Area: F1: Sample
	High	TAEPTPAQAPAPAPTPAPEPEPVK		3.62497e-06	1	2	1	unk	0	2364.21	1.6571e+08
High	unk	len=3672	>gnl|unk|TR52828_c0_g1_i3_5 len=3672	6.958	1.96239	1	1	1	1223	139.5	8.65	1.6571e+08	ungrouped_F5
	Confidence	Sequence	Modifications	Qvality PEP	# Protein Groups	# Proteins	# PSMs	Master Protein Accessions	# Missed Cleavages	Theo. MH+ [Da]	Area: F1: Sample
	High	TAEPTPAQAPAPAPTPAPEPEPVK		3.62497e-06	1	2	1	unk	0	2364.21	1.6571e+08
High	unk	len=2405 sp|P53634|CATC_HUMAN Dipeptidyl peptidase 1 OS=Homo sapiens GN=CTSC PE=1 SV=2	>gnl|unk|TR34755_c0_g1_i1_4 len=2405 sp|P53634|CATC_HUMAN Dipeptidyl peptidase 1 OS=Homo sapiens GN=CTSC PE=1 SV=2	3.542	1.49813	1	1	1	801	92.2	9.45	1.64479e+08	ungrouped_F5
	Confidence	Sequence	Modifications	Qvality PEP	# Protein Groups	# Proteins	# PSMs	Master Protein Accessions	# Missed Cleavages	Theo. MH+ [Da]	Area: F1: Sample
	High	DVGGIDYVSPVR		0.00195932	1	1	2	unk	0	1276.65	1.64479e+08
High	unk	len=2292 sp|Q3SZC4|NSF1C_BOVIN NSFL1 cofactor p47 OS=Bos taurus GN=NSFL1C PE=2 SV=1	>gnl|unk|TR49730_c0_g1_i2_6 len=2292 sp|Q3SZC4|NSF1C_BOVIN NSFL1 cofactor p47 OS=Bos taurus GN=NSFL1C PE=2 SV=1	5.026	5.36649	2	2	1	764	85	8.65	1.59826e+08	ungrouped_F5
	Confidence	Sequence	Modifications	Qvality PEP	# Protein Groups	# Proteins	# PSMs	Master Protein Accessions	# Missed Cleavages	Theo. MH+ [Da]	Area: F1: Sample
	High	LGESPQEPVVPVPGTTGTMPGPTPR		0.0018017	1	2	2	unk	0	2501.27	1.59826e+08
	High	VEQPPAAEPQGGGAAK		0.0916629	1	2	1	unk	0	1506.75
High	unk	len=2364 sp|Q3SZC4|NSF1C_BOVIN NSFL1 cofactor p47 OS=Bos taurus GN=NSFL1C PE=2 SV=1	>gnl|unk|TR49730_c0_g1_i1_6 len=2364 sp|Q3SZC4|NSF1C_BOVIN NSFL1 cofactor p47 OS=Bos taurus GN=NSFL1C PE=2 SV=1	5.026	5.20305	2	2	1	788	87.7	8.69	1.59826e+08	ungrouped_F5
	Confidence	Sequence	Modifications	Qvality PEP	# Protein Groups	# Proteins	# PSMs	Master Protein Accessions	# Missed Cleavages	Theo. MH+ [Da]	Area: F1: Sample
	High	LGESPQEPVVPVPGTTGTMPGPTPR		0.0018017	1	2	2	unk	0	2501.27	1.59826e+08
	High	VEQPPAAEPQGGGAAK		0.0916629	1	2	1	unk	0	1506.75
High	unk	len=2060 sp|Q4V920|PACN1_DANRE Protein kinase C and casein kinase substrate in neurons protein 1 OS=Danio rerio GN=pacsin1b PE=1 SV=1	>gnl|unk|TR40601_c0_g1_i2_6 len=2060 sp|Q4V920|PACN1_DANRE Protein kinase C and casein kinase substrate in neurons protein 1 OS=Danio rerio GN=pacsin1b PE=1 SV=1	4.505	2.18659	1	1	1	686	79.6	8.32	1.5796e+08	ungrouped_F5
	Confidence	Sequence	Modifications	Qvality PEP	# Protein Groups	# Proteins	# PSMs	Master Protein Accessions	# Missed Cleavages	Theo. MH+ [Da]	Area: F1: Sample
	High	TPFDDDDDEDVGIEK		0.000332315	1	3	2	unk	0	1709.7	1.5796e+08
High	unk	len=1658 sp|Q9DDA9|PACN2_XENLA Protein kinase C and casein kinase substrate in neurons protein 2 OS=Xenopus laevis GN=pacsin2 PE=2 SV=1	>gnl|unk|TR40601_c0_g1_i3_6 len=1658 sp|Q9DDA9|PACN2_XENLA Protein kinase C and casein kinase substrate in neurons protein 2 OS=Xenopus laevis GN=pacsin2 PE=2 SV=1	4.505	2.72727	1	1	1	550	62.9	6.51	1.5796e+08	ungrouped_F5
	Confidence	Sequence	Modifications	Qvality PEP	# Protein Groups	# Proteins	# PSMs	Master Protein Accessions	# Missed Cleavages	Theo. MH+ [Da]	Area: F1: Sample
	High	TPFDDDDDEDVGIEK		0.000332315	1	3	2	unk	0	1709.7	1.5796e+08
High	unk	len=2012 sp|Q4V920|PACN1_DANRE Protein kinase C and casein kinase substrate in neurons protein 1 OS=Danio rerio GN=pacsin1b PE=1 SV=1	>gnl|unk|TR40601_c0_g1_i1_6 len=2012 sp|Q4V920|PACN1_DANRE Protein kinase C and casein kinase substrate in neurons protein 1 OS=Danio rerio GN=pacsin1b PE=1 SV=1	4.505	2.23881	1	1	1	670	77.8	8.51	1.5796e+08	ungrouped_F5
	Confidence	Sequence	Modifications	Qvality PEP	# Protein Groups	# Proteins	# PSMs	Master Protein Accessions	# Missed Cleavages	Theo. MH+ [Da]	Area: F1: Sample
	High	TPFDDDDDEDVGIEK		0.000332315	1	3	2	unk	0	1709.7	1.5796e+08
High	unk	len=1395 sp|Q9UGM3|DMBT1_HUMAN Deleted in malignant brain tumors 1 protein OS=Homo sapiens GN=DMBT1 PE=1 SV=2	>gnl|unk|TR54916_c2_g2_i3_6 len=1395 sp|Q9UGM3|DMBT1_HUMAN Deleted in malignant brain tumors 1 protein OS=Homo sapiens GN=DMBT1 PE=1 SV=2	4.804	4.73118	2	1	1	465	51.5	5.25	156460576	ungrouped_F5
	Confidence	Sequence	Modifications	Qvality PEP	# Protein Groups	# Proteins	# PSMs	Master Protein Accessions	# Missed Cleavages	Theo. MH+ [Da]	Area: F1: Sample
	High	LVDGTSDSEGR		0.0182339	3	11	2	unk; unk; unk	0	1135.52	2.75055e+08
	High	LVDGTDSTEGR		0.0139043	1	2	1	unk	0	1149.54	156460576
High	unk	len=577 sp|Q9UGM3|DMBT1_HUMAN Deleted in malignant brain tumors 1 protein OS=Homo sapiens GN=DMBT1 PE=1 SV=2	>gnl|unk|TR52239_c5_g1_i8_1 len=577 sp|Q9UGM3|DMBT1_HUMAN Deleted in malignant brain tumors 1 protein OS=Homo sapiens GN=DMBT1 PE=1 SV=2	4.804	11.5183	2	1	1	191	19.4	4.17	156460576	ungrouped_F5
	Confidence	Sequence	Modifications	Qvality PEP	# Protein Groups	# Proteins	# PSMs	Master Protein Accessions	# Missed Cleavages	Theo. MH+ [Da]	Area: F1: Sample
	High	LVDGTSDSEGR		0.0182339	3	11	2	unk; unk; unk	0	1135.52	2.75055e+08
	High	LVDGTDSTEGR		0.0139043	1	2	1	unk	0	1149.54	156460576
High	unk	len=513	>gnl|unk|TR63890_c1_g1_i7_2 len=513	6.741	23.3918	2	1	1	171	18.3	4.45	1.511e+08	ungrouped_F5
	Confidence	Sequence	Modifications	Qvality PEP	# Protein Groups	# Proteins	# PSMs	Master Protein Accessions	# Missed Cleavages	Theo. MH+ [Da]	Area: F1: Sample
	High	AAGEEETAAAIQK		0.000791891	2	4	1	unk; unk	0	1288.64	21036113
	High	QDTPPPAAAPLQNGPSEEAPAEDEEPK		0.00907927	1	2	1	unk	0	2785.28	1.511e+08
High	unk	len=478	>gnl|unk|TR63890_c1_g1_i1_2 len=478	6.741	25.1572	2	1	1	159	17.2	4.36	1.511e+08	ungrouped_F5
	Confidence	Sequence	Modifications	Qvality PEP	# Protein Groups	# Proteins	# PSMs	Master Protein Accessions	# Missed Cleavages	Theo. MH+ [Da]	Area: F1: Sample
	High	AAGEEETAAAIQK		0.000791891	2	4	1	unk; unk	0	1288.64	21036113
	High	QDTPPPAAAPLQNGPSEEAPAEDEEPK		0.00907927	1	2	1	unk	0	2785.28	1.511e+08
High	unk	len=1209 sp|P02401|RLA2_RAT 60S acidic ribosomal protein P2 OS=Rattus norvegicus GN=Rplp2 PE=1 SV=2	>gnl|unk|TR55867_c4_g1_i1_4 len=1209 sp|P02401|RLA2_RAT 60S acidic ribosomal protein P2 OS=Rattus norvegicus GN=Rplp2 PE=1 SV=2	16.758	9.42928	2	2	1	403	45	7.65	1.50919e+08	ungrouped_F5
	Confidence	Sequence	Modifications	Qvality PEP	# Protein Groups	# Proteins	# PSMs	Master Protein Accessions	# Missed Cleavages	Theo. MH+ [Da]	Area: F1: Sample
	High	LASMPSGGGGAPAAGGGGAAPAEEK	1xOxidation [M4]	2.3251e-05	1	1	1	unk	0	2083.97	55379080
	High	LASMPSGGGGAPAAGGGGAAPAEEK		7.15262e-06	1	1	1	unk	0	2067.98	1.31415e+08
	High	VLASVGIESDDEK		0.000561409	1	1	2	unk	0	1361.68	1.70423e+08
High	unk	len=2911 sp|A6QP15|HOT_BOVIN Hydroxyacid-oxoacid transhydrogenase, mitochondrial OS=Bos taurus GN=ADHFE1 PE=2 SV=1	>gnl|unk|TR58750_c5_g1_i3_4 len=2911 sp|A6QP15|HOT_BOVIN Hydroxyacid-oxoacid transhydrogenase, mitochondrial OS=Bos taurus GN=ADHFE1 PE=2 SV=1	6.227	1.4433	1	1	1	970	109	7.9	1.4897e+08	ungrouped_F5
	Confidence	Sequence	Modifications	Qvality PEP	# Protein Groups	# Proteins	# PSMs	Master Protein Accessions	# Missed Cleavages	Theo. MH+ [Da]	Area: F1: Sample
	High	DADFLDFVNAPVGK		1.39367e-05	1	2	1	unk	0	1507.74	1.4897e+08
High	unk	len=2973 sp|A6QP15|HOT_BOVIN Hydroxyacid-oxoacid transhydrogenase, mitochondrial OS=Bos taurus GN=ADHFE1 PE=2 SV=1	>gnl|unk|TR58750_c5_g1_i1_6 len=2973 sp|A6QP15|HOT_BOVIN Hydroxyacid-oxoacid transhydrogenase, mitochondrial OS=Bos taurus GN=ADHFE1 PE=2 SV=1	6.227	1.41414	1	1	1	990	111.5	8.37	1.4897e+08	ungrouped_F5
	Confidence	Sequence	Modifications	Qvality PEP	# Protein Groups	# Proteins	# PSMs	Master Protein Accessions	# Missed Cleavages	Theo. MH+ [Da]	Area: F1: Sample
	High	DADFLDFVNAPVGK		1.39367e-05	1	2	1	unk	0	1507.74	1.4897e+08
High	unk	len=2177 sp|Q6DIY9|MDHC_XENTR Malate dehydrogenase, cytoplasmic OS=Xenopus tropicalis GN=mdh1 PE=2 SV=1	>gnl|unk|TR57800_c0_g1_i1_5 len=2177 sp|Q6DIY9|MDHC_XENTR Malate dehydrogenase, cytoplasmic OS=Xenopus tropicalis GN=mdh1 PE=2 SV=1	2.968	1.51724	1	1	1	725	81.2	8.25	1.47918e+08	ungrouped_F5
	Confidence	Sequence	Modifications	Qvality PEP	# Protein Groups	# Proteins	# PSMs	Master Protein Accessions	# Missed Cleavages	Theo. MH+ [Da]	Area: F1: Sample
	High	DDDWLNGEFIK		0.00563391	1	1	2	unk	0	1351.62	1.47918e+08
High	unk	len=2334 sp|P08472|M130_STRPU Mesenchyme-specific cell surface glycoprotein OS=Strongylocentrotus purpuratus PE=2 SV=2	>gnl|unk|TR49525_c1_g1_i1_5 len=2334 sp|P08472|M130_STRPU Mesenchyme-specific cell surface glycoprotein OS=Strongylocentrotus purpuratus PE=2 SV=2	4.179	1.6731	1	1	1	777	87.2	4.98	1.44447e+08	ungrouped_F5
	Confidence	Sequence	Modifications	Qvality PEP	# Protein Groups	# Proteins	# PSMs	Master Protein Accessions	# Missed Cleavages	Theo. MH+ [Da]	Area: F1: Sample
	High	DMEFVPADESPTK	1xOxidation [M2]	0.0559076	1	1	1	unk	0	1481.65	4.63749e+07
	High	DMEFVPADESPTK		0.0141384	1	1	2	unk	0	1465.65	1.44447e+08
High	unk	len=3976 sp|Q64405|CATA_CAVPO Catalase OS=Cavia porcellus GN=CAT PE=2 SV=4	>gnl|unk|TR57235_c0_g1_i1_5 len=3976 sp|Q64405|CATA_CAVPO Catalase OS=Cavia porcellus GN=CAT PE=2 SV=4	5.039	1.0566	1	1	1	1325	151.6	9.01	1.44037e+08	ungrouped_F5
	Confidence	Sequence	Modifications	Qvality PEP	# Protein Groups	# Proteins	# PSMs	Master Protein Accessions	# Missed Cleavages	Theo. MH+ [Da]	Area: F1: Sample
	High	AGELSATDPDYAIR		0.000124516	1	1	2	unk	0	1478.71	1.44037e+08
High	unk	len=3592 sp|P53442|ALF_SCHMA Fructose-bisphosphate aldolase OS=Schistosoma mansoni PE=2 SV=1	>gnl|unk|TR62154_c5_g1_i2_4 len=3592 sp|P53442|ALF_SCHMA Fructose-bisphosphate aldolase OS=Schistosoma mansoni PE=2 SV=1	11.424	3.42523	2	2	1	1197	136.8	8.94	1.42808e+08	ungrouped_F5
	Confidence	Sequence	Modifications	Qvality PEP	# Protein Groups	# Proteins	# PSMs	Master Protein Accessions	# Missed Cleavages	Theo. MH+ [Da]	Area: F1: Sample
	High	GVVPLPGTFNNECTTQGLDDLNAR	1xCarbamidomethyl [C13]	9.20548e-05	1	1	2	unk	0	2588.24	2.8003e+08
	High	YAGEQAAGAAGESLFVK		0.0902029	1	1	1	unk	0	1668.82	5.58484e+06
High	unk	len=4287 sp|Q86SQ4|GP126_HUMAN G-protein coupled receptor 126 OS=Homo sapiens GN=GPR126 PE=1 SV=3	>gnl|unk|TR63702_c0_g1_i1_6 len=4287 sp|Q86SQ4|GP126_HUMAN G-protein coupled receptor 126 OS=Homo sapiens GN=GPR126 PE=1 SV=3	2.329	0.70028	1	1	1	1428	156.7	5.63	1.40009e+08	ungrouped_F5
	Confidence	Sequence	Modifications	Qvality PEP	# Protein Groups	# Proteins	# PSMs	Master Protein Accessions	# Missed Cleavages	Theo. MH+ [Da]	Area: F1: Sample
	High	DALSQPSIDK		0.0182339	1	1	2	unk	0	1073.55	1.40009e+08
High	unk	len=5461 sp|P02457|CO1A1_CHICK Collagen alpha-1(I) chain OS=Gallus gallus GN=COL1A1 PE=1 SV=3	>gnl|unk|TR54346_c0_g1_i1_6 len=5461 sp|P02457|CO1A1_CHICK Collagen alpha-1(I) chain OS=Gallus gallus GN=COL1A1 PE=1 SV=3	4.662	0.769654	1	1	1	1819	180.3	8.38	1.38664e+08	ungrouped_F5
	Confidence	Sequence	Modifications	Qvality PEP	# Protein Groups	# Proteins	# PSMs	Master Protein Accessions	# Missed Cleavages	Theo. MH+ [Da]	Area: F1: Sample
	High	SSSEIELVDDETSK		0.000248795	1	1	1	unk	0	1538.71	1.38664e+08
High	unk	len=749 sp|O96923|GNRA_DICDI Gelsolin-related protein of 125 kDa OS=Dictyostelium discoideum GN=gnrA PE=1 SV=1	>gnl|unk|TR52661_c0_g1_i1_5 len=749 sp|O96923|GNRA_DICDI Gelsolin-related protein of 125 kDa OS=Dictyostelium discoideum GN=gnrA PE=1 SV=1	5.043	5.62249	1	1	1	249	27.9	4.32	1.37641e+08	ungrouped_F5
	Confidence	Sequence	Modifications	Qvality PEP	# Protein Groups	# Proteins	# PSMs	Master Protein Accessions	# Missed Cleavages	Theo. MH+ [Da]	Area: F1: Sample
	High	EEVEEVPESSIEYK		0.000123476	1	1	1	unk	0	1666.77	1.37641e+08
High	unk	len=4469 sp|Q0IID9|GLPK_BOVIN Glycerol kinase OS=Bos taurus GN=GK PE=2 SV=1	>gnl|unk|TR60952_c1_g1_i2_4 len=4469 sp|Q0IID9|GLPK_BOVIN Glycerol kinase OS=Bos taurus GN=GK PE=2 SV=1	13.217	2.48656	2	2	1	1488	168.4	8.51	135408846	ungrouped_F5
	Confidence	Sequence	Modifications	Qvality PEP	# Protein Groups	# Proteins	# PSMs	Master Protein Accessions	# Missed Cleavages	Theo. MH+ [Da]	Area: F1: Sample
	High	ELLDAMDQDSGIPLEK	1xOxidation [M6]	0.00119451	1	2	1	unk	0	1789.85	44614892
	High	ELLDAMDQDSGIPLEK		2.37438e-05	1	2	1	unk	0	1773.86	2.30508e+08
	High	IEDASAGNTDTFTPAIADEVR		0.00224066	1	3	1	unk	0	2193.03	4.03093e+07
High	unk	len=2501 sp|P54687|BCAT1_HUMAN Branched-chain-amino-acid aminotransferase, cytosolic OS=Homo sapiens GN=BCAT1 PE=1 SV=3	>gnl|unk|TR58908_c1_g1_i1_4 len=2501 sp|P54687|BCAT1_HUMAN Branched-chain-amino-acid aminotransferase, cytosolic OS=Homo sapiens GN=BCAT1 PE=1 SV=3	3.29	2.04082	1	1	1	833	94.8	8.15	135253455	ungrouped_F5
	Confidence	Sequence	Modifications	Qvality PEP	# Protein Groups	# Proteins	# PSMs	Master Protein Accessions	# Missed Cleavages	Theo. MH+ [Da]	Area: F1: Sample
	High	ELITPPLDGTILPGVTR		0.0031204	1	1	1	unk	0	1792.02	135253455
High	unk	len=2005 sp|Q5RAS0|ACADS_PONAB Short-chain specific acyl-CoA dehydrogenase, mitochondrial OS=Pongo abelii GN=ACADS PE=2 SV=1	>gnl|unk|TR42502_c1_g2_i2_6 len=2005 sp|Q5RAS0|ACADS_PONAB Short-chain specific acyl-CoA dehydrogenase, mitochondrial OS=Pongo abelii GN=ACADS PE=2 SV=1	5.702	2.39521	1	1	1	668	73.7	7.02	134339956	ungrouped_F5
	Confidence	Sequence	Modifications	Qvality PEP	# Protein Groups	# Proteins	# PSMs	Master Protein Accessions	# Missed Cleavages	Theo. MH+ [Da]	Area: F1: Sample
	High	DFADNELTPNAADWDR		3.67313e-05	1	1	1	unk	0	1849.8	134339956
High	unk	len=2159 sp|A6BMK7|NEUR1_BOVIN Sialidase-1 OS=Bos taurus GN=NEU1 PE=2 SV=2	>gnl|unk|TR54189_c0_g1_i3_4 len=2159 sp|A6BMK7|NEUR1_BOVIN Sialidase-1 OS=Bos taurus GN=NEU1 PE=2 SV=2	2.29	2.50348	1	1	1	719	81.3	8.79	1.33908e+08	ungrouped_F5
	Confidence	Sequence	Modifications	Qvality PEP	# Protein Groups	# Proteins	# PSMs	Master Protein Accessions	# Missed Cleavages	Theo. MH+ [Da]	Area: F1: Sample
	High	DSGYSTMTAIPNNVEDSK		0.0195721	1	1	1	unk	0	1928.85	1.33908e+08
High	unk	len=2589 sp|D4A1J4|BDH2_RAT 3-hydroxybutyrate dehydrogenase type 2 OS=Rattus norvegicus GN=Bdh2 PE=3 SV=2	>gnl|unk|TR56309_c1_g1_i3_5 len=2589 sp|D4A1J4|BDH2_RAT 3-hydroxybutyrate dehydrogenase type 2 OS=Rattus norvegicus GN=Bdh2 PE=3 SV=2	2.992	1.16009	1	1	1	862	97	8.81	1.33028e+08	ungrouped_F5
	Confidence	Sequence	Modifications	Qvality PEP	# Protein Groups	# Proteins	# PSMs	Master Protein Accessions	# Missed Cleavages	Theo. MH+ [Da]	Area: F1: Sample
	High	LDVTNTDEVK		0.00538021	1	2	2	unk	0	1133.57	1.33028e+08
High	unk	len=2641 sp|D4A1J4|BDH2_RAT 3-hydroxybutyrate dehydrogenase type 2 OS=Rattus norvegicus GN=Bdh2 PE=3 SV=2	>gnl|unk|TR56309_c1_g1_i1_6 len=2641 sp|D4A1J4|BDH2_RAT 3-hydroxybutyrate dehydrogenase type 2 OS=Rattus norvegicus GN=Bdh2 PE=3 SV=2	2.992	1.13636	1	1	1	880	100.7	9.26	1.33028e+08	ungrouped_F5
	Confidence	Sequence	Modifications	Qvality PEP	# Protein Groups	# Proteins	# PSMs	Master Protein Accessions	# Missed Cleavages	Theo. MH+ [Da]	Area: F1: Sample
	High	LDVTNTDEVK		0.00538021	1	2	2	unk	0	1133.57	1.33028e+08
High	unk	len=6301 sp|Q14117|DPYS_HUMAN Dihydropyrimidinase OS=Homo sapiens GN=DPYS PE=1 SV=1	>gnl|unk|TR63734_c0_g1_i2_5 len=6301 sp|Q14117|DPYS_HUMAN Dihydropyrimidinase OS=Homo sapiens GN=DPYS PE=1 SV=1	3.632	1.2381	2	2	1	2100	239.9	9.14	1.327e+08	ungrouped_F5
	Confidence	Sequence	Modifications	Qvality PEP	# Protein Groups	# Proteins	# PSMs	Master Protein Accessions	# Missed Cleavages	Theo. MH+ [Da]	Area: F1: Sample
	High	VVFGEPIAACLGTDGTK	1xCarbamidomethyl [C10]	0.00995417	1	1	1	unk	0	1734.87	3.80253e+07
	High	DLITPGGAK		0.208953	1	1	1	unk	0	871.488	2.27374e+08
High	unk	len=4373 sp|Q9UBC2|EP15R_HUMAN Epidermal growth factor receptor substrate 15-like 1 OS=Homo sapiens GN=EPS15L1 PE=1 SV=1	>gnl|unk|TR61659_c0_g1_i13_6 len=4373 sp|Q9UBC2|EP15R_HUMAN Epidermal growth factor receptor substrate 15-like 1 OS=Homo sapiens GN=EPS15L1 PE=1 SV=1	19.839	6.58888	5	5	1	1457	157.8	5.52	1.31911e+08	ungrouped_F5
	Confidence	Sequence	Modifications	Qvality PEP	# Protein Groups	# Proteins	# PSMs	Master Protein Accessions	# Missed Cleavages	Theo. MH+ [Da]	Area: F1: Sample
	High	GDDPFAQGSTNASDPFAGSTNTDDPFK		0.221726	1	2	1	unk	0	2759.17	4.88884e+07
	High	DPFGGSGGGGGGSDPFSGGADPFGGSAAGK		3.97547e-06	1	2	2	unk	0	2527.08	1.89501e+08
	High	DPFVGGDPFASK		0.0204894	1	1	2	unk	0	1236.59	9.75615e+07
	High	ADSSAATNDPFASTGSK		0.000142406	1	2	1	unk	0	1626.72	1.08669e+08
	High	DPVPATIPAK		0.082228	1	1	1	unk	0	1008.57	6.26226e+07
High	unk	len=2026 sp|Q9W4E2|NBEA_DROME Neurobeachin OS=Drosophila melanogaster GN=rg PE=1 SV=3	>gnl|unk|TR55501_c0_g1_i6_4 len=2026 sp|Q9W4E2|NBEA_DROME Neurobeachin OS=Drosophila melanogaster GN=rg PE=1 SV=3	9.603	4.59259	2	2	1	675	71.8	4.31	1.31823e+08	ungrouped_F5
	Confidence	Sequence	Modifications	Qvality PEP	# Protein Groups	# Proteins	# PSMs	Master Protein Accessions	# Missed Cleavages	Theo. MH+ [Da]	Area: F1: Sample
	High	IVSDAVGEATDPTK		0.000285735	1	1	2	unk	0	1402.71	1.3566e+08
	High	DTTVINSDPSPAEAVEK		0.000129851	1	1	1	unk	0	1772.85	1.27986e+08
High	unk	len=1231 sp|Q497B0|NIT2_RAT Omega-amidase NIT2 OS=Rattus norvegicus GN=Nit2 PE=1 SV=1	>gnl|unk|TR46889_c0_g1_i1_5 len=1231 sp|Q497B0|NIT2_RAT Omega-amidase NIT2 OS=Rattus norvegicus GN=Nit2 PE=1 SV=1	5.056	9.26829	2	2	1	410	45.2	8.15	1.30503e+08	ungrouped_F5
	Confidence	Sequence	Modifications	Qvality PEP	# Protein Groups	# Proteins	# PSMs	Master Protein Accessions	# Missed Cleavages	Theo. MH+ [Da]	Area: F1: Sample
	High	ESDVLSPGSDLTTFNAENLK		0.0728359	1	1	2	unk	0	2137.03	2.16435e+08
	High	ENNIFVVGGSIPEESDGK		0.0275224	1	1	1	unk	0	1890.91	4.45702e+07
High	unk	len=4229 sp|Q3MHR7|ARPC2_BOVIN Actin-related protein 2/3 complex subunit 2 OS=Bos taurus GN=ARPC2 PE=1 SV=1	>gnl|unk|TR62472_c7_g1_i4_4 len=4229 sp|Q3MHR7|ARPC2_BOVIN Actin-related protein 2/3 complex subunit 2 OS=Bos taurus GN=ARPC2 PE=1 SV=1	2.462	0.851668	1	1	1	1409	163.8	9.17	1.29928e+08	ungrouped_F5
	Confidence	Sequence	Modifications	Qvality PEP	# Protein Groups	# Proteins	# PSMs	Master Protein Accessions	# Missed Cleavages	Theo. MH+ [Da]	Area: F1: Sample
	High	DLEEYGADELLK		0.0142569	1	1	1	unk	0	1394.67	1.29928e+08
High	unk	len=5555 sp|O70209|PDLI3_MOUSE PDZ and LIM domain protein 3 OS=Mus musculus GN=Pdlim3 PE=1 SV=1	>gnl|unk|TR59059_c0_g1_i1_5 len=5555 sp|O70209|PDLI3_MOUSE PDZ and LIM domain protein 3 OS=Mus musculus GN=Pdlim3 PE=1 SV=1	1.035	0.540249	1	1	1	1851	206	8.94	1.28189e+08	ungrouped_F5
	Confidence	Sequence	Modifications	Qvality PEP	# Protein Groups	# Proteins	# PSMs	Master Protein Accessions	# Missed Cleavages	Theo. MH+ [Da]	Area: F1: Sample
	High	DFNQPLYISK		0.187417	1	2	1	unk	0	1224.63	1.28189e+08
High	unk	len=5183 sp|O70209|PDLI3_MOUSE PDZ and LIM domain protein 3 OS=Mus musculus GN=Pdlim3 PE=1 SV=1	>gnl|unk|TR59059_c0_g1_i3_5 len=5183 sp|O70209|PDLI3_MOUSE PDZ and LIM domain protein 3 OS=Mus musculus GN=Pdlim3 PE=1 SV=1	1.035	0.579039	1	1	1	1727	191.2	8.87	1.28189e+08	ungrouped_F5
	Confidence	Sequence	Modifications	Qvality PEP	# Protein Groups	# Proteins	# PSMs	Master Protein Accessions	# Missed Cleavages	Theo. MH+ [Da]	Area: F1: Sample
	High	DFNQPLYISK		0.187417	1	2	1	unk	0	1224.63	1.28189e+08
High	unk	len=3641	>gnl|unk|TR52828_c0_g1_i6_4 len=3641	7.815	1.97857	1	1	1	1213	137.9	8.6	1.26868e+08	ungrouped_F5
	Confidence	Sequence	Modifications	Qvality PEP	# Protein Groups	# Proteins	# PSMs	Master Protein Accessions	# Missed Cleavages	Theo. MH+ [Da]	Area: F1: Sample
	High	TAEPAPAQAPAPAPTPAPEPEPVK		0.000195061	1	1	2	unk	0	2334.2	1.26868e+08
High	unk	len=3080	>gnl|unk|TR46226_c0_g1_i1_4 len=3080	6.789	1.75439	1	1	1	1026	117.1	7.15	1.26681e+08	ungrouped_F5
	Confidence	Sequence	Modifications	Qvality PEP	# Protein Groups	# Proteins	# PSMs	Master Protein Accessions	# Missed Cleavages	Theo. MH+ [Da]	Area: F1: Sample
	High	LTEDEQYQVPDEVTYDLR		0.00108012	1	1	2	unk	0	2213.02	1.26681e+08
High	unk	len=1584 sp|Q90744|NAGAB_CHICK Alpha-N-acetylgalactosaminidase OS=Gallus gallus GN=NAGA PE=1 SV=1	>gnl|unk|TR50238_c0_g1_i4_5 len=1584 sp|Q90744|NAGAB_CHICK Alpha-N-acetylgalactosaminidase OS=Gallus gallus GN=NAGA PE=1 SV=1	3.747	3.03605	1	1	1	527	60.7	7.25	1.25337e+08	ungrouped_F5
	Confidence	Sequence	Modifications	Qvality PEP	# Protein Groups	# Proteins	# PSMs	Master Protein Accessions	# Missed Cleavages	Theo. MH+ [Da]	Area: F1: Sample
	High	DAGYEYVNIDDCWSSK	1xCarbamidomethyl [C12]	0.00134335	1	1	2	unk	0	1921.79	1.25337e+08
High	unk	len=2181 sp|Q0III3|DC1I2_BOVIN Cytoplasmic dynein 1 intermediate chain 2 OS=Bos taurus GN=DYNC1I2 PE=1 SV=1	>gnl|unk|TR53341_c0_g1_i2_6 len=2181 sp|Q0III3|DC1I2_BOVIN Cytoplasmic dynein 1 intermediate chain 2 OS=Bos taurus GN=DYNC1I2 PE=1 SV=1	3.68	4.67675	2	2	1	727	81.1	5.49	1.2521e+08	ungrouped_F5
	Confidence	Sequence	Modifications	Qvality PEP	# Protein Groups	# Proteins	# PSMs	Master Protein Accessions	# Missed Cleavages	Theo. MH+ [Da]	Area: F1: Sample
	High	AAAASPAVPISELDK		0.0127372	1	1	1	unk	0	1439.77	1.2521e+08
	High	SESVEPVQPTPEIPQPEEK		0.151299	1	1	1	unk	0	2120.04
High	unk	len=4971 sp|P35611|ADDA_HUMAN Alpha-adducin OS=Homo sapiens GN=ADD1 PE=1 SV=2	>gnl|unk|TR62496_c1_g1_i1_4 len=4971 sp|P35611|ADDA_HUMAN Alpha-adducin OS=Homo sapiens GN=ADD1 PE=1 SV=2	18.499	5.1901	5	5	1	1657	187.6	8.47	1.2366e+08	ungrouped_F5
	Confidence	Sequence	Modifications	Qvality PEP	# Protein Groups	# Proteins	# PSMs	Master Protein Accessions	# Missed Cleavages	Theo. MH+ [Da]	Area: F1: Sample
	High	EIDNMDLDDPEVQR	1xOxidation [M5]	0.00592431	1	1	1	unk	0	1704.74	7.19545e+07
	High	TGQDVQEIELIFQAPEEEDNK		0.221726	1	1	1	unk	0	2432.15	21071289
	High	VEVPAEENGNAEESPK		0.00547112	1	1	1	unk	0	1698.78	5.81756e+07
	High	EVASQGGGGVQGDDQIK		0.000753016	1	1	1	unk	0	1644.78	1.25737e+07
	High	ISTTVTVAGEGDTATVVK		0.00290577	1	1	1	unk	0	1748.93	2.34715e+08
	High	EIDNMDLDDPEVQR		0.000531613	1	1	1	unk	0	1688.74	78090901
High	unk	len=3804 sp|P42700|RO60_XENLA 60 kDa SS-A/Ro ribonucleoprotein OS=Xenopus laevis GN=trove2 PE=1 SV=1	>gnl|unk|TR61071_c1_g1_i2_4 len=3804 sp|P42700|RO60_XENLA 60 kDa SS-A/Ro ribonucleoprotein OS=Xenopus laevis GN=trove2 PE=1 SV=1	5.033	1.26283	1	1	1	1267	144.3	9.03	122311163	ungrouped_F5
	Confidence	Sequence	Modifications	Qvality PEP	# Protein Groups	# Proteins	# PSMs	Master Protein Accessions	# Missed Cleavages	Theo. MH+ [Da]	Area: F1: Sample
	High	TVLESQPSEGADDSTK		0.000125565	1	1	1	unk	0	1663.77	122311163
High	unk	len=528	>gnl|unk|TR25797_c0_g1_i1_1 len=528	2.188	12.5	1	1	1	176	19.8	7.23	1.22278e+08	ungrouped_F5
	Confidence	Sequence	Modifications	Qvality PEP	# Protein Groups	# Proteins	# PSMs	Master Protein Accessions	# Missed Cleavages	Theo. MH+ [Da]	Area: F1: Sample
	High	DADGSIVVEGEDGFNSAGIDDK		0.0235045	1	1	1	unk	0	2209.97	1.22278e+08
High	unk	len=1129 sp|Q02293|FNTB_RAT Protein farnesyltransferase subunit beta OS=Rattus norvegicus GN=Fntb PE=1 SV=1	>gnl|unk|TR55379_c0_g1_i3_6 len=1129 sp|Q02293|FNTB_RAT Protein farnesyltransferase subunit beta OS=Rattus norvegicus GN=Fntb PE=1 SV=1	1.066	5.06667	1	1	1	375	41.6	6.77	1.20224e+08	ungrouped_F5
	Confidence	Sequence	Modifications	Qvality PEP	# Protein Groups	# Proteins	# PSMs	Master Protein Accessions	# Missed Cleavages	Theo. MH+ [Da]	Area: F1: Sample
	High	FLDDGIPTSTSEQQEDVEK		0.177735	1	2	1	unk	0	2137.98	1.20224e+08
High	unk	len=2079 sp|Q02293|FNTB_RAT Protein farnesyltransferase subunit beta OS=Rattus norvegicus GN=Fntb PE=1 SV=1	>gnl|unk|TR55379_c0_g1_i2_5 len=2079 sp|Q02293|FNTB_RAT Protein farnesyltransferase subunit beta OS=Rattus norvegicus GN=Fntb PE=1 SV=1	1.066	2.74566	1	1	1	692	78.1	7.65	1.20224e+08	ungrouped_F5
	Confidence	Sequence	Modifications	Qvality PEP	# Protein Groups	# Proteins	# PSMs	Master Protein Accessions	# Missed Cleavages	Theo. MH+ [Da]	Area: F1: Sample
	High	FLDDGIPTSTSEQQEDVEK		0.177735	1	2	1	unk	0	2137.98	1.20224e+08
High	unk	len=5742 sp|P49746|TSP3_HUMAN Thrombospondin-3 OS=Homo sapiens GN=THBS3 PE=2 SV=1	>gnl|unk|TR63574_c6_g1_i8_4 len=5742 sp|P49746|TSP3_HUMAN Thrombospondin-3 OS=Homo sapiens GN=THBS3 PE=2 SV=1	1.685	0.940439	1	1	1	1914	216.5	7.4	1.20039e+08	ungrouped_F5
	Confidence	Sequence	Modifications	Qvality PEP	# Protein Groups	# Proteins	# PSMs	Master Protein Accessions	# Missed Cleavages	Theo. MH+ [Da]	Area: F1: Sample
	High	TYQTVVLDPEGEAQVDPK		0.058955	1	3	2	unk	0	1988.98	1.20039e+08
High	unk	len=330 sp|P35443|TSP4_HUMAN Thrombospondin-4 OS=Homo sapiens GN=THBS4 PE=1 SV=2	>gnl|unk|TR63574_c0_g1_i1_2 len=330 sp|P35443|TSP4_HUMAN Thrombospondin-4 OS=Homo sapiens GN=THBS4 PE=1 SV=2	1.685	16.3636	1	1	1	110	12.5	4.12	1.20039e+08	ungrouped_F5
	Confidence	Sequence	Modifications	Qvality PEP	# Protein Groups	# Proteins	# PSMs	Master Protein Accessions	# Missed Cleavages	Theo. MH+ [Da]	Area: F1: Sample
	High	TYQTVVLDPEGEAQVDPK		0.058955	1	3	2	unk	0	1988.98	1.20039e+08
High	unk	len=6046 sp|P49746|TSP3_HUMAN Thrombospondin-3 OS=Homo sapiens GN=THBS3 PE=2 SV=1	>gnl|unk|TR63574_c6_g1_i4_4 len=6046 sp|P49746|TSP3_HUMAN Thrombospondin-3 OS=Homo sapiens GN=THBS3 PE=2 SV=1	1.685	0.8933	1	1	1	2015	227.9	7.59	1.20039e+08	ungrouped_F5
	Confidence	Sequence	Modifications	Qvality PEP	# Protein Groups	# Proteins	# PSMs	Master Protein Accessions	# Missed Cleavages	Theo. MH+ [Da]	Area: F1: Sample
	High	TYQTVVLDPEGEAQVDPK		0.058955	1	3	2	unk	0	1988.98	1.20039e+08
High	unk	len=2553 sp|Q08890|IDS_MOUSE Iduronate 2-sulfatase OS=Mus musculus GN=Ids PE=2 SV=3	>gnl|unk|TR47007_c0_g1_i1_6 len=2553 sp|Q08890|IDS_MOUSE Iduronate 2-sulfatase OS=Mus musculus GN=Ids PE=2 SV=3	3.149	2.35018	2	2	1	851	95.4	8.5	1.18868e+08	ungrouped_F5
	Confidence	Sequence	Modifications	Qvality PEP	# Protein Groups	# Proteins	# PSMs	Master Protein Accessions	# Missed Cleavages	Theo. MH+ [Da]	Area: F1: Sample
	High	DTDLPSLGK		0.0777086	1	1	2	unk	0	945.489	2.24464e+08
	High	DNGYFTASVGK		0.0663449	1	1	1	unk	0	1158.54	1.3272e+07
High	unk	len=4227 sp|Q9QYR6|MAP1A_MOUSE Microtubule-associated protein 1A OS=Mus musculus GN=Map1a PE=1 SV=2	>gnl|unk|TR63021_c3_g1_i1_6 len=4227 sp|Q9QYR6|MAP1A_MOUSE Microtubule-associated protein 1A OS=Mus musculus GN=Map1a PE=1 SV=2	4.433	1.27841	1	1	1	1408	157.5	8.13	118614115	ungrouped_F5
	Confidence	Sequence	Modifications	Qvality PEP	# Protein Groups	# Proteins	# PSMs	Master Protein Accessions	# Missed Cleavages	Theo. MH+ [Da]	Area: F1: Sample
	High	EDIPAVEEPYLLGEGEVK		0.000380057	1	1	1	unk	0	1986.99	118614115
High	unk	len=1982 sp|Q60902|EP15R_MOUSE Epidermal growth factor receptor substrate 15-like 1 OS=Mus musculus GN=Eps15l1 PE=1 SV=3	>gnl|unk|TR61659_c0_g1_i4_4 len=1982 sp|Q60902|EP15R_MOUSE Epidermal growth factor receptor substrate 15-like 1 OS=Mus musculus GN=Eps15l1 PE=1 SV=3	16.075	11.2121	3	3	1	660	72.4	9.14	1.15686e+08	ungrouped_F5
	Confidence	Sequence	Modifications	Qvality PEP	# Protein Groups	# Proteins	# PSMs	Master Protein Accessions	# Missed Cleavages	Theo. MH+ [Da]	Area: F1: Sample
	High	GDDPFAQGSTNASDPFAGSTNTDDPFK		0.221726	1	2	1	unk	0	2759.17	4.88884e+07
	High	DPFGGSGGGGGGSDPFSGGADPFGGSAAGK		3.97547e-06	1	2	2	unk	0	2527.08	1.89501e+08
	High	ADSSAATNDPFASTGSK		0.000142406	1	2	1	unk	0	1626.72	1.08669e+08
High	unk	len=341	>gnl|unk|TR50318_c0_g1_i6_5 len=341	7.75	29.2035	2	1	1	113	12.3	4.01	1.14503e+08	ungrouped_F5
	Confidence	Sequence	Modifications	Qvality PEP	# Protein Groups	# Proteins	# PSMs	Master Protein Accessions	# Missed Cleavages	Theo. MH+ [Da]	Area: F1: Sample
	High	EEAIEASSSEDVK		0.00246749	2	6	4	unk; unk	0	1393.63	4.36549e+08
	High	ESAAAAEFYEEDSPSPTGPK		0.000455185	1	6	1	unk	0	2082.91	1.14503e+08
High	unk	len=224	>gnl|unk|TR50318_c0_g1_i1_5 len=224	4.335	27.027	1	1	1	74	7.9	3.88	1.14503e+08	ungrouped_F5
	Confidence	Sequence	Modifications	Qvality PEP	# Protein Groups	# Proteins	# PSMs	Master Protein Accessions	# Missed Cleavages	Theo. MH+ [Da]	Area: F1: Sample
	High	ESAAAAEFYEEDSPSPTGPK		0.000455185	1	6	1	unk	0	2082.91	1.14503e+08
High	unk	len=316	>gnl|unk|TR50318_c0_g1_i17_5 len=316	4.335	19.0476	1	1	1	105	11.3	4.09	1.14503e+08	ungrouped_F5
	Confidence	Sequence	Modifications	Qvality PEP	# Protein Groups	# Proteins	# PSMs	Master Protein Accessions	# Missed Cleavages	Theo. MH+ [Da]	Area: F1: Sample
	High	ESAAAAEFYEEDSPSPTGPK		0.000455185	1	6	1	unk	0	2082.91	1.14503e+08
High	unk	len=1363	>gnl|unk|TR50318_c0_g1_i13_5 len=1363	10.665	9.69163	3	1	1	454	49	4.2	1.14503e+08	ungrouped_F5
	Confidence	Sequence	Modifications	Qvality PEP	# Protein Groups	# Proteins	# PSMs	Master Protein Accessions	# Missed Cleavages	Theo. MH+ [Da]	Area: F1: Sample
	High	IEVDEAPTPDR		0.00620361	2	3	1	unk; unk	0	1241.6	2.18547e+07
	High	EEAIEASSSEDVK		0.00246749	2	6	4	unk; unk	0	1393.63	4.36549e+08
	High	ESAAAAEFYEEDSPSPTGPK		0.000455185	1	6	1	unk	0	2082.91	1.14503e+08
High	unk	len=401 sp|P18858|DNLI1_HUMAN DNA ligase 1 OS=Homo sapiens GN=LIG1 PE=1 SV=1	>gnl|unk|TR50318_c0_g1_i3_5 len=401 sp|P18858|DNLI1_HUMAN DNA ligase 1 OS=Homo sapiens GN=LIG1 PE=1 SV=1	7.75	24.812	2	1	1	133	14.5	4.17	1.14503e+08	ungrouped_F5
	Confidence	Sequence	Modifications	Qvality PEP	# Protein Groups	# Proteins	# PSMs	Master Protein Accessions	# Missed Cleavages	Theo. MH+ [Da]	Area: F1: Sample
	High	EEAIEASSSEDVK		0.00246749	2	6	4	unk; unk	0	1393.63	4.36549e+08
	High	ESAAAAEFYEEDSPSPTGPK		0.000455185	1	6	1	unk	0	2082.91	1.14503e+08
High	unk	len=277	>gnl|unk|TR50318_c0_g1_i7_5 len=277	4.335	21.7391	1	1	1	92	9.9	4.15	1.14503e+08	ungrouped_F5
	Confidence	Sequence	Modifications	Qvality PEP	# Protein Groups	# Proteins	# PSMs	Master Protein Accessions	# Missed Cleavages	Theo. MH+ [Da]	Area: F1: Sample
	High	ESAAAAEFYEEDSPSPTGPK		0.000455185	1	6	1	unk	0	2082.91	1.14503e+08
High	unk	len=3135 sp|Q8BTZ7|GMPPB_MOUSE Mannose-1-phosphate guanyltransferase beta OS=Mus musculus GN=Gmppb PE=2 SV=1	>gnl|unk|TR60660_c1_g1_i1_5 len=3135 sp|Q8BTZ7|GMPPB_MOUSE Mannose-1-phosphate guanyltransferase beta OS=Mus musculus GN=Gmppb PE=2 SV=1	4.724	1.72414	1	1	1	1044	120.2	8.62	1.145e+08	ungrouped_F5
	Confidence	Sequence	Modifications	Qvality PEP	# Protein Groups	# Proteins	# PSMs	Master Protein Accessions	# Missed Cleavages	Theo. MH+ [Da]	Area: F1: Sample
	High	LYTGPGVVGNVLVDPSAK		0.000222152	1	2	1	unk	0	1785.97	1.145e+08
High	unk	len=3183 sp|Q8BTZ7|GMPPB_MOUSE Mannose-1-phosphate guanyltransferase beta OS=Mus musculus GN=Gmppb PE=2 SV=1	>gnl|unk|TR60660_c1_g1_i2_5 len=3183 sp|Q8BTZ7|GMPPB_MOUSE Mannose-1-phosphate guanyltransferase beta OS=Mus musculus GN=Gmppb PE=2 SV=1	4.724	1.69811	1	1	1	1060	121.9	8.5	1.145e+08	ungrouped_F5
	Confidence	Sequence	Modifications	Qvality PEP	# Protein Groups	# Proteins	# PSMs	Master Protein Accessions	# Missed Cleavages	Theo. MH+ [Da]	Area: F1: Sample
	High	LYTGPGVVGNVLVDPSAK		0.000222152	1	2	1	unk	0	1785.97	1.145e+08
High	unk	len=329	>gnl|unk|TR13801_c0_g1_i1_2 len=329	1.613	10.0917	1	1	1	109	12.3	7.33	1.13996e+08	ungrouped_F5
	Confidence	Sequence	Modifications	Qvality PEP	# Protein Groups	# Proteins	# PSMs	Master Protein Accessions	# Missed Cleavages	Theo. MH+ [Da]	Area: F1: Sample
	High	DGLSAGLPPLK		0.0668863	1	5	3	unk	0	1067.61	1.13996e+08
High	unk	len=272	>gnl|unk|TR13801_c0_g2_i1_2 len=272	1.613	12.2222	1	1	1	90	10	6.51	1.13996e+08	ungrouped_F5
	Confidence	Sequence	Modifications	Qvality PEP	# Protein Groups	# Proteins	# PSMs	Master Protein Accessions	# Missed Cleavages	Theo. MH+ [Da]	Area: F1: Sample
	High	DGLSAGLPPLK		0.0668863	1	5	3	unk	0	1067.61	1.13996e+08
High	unk	len=2657 sp|Q9JI85|NUCB2_RAT Nucleobindin-2 OS=Rattus norvegicus GN=Nucb2 PE=2 SV=1	>gnl|unk|TR59077_c4_g1_i2_6 len=2657 sp|Q9JI85|NUCB2_RAT Nucleobindin-2 OS=Rattus norvegicus GN=Nucb2 PE=2 SV=1	1.613	1.24153	1	1	1	886	102.8	8.32	1.13996e+08	ungrouped_F5
	Confidence	Sequence	Modifications	Qvality PEP	# Protein Groups	# Proteins	# PSMs	Master Protein Accessions	# Missed Cleavages	Theo. MH+ [Da]	Area: F1: Sample
	High	DGLSAGLPPLK		0.0668863	1	5	3	unk	0	1067.61	1.13996e+08
High	unk	len=1343 sp|Q5ZKA5|MTDC_CHICK Bifunctional methylenetetrahydrofolate dehydrogenase/cyclohydrolase, mitochondrial OS=Gallus gallus GN=MTHFD2 PE=2 SV=1	>gnl|unk|TR47404_c0_g1_i1_5 len=1343 sp|Q5ZKA5|MTDC_CHICK Bifunctional methylenetetrahydrofolate dehydrogenase/cyclohydrolase, mitochondrial OS=Gallus gallus GN=MTHFD2 PE=2 SV=1	5.053	5.36913	2	2	1	447	48.4	8.51	113685000	ungrouped_F5
	Confidence	Sequence	Modifications	Qvality PEP	# Protein Groups	# Proteins	# PSMs	Master Protein Accessions	# Missed Cleavages	Theo. MH+ [Da]	Area: F1: Sample
	High	DVDGFNMVNIGR	1xOxidation [M7]	0.0095067	1	1	1	unk	0	1352.63	1.44882e+07
	High	DGVAVIDVGINR		0.016916	1	1	2	unk	0	1227.67	2.12882e+08
High	unk	len=697 sp|Q07837|SLC31_HUMAN Neutral and basic amino acid transport protein rBAT OS=Homo sapiens GN=SLC3A1 PE=1 SV=2	>gnl|unk|TR27544_c0_g1_i1_2 len=697 sp|Q07837|SLC31_HUMAN Neutral and basic amino acid transport protein rBAT OS=Homo sapiens GN=SLC3A1 PE=1 SV=2	3.716	6.46552	1	1	1	232	26.7	4.74	1.13541e+08	ungrouped_F5
	Confidence	Sequence	Modifications	Qvality PEP	# Protein Groups	# Proteins	# PSMs	Master Protein Accessions	# Missed Cleavages	Theo. MH+ [Da]	Area: F1: Sample
	High	DSNGDGYGDLEGLTK		0.00142459	1	2	2	unk	0	1540.68	1.13541e+08
High	unk	len=3026 sp|Q07837|SLC31_HUMAN Neutral and basic amino acid transport protein rBAT OS=Homo sapiens GN=SLC3A1 PE=1 SV=2	>gnl|unk|TR46880_c0_g1_i1_6 len=3026 sp|Q07837|SLC31_HUMAN Neutral and basic amino acid transport protein rBAT OS=Homo sapiens GN=SLC3A1 PE=1 SV=2	3.716	1.4881	1	1	1	1008	112.7	6.83	1.13541e+08	ungrouped_F5
	Confidence	Sequence	Modifications	Qvality PEP	# Protein Groups	# Proteins	# PSMs	Master Protein Accessions	# Missed Cleavages	Theo. MH+ [Da]	Area: F1: Sample
	High	DSNGDGYGDLEGLTK		0.00142459	1	2	2	unk	0	1540.68	1.13541e+08
High	unk	len=315 sp|Q03442|CRJ1A_TRICY Crystallin J1A OS=Tripedalia cystophora PE=1 SV=1	>gnl|unk|TR84464_c0_g1_i1_5 len=315 sp|Q03442|CRJ1A_TRICY Crystallin J1A OS=Tripedalia cystophora PE=1 SV=1	3.369	12.5	1	1	1	104	10.7	7.21	1.1346e+08	ungrouped_F5
	Confidence	Sequence	Modifications	Qvality PEP	# Protein Groups	# Proteins	# PSMs	Master Protein Accessions	# Missed Cleavages	Theo. MH+ [Da]	Area: F1: Sample
	High	GSVEDDVAQQLAK		0.00269458	1	1	1	unk	0	1359.68	1.1346e+08
High	unk	len=3172 sp|H3ZPL1|ARAT1_THELN Aromatic-amino-acid aminotransferase 1 OS=Thermococcus litoralis (strain ATCC 51850 / DSM 5473 / JCM 8560 / NS-C) GN=OCC_04335 PE=1 SV=1	>gnl|unk|TR56209_c3_g1_i2_4 len=3172 sp|H3ZPL1|ARAT1_THELN Aromatic-amino-acid aminotransferase 1 OS=Thermococcus litoralis (strain ATCC 51850 / DSM 5473 / JCM 8560 / NS-C) GN=OCC_04335 PE=1 SV=1	3.2	1.2299	1	1	1	1057	121.7	8.73	112760686	ungrouped_F5
	Confidence	Sequence	Modifications	Qvality PEP	# Protein Groups	# Proteins	# PSMs	Master Protein Accessions	# Missed Cleavages	Theo. MH+ [Da]	Area: F1: Sample
	High	EDDGIDTDDLEEK		0.00367453	1	2	2	unk	0	1493.61	112760686
High	unk	len=3209 sp|H3ZPL1|ARAT1_THELN Aromatic-amino-acid aminotransferase 1 OS=Thermococcus litoralis (strain ATCC 51850 / DSM 5473 / JCM 8560 / NS-C) GN=OCC_04335 PE=1 SV=1	>gnl|unk|TR56209_c3_g1_i3_4 len=3209 sp|H3ZPL1|ARAT1_THELN Aromatic-amino-acid aminotransferase 1 OS=Thermococcus litoralis (strain ATCC 51850 / DSM 5473 / JCM 8560 / NS-C) GN=OCC_04335 PE=1 SV=1	3.2	1.21609	1	1	1	1069	123.6	8.87	112760686	ungrouped_F5
	Confidence	Sequence	Modifications	Qvality PEP	# Protein Groups	# Proteins	# PSMs	Master Protein Accessions	# Missed Cleavages	Theo. MH+ [Da]	Area: F1: Sample
	High	EDDGIDTDDLEEK		0.00367453	1	2	2	unk	0	1493.61	112760686
High	unk	len=1506 sp|Q8STF0|CALM_STRIE Calmodulin OS=Strongylocentrotus intermedius PE=2 SV=3	>gnl|unk|TR62319_c3_g1_i4_4 len=1506 sp|Q8STF0|CALM_STRIE Calmodulin OS=Strongylocentrotus intermedius PE=2 SV=3	15.104	11.9522	5	1	1	502	57.9	7.62	1.12132e+08	ungrouped_F5
	Confidence	Sequence	Modifications	Qvality PEP	# Protein Groups	# Proteins	# PSMs	Master Protein Accessions	# Missed Cleavages	Theo. MH+ [Da]	Area: F1: Sample
	High	EADIDGDGQVNYEEFVTMMTSK	2xOxidation [M18; M19]	0.000972589	1	5	3	unk	0	2511.05	1.12132e+08
	High	EADIDGDGQVNYEEFVTMMTSK	1xOxidation [M]	0.0311662	1	5	2	unk	0	2495.06	4.47124e+07
	High	DGNGFISAAELR		0.00838558	2	7	2	unk; unk	0	1249.62	426554463
	High	EAFSLFDK		0.225851	2	10	1	unk; unk	0	956.472	47857580
	High	DTDSEEEIR		0.103347	2	5	7	unk; unk	0	1093.46	4695866776
	High	DGDGTITTK		0.0428273	2	9	2	unk; unk	0	907.437	5.42932e+07
High	unk	len=1432 sp|P62154|CALM_LOCMI Calmodulin OS=Locusta migratoria PE=1 SV=2	>gnl|unk|TR62319_c3_g1_i8_6 len=1432 sp|P62154|CALM_LOCMI Calmodulin OS=Locusta migratoria PE=1 SV=2	15.104	12.605	5	1	1	476	54.9	7.31	1.12132e+08	ungrouped_F5
	Confidence	Sequence	Modifications	Qvality PEP	# Protein Groups	# Proteins	# PSMs	Master Protein Accessions	# Missed Cleavages	Theo. MH+ [Da]	Area: F1: Sample
	High	EADIDGDGQVNYEEFVTMMTSK	2xOxidation [M18; M19]	0.000972589	1	5	3	unk	0	2511.05	1.12132e+08
	High	EADIDGDGQVNYEEFVTMMTSK	1xOxidation [M]	0.0311662	1	5	2	unk	0	2495.06	4.47124e+07
	High	DGNGFISAAELR		0.00838558	2	7	2	unk; unk	0	1249.62	426554463
	High	EAFSLFDK		0.225851	2	10	1	unk; unk	0	956.472	47857580
	High	DTDSEEEIR		0.103347	2	5	7	unk; unk	0	1093.46	4695866776
	High	DGDGTITTK		0.0428273	2	9	2	unk; unk	0	907.437	5.42932e+07
High	unk	len=1536 sp|P62154|CALM_LOCMI Calmodulin OS=Locusta migratoria PE=1 SV=2	>gnl|unk|TR62319_c3_g1_i5_4 len=1536 sp|P62154|CALM_LOCMI Calmodulin OS=Locusta migratoria PE=1 SV=2	15.104	11.7188	5	1	1	512	59.3	7.65	1.12132e+08	ungrouped_F5
	Confidence	Sequence	Modifications	Qvality PEP	# Protein Groups	# Proteins	# PSMs	Master Protein Accessions	# Missed Cleavages	Theo. MH+ [Da]	Area: F1: Sample
	High	EADIDGDGQVNYEEFVTMMTSK	2xOxidation [M18; M19]	0.000972589	1	5	3	unk	0	2511.05	1.12132e+08
	High	EADIDGDGQVNYEEFVTMMTSK	1xOxidation [M]	0.0311662	1	5	2	unk	0	2495.06	4.47124e+07
	High	DGNGFISAAELR		0.00838558	2	7	2	unk; unk	0	1249.62	426554463
	High	EAFSLFDK		0.225851	2	10	1	unk; unk	0	956.472	47857580
	High	DTDSEEEIR		0.103347	2	5	7	unk; unk	0	1093.46	4695866776
	High	DGDGTITTK		0.0428273	2	9	2	unk; unk	0	907.437	5.42932e+07
High	unk	len=1486 sp|P62154|CALM_LOCMI Calmodulin OS=Locusta migratoria PE=1 SV=2	>gnl|unk|TR62319_c3_g1_i14_5 len=1486 sp|P62154|CALM_LOCMI Calmodulin OS=Locusta migratoria PE=1 SV=2	15.104	12.1212	5	1	1	495	56.9	6.01	1.12132e+08	ungrouped_F5
	Confidence	Sequence	Modifications	Qvality PEP	# Protein Groups	# Proteins	# PSMs	Master Protein Accessions	# Missed Cleavages	Theo. MH+ [Da]	Area: F1: Sample
	High	EADIDGDGQVNYEEFVTMMTSK	2xOxidation [M18; M19]	0.000972589	1	5	3	unk	0	2511.05	1.12132e+08
	High	EADIDGDGQVNYEEFVTMMTSK	1xOxidation [M]	0.0311662	1	5	2	unk	0	2495.06	4.47124e+07
	High	DGNGFISAAELR		0.00838558	2	7	2	unk; unk	0	1249.62	426554463
	High	EAFSLFDK		0.225851	2	10	1	unk; unk	0	956.472	47857580
	High	DTDSEEEIR		0.103347	2	5	7	unk; unk	0	1093.46	4695866776
	High	DGDGTITTK		0.0428273	2	9	2	unk; unk	0	907.437	5.42932e+07
High	unk	len=1402 sp|Q8STF0|CALM_STRIE Calmodulin OS=Strongylocentrotus intermedius PE=2 SV=3	>gnl|unk|TR51205_c0_g2_i1_4 len=1402 sp|Q8STF0|CALM_STRIE Calmodulin OS=Strongylocentrotus intermedius PE=2 SV=3	8.191	4.71092	1	1	1	467	55.1	9.17	1.12132e+08	ungrouped_F5
	Confidence	Sequence	Modifications	Qvality PEP	# Protein Groups	# Proteins	# PSMs	Master Protein Accessions	# Missed Cleavages	Theo. MH+ [Da]	Area: F1: Sample
	High	EADIDGDGQVNYEEFVTMMTSK	2xOxidation [M18; M19]	0.000972589	1	5	3	unk	0	2511.05	1.12132e+08
	High	EADIDGDGQVNYEEFVTMMTSK	1xOxidation [M]	0.0311662	1	5	2	unk	0	2495.06	4.47124e+07
High	unk	len=419	>gnl|unk|TR75724_c0_g1_i1_4 len=419	6.721	15.1079	1	1	1	139	15.6	11.19	111959122	ungrouped_F5
	Confidence	Sequence	Modifications	Qvality PEP	# Protein Groups	# Proteins	# PSMs	Master Protein Accessions	# Missed Cleavages	Theo. MH+ [Da]	Area: F1: Sample
	High	DYPAGTTSADVPGLTPDTNYR		5.60778e-06	1	1	1	unk	0	2211.02	111959122
High	unk	len=4032 sp|Q4R562|ARRB1_MACFA Beta-arrestin-1 OS=Macaca fascicularis GN=ARRB1 PE=2 SV=1	>gnl|unk|TR63850_c2_g2_i1_5 len=4032 sp|Q4R562|ARRB1_MACFA Beta-arrestin-1 OS=Macaca fascicularis GN=ARRB1 PE=2 SV=1	6.965	1.1169	1	1	1	1343	155.6	8.54	1.10019e+08	ungrouped_F5
	Confidence	Sequence	Modifications	Qvality PEP	# Protein Groups	# Proteins	# PSMs	Master Protein Accessions	# Missed Cleavages	Theo. MH+ [Da]	Area: F1: Sample
	High	LEDEDDDLIFEDFAR		3.57964e-06	1	1	1	unk	0	1841.81	1.10019e+08
High	unk	len=4645 sp|Q9VJ87|CWC22_DROME Pre-mRNA-splicing factor CWC22 homolog OS=Drosophila melanogaster GN=ncm PE=1 SV=3	>gnl|unk|TR61886_c2_g1_i2_5 len=4645 sp|Q9VJ87|CWC22_DROME Pre-mRNA-splicing factor CWC22 homolog OS=Drosophila melanogaster GN=ncm PE=1 SV=3	14.361	2.64858	3	3	1	1548	174.4	5.58	1.0988e+08	ungrouped_F5
	Confidence	Sequence	Modifications	Qvality PEP	# Protein Groups	# Proteins	# PSMs	Master Protein Accessions	# Missed Cleavages	Theo. MH+ [Da]	Area: F1: Sample
	High	EAEDAADCPAPEASK	1xCarbamidomethyl [C8]	4.74145e-06	1	1	1	unk	0	1560.65	50555156
	High	VDIDVVSEPAVK		0.00126144	1	1	2	unk	0	1270.69	1.13391e+08
	High	EAELPTVAGPDLTK		0.00128818	1	1	2	unk	0	1440.76	1.65693e+08
Medium	unk	len=3146 sp|Q6P7A9|LYAG_RAT Lysosomal alpha-glucosidase OS=Rattus norvegicus GN=Gaa PE=2 SV=1	>gnl|unk|TR56126_c1_g1_i1_4 len=3146 sp|Q6P7A9|LYAG_RAT Lysosomal alpha-glucosidase OS=Rattus norvegicus GN=Gaa PE=2 SV=1	0.854	0.858779	1	1	1	1048	117.2	5.81	109355192	ungrouped_F5
	Confidence	Sequence	Modifications	Qvality PEP	# Protein Groups	# Proteins	# PSMs	Master Protein Accessions	# Missed Cleavages	Theo. MH+ [Da]	Area: F1: Sample
	High	DQDPAVFSK		0.256557	1	2	1	unk	0	1006.48	109355192
Medium	unk	len=3082 sp|Q6P7A9|LYAG_RAT Lysosomal alpha-glucosidase OS=Rattus norvegicus GN=Gaa PE=2 SV=1	>gnl|unk|TR56126_c1_g1_i2_6 len=3082 sp|Q6P7A9|LYAG_RAT Lysosomal alpha-glucosidase OS=Rattus norvegicus GN=Gaa PE=2 SV=1	0.854	0.877193	1	1	1	1026	114.7	6.27	109355192	ungrouped_F5
	Confidence	Sequence	Modifications	Qvality PEP	# Protein Groups	# Proteins	# PSMs	Master Protein Accessions	# Missed Cleavages	Theo. MH+ [Da]	Area: F1: Sample
	High	DQDPAVFSK		0.256557	1	2	1	unk	0	1006.48	109355192
High	unk	len=1693 sp|Q21890|YF64_CAEEL Uncharacterized protein R102.4 OS=Caenorhabditis elegans GN=R102.4 PE=3 SV=3	>gnl|unk|TR55896_c0_g1_i3_4 len=1693 sp|Q21890|YF64_CAEEL Uncharacterized protein R102.4 OS=Caenorhabditis elegans GN=R102.4 PE=3 SV=3	4.638	2.65957	1	1	1	564	62.4	9.14	1.09011e+08	ungrouped_F5
	Confidence	Sequence	Modifications	Qvality PEP	# Protein Groups	# Proteins	# PSMs	Master Protein Accessions	# Missed Cleavages	Theo. MH+ [Da]	Area: F1: Sample
	High	TLPDGTLDLEELESK		0.000260544	1	2	1	unk	0	1659.83	1.09011e+08
High	unk	len=1673 sp|Q21890|YF64_CAEEL Uncharacterized protein R102.4 OS=Caenorhabditis elegans GN=R102.4 PE=3 SV=3	>gnl|unk|TR55896_c0_g1_i1_4 len=1673 sp|Q21890|YF64_CAEEL Uncharacterized protein R102.4 OS=Caenorhabditis elegans GN=R102.4 PE=3 SV=3	4.638	2.693	1	1	1	557	61.6	8.84	1.09011e+08	ungrouped_F5
	Confidence	Sequence	Modifications	Qvality PEP	# Protein Groups	# Proteins	# PSMs	Master Protein Accessions	# Missed Cleavages	Theo. MH+ [Da]	Area: F1: Sample
	High	TLPDGTLDLEELESK		0.000260544	1	2	1	unk	0	1659.83	1.09011e+08
High	unk	len=3084 sp|Q05634|FASC_STRPU Fascin OS=Strongylocentrotus purpuratus PE=1 SV=3	>gnl|unk|TR53552_c1_g1_i1_4 len=3084 sp|Q05634|FASC_STRPU Fascin OS=Strongylocentrotus purpuratus PE=1 SV=3	8.503	3.01556	2	2	1	1028	116.1	8.53	1.08662e+08	ungrouped_F5
	Confidence	Sequence	Modifications	Qvality PEP	# Protein Groups	# Proteins	# PSMs	Master Protein Accessions	# Missed Cleavages	Theo. MH+ [Da]	Area: F1: Sample
	High	DESDCQFTVEYSGK	1xCarbamidomethyl [C5]	0.000590392	1	1	3	unk	0	1664.67	1.62401e+08
	High	TEDQDTGFEIVLQSDGK		0.000474686	1	1	1	unk	0	1881.87	5.49229e+07
High	unk	len=1489 sp|Q6P963|GLO2_DANRE Hydroxyacylglutathione hydrolase, mitochondrial OS=Danio rerio GN=hagh PE=2 SV=2	>gnl|unk|TR49912_c0_g1_i1_6 len=1489 sp|Q6P963|GLO2_DANRE Hydroxyacylglutathione hydrolase, mitochondrial OS=Danio rerio GN=hagh PE=2 SV=2	3.13	2.42915	1	1	1	494	56	8.63	1.07831e+08	ungrouped_F5
	Confidence	Sequence	Modifications	Qvality PEP	# Protein Groups	# Proteins	# PSMs	Master Protein Accessions	# Missed Cleavages	Theo. MH+ [Da]	Area: F1: Sample
	High	EAAIVDPVNPEK		0.00418429	1	2	2	unk	0	1281.67	1.07831e+08
High	unk	len=1140 sp|Q6P963|GLO2_DANRE Hydroxyacylglutathione hydrolase, mitochondrial OS=Danio rerio GN=hagh PE=2 SV=2	>gnl|unk|TR49912_c0_g1_i2_5 len=1140 sp|Q6P963|GLO2_DANRE Hydroxyacylglutathione hydrolase, mitochondrial OS=Danio rerio GN=hagh PE=2 SV=2	3.13	3.16623	1	1	1	379	42.5	8.18	1.07831e+08	ungrouped_F5
	Confidence	Sequence	Modifications	Qvality PEP	# Protein Groups	# Proteins	# PSMs	Master Protein Accessions	# Missed Cleavages	Theo. MH+ [Da]	Area: F1: Sample
	High	EAAIVDPVNPEK		0.00418429	1	2	2	unk	0	1281.67	1.07831e+08
High	unk	len=2369 sp|P36188|TNNI_DROME Troponin I OS=Drosophila melanogaster GN=wupA PE=2 SV=3	>gnl|unk|TR61082_c4_g1_i2_4 len=2369 sp|P36188|TNNI_DROME Troponin I OS=Drosophila melanogaster GN=wupA PE=2 SV=3	6.135	2.28137	1	1	1	789	92	7.9	107016566	ungrouped_F5
	Confidence	Sequence	Modifications	Qvality PEP	# Protein Groups	# Proteins	# PSMs	Master Protein Accessions	# Missed Cleavages	Theo. MH+ [Da]	Area: F1: Sample
	High	ETEEAETNGPTEETDEER		1.64831e-05	1	3	1	unk	0	2065.83	107016566
High	unk	len=2283 sp|P36188|TNNI_DROME Troponin I OS=Drosophila melanogaster GN=wupA PE=2 SV=3	>gnl|unk|TR61082_c4_g1_i1_5 len=2283 sp|P36188|TNNI_DROME Troponin I OS=Drosophila melanogaster GN=wupA PE=2 SV=3	6.135	2.36842	1	1	1	760	89.1	7.58	107016566	ungrouped_F5
	Confidence	Sequence	Modifications	Qvality PEP	# Protein Groups	# Proteins	# PSMs	Master Protein Accessions	# Missed Cleavages	Theo. MH+ [Da]	Area: F1: Sample
	High	ETEEAETNGPTEETDEER		1.64831e-05	1	3	1	unk	0	2065.83	107016566
High	unk	len=461	>gnl|unk|TR37106_c0_g1_i1_1 len=461	6.135	11.7647	1	1	1	153	19.1	4.74	107016566	ungrouped_F5
	Confidence	Sequence	Modifications	Qvality PEP	# Protein Groups	# Proteins	# PSMs	Master Protein Accessions	# Missed Cleavages	Theo. MH+ [Da]	Area: F1: Sample
	High	ETEEAETNGPTEETDEER		1.64831e-05	1	3	1	unk	0	2065.83	107016566
High	unk	len=467 sp|Q9GV77|FREM2_LYTVA Extracellular matrix protein 3 OS=Lytechinus variegatus GN=ECM3 PE=1 SV=1	>gnl|unk|TR63115_c7_g5_i1_5 len=467 sp|Q9GV77|FREM2_LYTVA Extracellular matrix protein 3 OS=Lytechinus variegatus GN=ECM3 PE=1 SV=1	7.95	12.9032	1	1	1	155	18	4.44	106047949	ungrouped_F5
	Confidence	Sequence	Modifications	Qvality PEP	# Protein Groups	# Proteins	# PSMs	Master Protein Accessions	# Missed Cleavages	Theo. MH+ [Da]	Area: F1: Sample
	High	VVDSADPQPNESPVQEFLVK		0.000381655	1	1	2	unk	0	2198.1	106047949
High	unk	len=1579 sp|P04961|PCNA_RAT Proliferating cell nuclear antigen OS=Rattus norvegicus GN=Pcna PE=1 SV=1	>gnl|unk|TR51597_c1_g1_i2_5 len=1579 sp|P04961|PCNA_RAT Proliferating cell nuclear antigen OS=Rattus norvegicus GN=Pcna PE=1 SV=1	6.76	3.61217	1	1	1	526	58.8	5.16	106015016	ungrouped_F5
	Confidence	Sequence	Modifications	Qvality PEP	# Protein Groups	# Proteins	# PSMs	Master Protein Accessions	# Missed Cleavages	Theo. MH+ [Da]	Area: F1: Sample
	High	AEDQPDEVNLVFQSANDEK		5.22176e-06	1	1	1	unk	0	2147.97	106015016
High	unk	len=7420 sp|A2ASS6|TITIN_MOUSE Titin OS=Mus musculus GN=Ttn PE=1 SV=1	>gnl|unk|TR60263_c0_g1_i10_5 len=7420 sp|A2ASS6|TITIN_MOUSE Titin OS=Mus musculus GN=Ttn PE=1 SV=1	4.291	0.727861	1	1	1	2473	280.4	8.78	1.05753e+08	ungrouped_F5
	Confidence	Sequence	Modifications	Qvality PEP	# Protein Groups	# Proteins	# PSMs	Master Protein Accessions	# Missed Cleavages	Theo. MH+ [Da]	Area: F1: Sample
	High	EDIPSYVTQYDEVGDADK		0.00049295	1	1	1	unk	0	2043.9	1.05753e+08
High	unk	len=5313 sp|Q16822|PCKGM_HUMAN Phosphoenolpyruvate carboxykinase [GTP], mitochondrial OS=Homo sapiens GN=PCK2 PE=1 SV=3	>gnl|unk|TR62950_c1_g1_i2_4 len=5313 sp|Q16822|PCKGM_HUMAN Phosphoenolpyruvate carboxykinase [GTP], mitochondrial OS=Homo sapiens GN=PCK2 PE=1 SV=3	3.683	1.18577	2	2	1	1771	202.5	8.1	1.05059e+08	ungrouped_F5
	Confidence	Sequence	Modifications	Qvality PEP	# Protein Groups	# Proteins	# PSMs	Master Protein Accessions	# Missed Cleavages	Theo. MH+ [Da]	Area: F1: Sample
	High	DTIPIVADGVSGK		0.00958654	1	1	2	unk	0	1271.68	1.92635e+08
	High	DGMITPLK		0.198302	1	1	1	unk	0	874.47	1.7482e+07
High	unk	len=965 sp|P46434|GST1_ONCVO Glutathione S-transferase 1 (Fragment) OS=Onchocerca volvulus GN=GST1 PE=1 SV=1	>gnl|unk|TR50037_c2_g1_i4_6 len=965 sp|P46434|GST1_ONCVO Glutathione S-transferase 1 (Fragment) OS=Onchocerca volvulus GN=GST1 PE=1 SV=1	3.612	4.98442	1	1	1	321	36.4	6.7	1.04813e+08	ungrouped_F5
	Confidence	Sequence	Modifications	Qvality PEP	# Protein Groups	# Proteins	# PSMs	Master Protein Accessions	# Missed Cleavages	Theo. MH+ [Da]	Area: F1: Sample
	High	EAFPTGQTPVLLVDGK		0.00172048	1	2	1	unk	0	1671.9	1.04813e+08
High	unk	len=2417 sp|P46434|GST1_ONCVO Glutathione S-transferase 1 (Fragment) OS=Onchocerca volvulus GN=GST1 PE=1 SV=1	>gnl|unk|TR50037_c2_g1_i3_6 len=2417 sp|P46434|GST1_ONCVO Glutathione S-transferase 1 (Fragment) OS=Onchocerca volvulus GN=GST1 PE=1 SV=1	3.612	1.98758	1	1	1	805	92.4	9.23	1.04813e+08	ungrouped_F5
	Confidence	Sequence	Modifications	Qvality PEP	# Protein Groups	# Proteins	# PSMs	Master Protein Accessions	# Missed Cleavages	Theo. MH+ [Da]	Area: F1: Sample
	High	EAFPTGQTPVLLVDGK		0.00172048	1	2	1	unk	0	1671.9	1.04813e+08
High	unk	len=789 sp|Q68FR8|TBA3_RAT Tubulin alpha-3 chain OS=Rattus norvegicus GN=Tuba3a PE=2 SV=1	>gnl|unk|TR60215_c4_g2_i1_4 len=789 sp|Q68FR8|TBA3_RAT Tubulin alpha-3 chain OS=Rattus norvegicus GN=Tuba3a PE=2 SV=1	4.112	10.6464	2	1	1	263	29.5	7.36	1.03718e+08	ungrouped_F5
	Confidence	Sequence	Modifications	Qvality PEP	# Protein Groups	# Proteins	# PSMs	Master Protein Accessions	# Missed Cleavages	Theo. MH+ [Da]	Area: F1: Sample
	High	VGINYQPPTVVPGGDLAK		0.0265135	3	11	4	unk; unk; unk	0	1824.99	1.19664e+09
	High	DVNASIATIK		0.0338548	1	1	1	unk	0	1031.57	1.03718e+08
High	unk	len=2669 sp|P40630|TFAM_MOUSE Transcription factor A, mitochondrial OS=Mus musculus GN=Tfam PE=1 SV=2	>gnl|unk|TR48044_c0_g1_i3_5 len=2669 sp|P40630|TFAM_MOUSE Transcription factor A, mitochondrial OS=Mus musculus GN=Tfam PE=1 SV=2	0.881	1.12486	1	1	1	889	102.4	8.97	1.03098e+08	ungrouped_F5
	Confidence	Sequence	Modifications	Qvality PEP	# Protein Groups	# Proteins	# PSMs	Master Protein Accessions	# Missed Cleavages	Theo. MH+ [Da]	Area: F1: Sample
	High	DLILPPCAFK	1xCarbamidomethyl [C7]	0.244773	1	1	1	unk	0	1173.63	1.03098e+08
High	unk	len=2111 sp|P62155|CALM_XENLA Calmodulin OS=Xenopus laevis GN=calm1 PE=1 SV=2	>gnl|unk|TR50420_c1_g1_i1_6 len=2111 sp|P62155|CALM_XENLA Calmodulin OS=Xenopus laevis GN=calm1 PE=1 SV=2	3.409	1.70455	1	1	1	704	82.2	8.48	1.01025e+08	ungrouped_F5
	Confidence	Sequence	Modifications	Qvality PEP	# Protein Groups	# Proteins	# PSMs	Master Protein Accessions	# Missed Cleavages	Theo. MH+ [Da]	Area: F1: Sample
	High	DDTGTLSAAELR		0.00249872	1	1	2	unk	0	1248.61	1.01025e+08
High	unk	len=1462 sp|Q9D6J6|NDUV2_MOUSE NADH dehydrogenase [ubiquinone] flavoprotein 2, mitochondrial OS=Mus musculus GN=Ndufv2 PE=1 SV=2	>gnl|unk|TR51457_c0_g1_i1_6 len=1462 sp|Q9D6J6|NDUV2_MOUSE NADH dehydrogenase [ubiquinone] flavoprotein 2, mitochondrial OS=Mus musculus GN=Ndufv2 PE=1 SV=2	14.911	8.23045	3	3	1	486	54.9	8.75	1.00724e+08	ungrouped_F5
	Confidence	Sequence	Modifications	Qvality PEP	# Protein Groups	# Proteins	# PSMs	Master Protein Accessions	# Missed Cleavages	Theo. MH+ [Da]	Area: F1: Sample
	High	DMEEIIDDLK	1xOxidation [M2]	0.00326764	1	1	4	unk	0	1236.57	5.30514e+07
	High	DMEEIIDDLK		0.00958654	1	1	1	unk	0	1220.57	4.66225e+07
	High	DSDSILEVLTR		0.00649604	1	1	1	unk	0	1247.65	109604564
	High	DSDANNPNTPFEFTEENMK		9.09035e-05	1	1	2	unk	0	2199.91	1.39517e+08
High	unk	len=731	>gnl|unk|TR36991_c0_g1_i2_5 len=731	3.996	6.99588	1	1	1	243	27	6.64	100614554	ungrouped_F5
	Confidence	Sequence	Modifications	Qvality PEP	# Protein Groups	# Proteins	# PSMs	Master Protein Accessions	# Missed Cleavages	Theo. MH+ [Da]	Area: F1: Sample
	High	DTEVPEASYAAFEADWK		0.000850423	1	1	1	unk	0	1928.85	100614554
High	unk	len=3075 sp|P08059|G6PI_PIG Glucose-6-phosphate isomerase OS=Sus scrofa GN=GPI PE=1 SV=3	>gnl|unk|TR59567_c0_g1_i1_5 len=3075 sp|P08059|G6PI_PIG Glucose-6-phosphate isomerase OS=Sus scrofa GN=GPI PE=1 SV=3	9.385	2.73438	2	2	1	1024	118.3	9.22	1.00162e+08	ungrouped_F5
	Confidence	Sequence	Modifications	Qvality PEP	# Protein Groups	# Proteins	# PSMs	Master Protein Accessions	# Missed Cleavages	Theo. MH+ [Da]	Area: F1: Sample
	High	DVTLDVNEVLGR		0.000580569	1	1	2	unk	0	1329.7	9.96647e+07
	High	TLQTPADGDFLLDFSK		9.51967e-05	1	1	2	unk	0	1767.88	1.0066e+08
High	unk	len=1314 sp|O74423|ENT1_SCHPO Epsin-1 OS=Schizosaccharomyces pombe (strain 972 / ATCC 24843) GN=ent1 PE=1 SV=1	>gnl|unk|TR37749_c0_g1_i2_6 len=1314 sp|O74423|ENT1_SCHPO Epsin-1 OS=Schizosaccharomyces pombe (strain 972 / ATCC 24843) GN=ent1 PE=1 SV=1	7.63	5.25114	1	1	1	438	49.9	9.26	1.00076e+08	ungrouped_F5
	Confidence	Sequence	Modifications	Qvality PEP	# Protein Groups	# Proteins	# PSMs	Master Protein Accessions	# Missed Cleavages	Theo. MH+ [Da]	Area: F1: Sample
	High	VLADEELVDNENDSDDDTGITDR		0.000568518	1	1	2	unk	0	2550.1	1.00076e+08
High	unk	len=1263 sp|Q90YV8|RL10A_ICTPU 60S ribosomal protein L10a OS=Ictalurus punctatus GN=rpl10a PE=2 SV=1	>gnl|unk|TR36985_c0_g1_i1_6 len=1263 sp|Q90YV8|RL10A_ICTPU 60S ribosomal protein L10a OS=Ictalurus punctatus GN=rpl10a PE=2 SV=1	2.832	2.61905	1	1	1	420	47.2	9.09	9.93913e+07	ungrouped_F5
	Confidence	Sequence	Modifications	Qvality PEP	# Protein Groups	# Proteins	# PSMs	Master Protein Accessions	# Missed Cleavages	Theo. MH+ [Da]	Area: F1: Sample
	High	DLLYEAVTEVK		0.00724305	1	2	2	unk	0	1279.68	9.93913e+07
High	unk	len=474	>gnl|unk|TR54662_c1_g1_i1_5 len=474	2.832	7.00637	1	1	1	157	18.1	8.68	9.93913e+07	ungrouped_F5
	Confidence	Sequence	Modifications	Qvality PEP	# Protein Groups	# Proteins	# PSMs	Master Protein Accessions	# Missed Cleavages	Theo. MH+ [Da]	Area: F1: Sample
	High	DLLYEAVTEVK		0.00724305	1	2	2	unk	0	1279.68	9.93913e+07
High	unk	len=2673 sp|P31335|PUR9_CHICK Bifunctional purine biosynthesis protein PURH OS=Gallus gallus GN=ATIC PE=1 SV=1	>gnl|unk|TR55345_c0_g1_i2_4 len=2673 sp|P31335|PUR9_CHICK Bifunctional purine biosynthesis protein PURH OS=Gallus gallus GN=ATIC PE=1 SV=1	10.966	1.6835	1	1	1	891	99.5	6.92	9.89889e+07	ungrouped_F5
	Confidence	Sequence	Modifications	Qvality PEP	# Protein Groups	# Proteins	# PSMs	Master Protein Accessions	# Missed Cleavages	Theo. MH+ [Da]	Area: F1: Sample
	High	DVSDITGVAEMLGGR	1xOxidation [M11]	0.001321	1	1	4	unk	0	1535.74	9.89889e+07
	High	DVSDITGVAEMLGGR		3.40597e-05	1	1	1	unk	0	1519.74	6.68958e+07
High	unk	len=868 sp|P53471|ACT2_SCHMA Actin-2 OS=Schistosoma mansoni PE=2 SV=1	>gnl|unk|TR54248_c2_g1_i2_5 len=868 sp|P53471|ACT2_SCHMA Actin-2 OS=Schistosoma mansoni PE=2 SV=1	9.342	12.8028	2	1	1	289	33.2	8.27	9.85929e+07	ungrouped_F5
	Confidence	Sequence	Modifications	Qvality PEP	# Protein Groups	# Proteins	# PSMs	Master Protein Accessions	# Missed Cleavages	Theo. MH+ [Da]	Area: F1: Sample
	High	DLYTNLVMSGGSTMFPGIADR		0.0508868	1	2	5	unk	0	2245.06	9.85929e+07
	High	SYELPDGQVITIGNER		0.000142406	3	12	7	unk; unk; unk	0	1790.89	2.10229e+09
High	unk	len=1171 sp|P45886|ACT3_BACDO Actin-3, muscle-specific OS=Bactrocera dorsalis PE=2 SV=1	>gnl|unk|TR54248_c2_g1_i1_5 len=1171 sp|P45886|ACT3_BACDO Actin-3, muscle-specific OS=Bactrocera dorsalis PE=2 SV=1	9.342	9.48718	2	1	1	390	44.4	8.24	9.85929e+07	ungrouped_F5
	Confidence	Sequence	Modifications	Qvality PEP	# Protein Groups	# Proteins	# PSMs	Master Protein Accessions	# Missed Cleavages	Theo. MH+ [Da]	Area: F1: Sample
	High	DLYTNLVMSGGSTMFPGIADR		0.0508868	1	2	5	unk	0	2245.06	9.85929e+07
	High	SYELPDGQVITIGNER		0.000142406	3	12	7	unk; unk; unk	0	1790.89	2.10229e+09
High	unk	len=2579 sp|Q9CZD3|SYG_MOUSE Glycine--tRNA ligase OS=Mus musculus GN=Gars PE=1 SV=1	>gnl|unk|TR58766_c1_g1_i1_6 len=2579 sp|Q9CZD3|SYG_MOUSE Glycine--tRNA ligase OS=Mus musculus GN=Gars PE=1 SV=1	1.624	1.27907	1	1	1	860	96.9	8.21	9.83196e+07	ungrouped_F5
	Confidence	Sequence	Modifications	Qvality PEP	# Protein Groups	# Proteins	# PSMs	Master Protein Accessions	# Missed Cleavages	Theo. MH+ [Da]	Area: F1: Sample
	High	TIDVTEAAPVK		0.0658077	1	1	1	unk	0	1143.63	9.83196e+07
High	unk	len=4017 sp|Q3UMF0|COBL1_MOUSE Cordon-bleu protein-like 1 OS=Mus musculus GN=Cobll1 PE=1 SV=2	>gnl|unk|TR49339_c0_g1_i2_5 len=4017 sp|Q3UMF0|COBL1_MOUSE Cordon-bleu protein-like 1 OS=Mus musculus GN=Cobll1 PE=1 SV=2	5.515	2.76532	2	1	1	1338	145.4	5.39	9.7458e+07	ungrouped_F5
	Confidence	Sequence	Modifications	Qvality PEP	# Protein Groups	# Proteins	# PSMs	Master Protein Accessions	# Missed Cleavages	Theo. MH+ [Da]	Area: F1: Sample
	High	ETTSYSPTPQGEESESVLEEK		0.162788	2	2	1	unk; unk	0	2327.04	973711
	High	DTQDAVEESAVVEEEK		0.000404741	1	1	2	unk	0	1777.8	9.7458e+07
High	unk	len=1283 sp|P70195|PSB7_MOUSE Proteasome subunit beta type-7 OS=Mus musculus GN=Psmb7 PE=1 SV=1	>gnl|unk|TR55959_c3_g1_i1_5 len=1283 sp|P70195|PSB7_MOUSE Proteasome subunit beta type-7 OS=Mus musculus GN=Psmb7 PE=1 SV=1	1.738	2.34192	1	1	1	427	47.2	8.41	9.69364e+07	ungrouped_F5
	Confidence	Sequence	Modifications	Qvality PEP	# Protein Groups	# Proteins	# PSMs	Master Protein Accessions	# Missed Cleavages	Theo. MH+ [Da]	Area: F1: Sample
	High	DGVILGADTR		0.053449	1	1	2	unk	0	1016.54	9.69364e+07
High	unk	len=3655 sp|P80303|NUCB2_HUMAN Nucleobindin-2 OS=Homo sapiens GN=NUCB2 PE=1 SV=2	>gnl|unk|TR59077_c4_g1_i1_4 len=3655 sp|P80303|NUCB2_HUMAN Nucleobindin-2 OS=Homo sapiens GN=NUCB2 PE=1 SV=2	5.612	1.97044	2	2	1	1218	142.6	7.11	9.67822e+07	ungrouped_F5
	Confidence	Sequence	Modifications	Qvality PEP	# Protein Groups	# Proteins	# PSMs	Master Protein Accessions	# Missed Cleavages	Theo. MH+ [Da]	Area: F1: Sample
	High	DGLSAGLPPLK		0.0668863	1	5	3	unk	0	1067.61	1.13996e+08
	High	EVIEVLEADPEMK		0.000843318	1	2	1	unk	0	1501.75	79568942
High	unk	len=3692 sp|Q9JI85|NUCB2_RAT Nucleobindin-2 OS=Rattus norvegicus GN=Nucb2 PE=2 SV=1	>gnl|unk|TR59077_c4_g1_i4_5 len=3692 sp|Q9JI85|NUCB2_RAT Nucleobindin-2 OS=Rattus norvegicus GN=Nucb2 PE=2 SV=1	5.612	1.95281	2	2	1	1229	143.7	7.94	9.67822e+07	ungrouped_F5
	Confidence	Sequence	Modifications	Qvality PEP	# Protein Groups	# Proteins	# PSMs	Master Protein Accessions	# Missed Cleavages	Theo. MH+ [Da]	Area: F1: Sample
	High	DGLSAGLPPLK		0.0668863	1	5	3	unk	0	1067.61	1.13996e+08
	High	EVIEVLEADPEMK		0.000843318	1	2	1	unk	0	1501.75	79568942
High	unk	len=4165 sp|Q5ZKE7|KCY_CHICK UMP-CMP kinase OS=Gallus gallus GN=CMPK PE=2 SV=1	>gnl|unk|TR60380_c3_g1_i1_5 len=4165 sp|Q5ZKE7|KCY_CHICK UMP-CMP kinase OS=Gallus gallus GN=CMPK PE=2 SV=1	2.922	1.8732	2	2	1	1388	161.2	8.65	9.67111e+07	ungrouped_F5
	Confidence	Sequence	Modifications	Qvality PEP	# Protein Groups	# Proteins	# PSMs	Master Protein Accessions	# Missed Cleavages	Theo. MH+ [Da]	Area: F1: Sample
	High	DGELIETYIK		0.070798	1	1	1	unk	0	1180.61	6.3973e+07
	High	ISAEEDPDSVFEAVSK		0.1097	1	1	1	unk	0	1722.81	129449248
High	unk	len=3131 sp|Q5R7G6|PEPL1_PONAB Probable aminopeptidase NPEPL1 OS=Pongo abelii GN=NPEPL1 PE=3 SV=2	>gnl|unk|TR58209_c0_g1_i1_6 len=3131 sp|Q5R7G6|PEPL1_PONAB Probable aminopeptidase NPEPL1 OS=Pongo abelii GN=NPEPL1 PE=3 SV=2	5.151	1.72579	1	1	1	1043	115.3	8.19	9.65062e+07	ungrouped_F5
	Confidence	Sequence	Modifications	Qvality PEP	# Protein Groups	# Proteins	# PSMs	Master Protein Accessions	# Missed Cleavages	Theo. MH+ [Da]	Area: F1: Sample
	High	SDILQFSATNSTSDPADR		0.000100955	1	1	1	unk	0	1924.89	9.65062e+07
High	unk	len=1669 sp|Q6AX50|C10_XENLA Protein C10 OS=Xenopus laevis PE=2 SV=1	>gnl|unk|TR45003_c0_g1_i1_4 len=1669 sp|Q6AX50|C10_XENLA Protein C10 OS=Xenopus laevis PE=2 SV=1	3.438	2.15827	1	1	1	556	63.1	8.91	9.58967e+07	ungrouped_F5
	Confidence	Sequence	Modifications	Qvality PEP	# Protein Groups	# Proteins	# PSMs	Master Protein Accessions	# Missed Cleavages	Theo. MH+ [Da]	Area: F1: Sample
	High	DVLDAFSSPDNK		0.00237612	1	2	2	unk	0	1307.61	9.58967e+07
High	unk	len=1656 sp|Q6AX50|C10_XENLA Protein C10 OS=Xenopus laevis PE=2 SV=1	>gnl|unk|TR45003_c0_g1_i2_6 len=1656 sp|Q6AX50|C10_XENLA Protein C10 OS=Xenopus laevis PE=2 SV=1	3.438	2.17786	1	1	1	551	62.7	8.76	9.58967e+07	ungrouped_F5
	Confidence	Sequence	Modifications	Qvality PEP	# Protein Groups	# Proteins	# PSMs	Master Protein Accessions	# Missed Cleavages	Theo. MH+ [Da]	Area: F1: Sample
	High	DVLDAFSSPDNK		0.00237612	1	2	2	unk	0	1307.61	9.58967e+07
High	unk	len=2197 sp|O95336|6PGL_HUMAN 6-phosphogluconolactonase OS=Homo sapiens GN=PGLS PE=1 SV=2	>gnl|unk|TR51086_c7_g1_i1_4 len=2197 sp|O95336|6PGL_HUMAN 6-phosphogluconolactonase OS=Homo sapiens GN=PGLS PE=1 SV=2	3.492	1.91257	1	1	1	732	83.3	8.81	95551395	ungrouped_F5
	Confidence	Sequence	Modifications	Qvality PEP	# Protein Groups	# Proteins	# PSMs	Master Protein Accessions	# Missed Cleavages	Theo. MH+ [Da]	Area: F1: Sample
	High	VLEGNEDPPLPASR		0.00214866	1	2	1	unk	0	1493.76	95551395
High	unk	len=3084 sp|O95336|6PGL_HUMAN 6-phosphogluconolactonase OS=Homo sapiens GN=PGLS PE=1 SV=2	>gnl|unk|TR51086_c7_g1_i2_6 len=3084 sp|O95336|6PGL_HUMAN 6-phosphogluconolactonase OS=Homo sapiens GN=PGLS PE=1 SV=2	3.492	1.36452	1	1	1	1026	118.1	8.63	95551395	ungrouped_F5
	Confidence	Sequence	Modifications	Qvality PEP	# Protein Groups	# Proteins	# PSMs	Master Protein Accessions	# Missed Cleavages	Theo. MH+ [Da]	Area: F1: Sample
	High	VLEGNEDPPLPASR		0.00214866	1	2	1	unk	0	1493.76	95551395
High	unk	len=2183 sp|O01761|UNC89_CAEEL Muscle M-line assembly protein unc-89 OS=Caenorhabditis elegans GN=unc-89 PE=1 SV=3	>gnl|unk|TR56076_c6_g1_i1_5 len=2183 sp|O01761|UNC89_CAEEL Muscle M-line assembly protein unc-89 OS=Caenorhabditis elegans GN=unc-89 PE=1 SV=3	15.518	5.22696	2	2	1	727	81.9	5.53	9.42018e+07	ungrouped_F5
	Confidence	Sequence	Modifications	Qvality PEP	# Protein Groups	# Proteins	# PSMs	Master Protein Accessions	# Missed Cleavages	Theo. MH+ [Da]	Area: F1: Sample
	High	LIEAPISPSQNQSEESAPPSIVR		1.4473e-05	1	1	2	unk	0	2449.26	1.84735e+08
	High	EDVVSSATTVEEPMK		0.00225008	1	1	1	unk	0	1621.76	3.66869e+06
High	unk	len=353 sp|A2ASS6|TITIN_MOUSE Titin OS=Mus musculus GN=Ttn PE=1 SV=1	>gnl|unk|TR14727_c0_g1_i1_5 len=353 sp|A2ASS6|TITIN_MOUSE Titin OS=Mus musculus GN=Ttn PE=1 SV=1	4.328	20.5128	2	2	1	117	13.2	4.75	9.35508e+07	ungrouped_F5
	Confidence	Sequence	Modifications	Qvality PEP	# Protein Groups	# Proteins	# PSMs	Master Protein Accessions	# Missed Cleavages	Theo. MH+ [Da]	Area: F1: Sample
	High	GPADLPEEPAEK		0.0453647	1	1	1	unk	0	1252.61	1.16973e+08
	High	GPADLPEEPTEK		0.0133358	1	1	1	unk	0	1282.62	7.01291e+07
High	unk	len=4070 sp|Q4R520|ENPL_MACFA Endoplasmin OS=Macaca fascicularis GN=HSP90B1 PE=2 SV=1	>gnl|unk|TR63936_c3_g1_i1_5 len=4070 sp|Q4R520|ENPL_MACFA Endoplasmin OS=Macaca fascicularis GN=HSP90B1 PE=2 SV=1	6.862	2.35988	3	3	1	1356	157	5.44	9.34379e+07	ungrouped_F5
	Confidence	Sequence	Modifications	Qvality PEP	# Protein Groups	# Proteins	# PSMs	Master Protein Accessions	# Missed Cleavages	Theo. MH+ [Da]	Area: F1: Sample
	High	DITDEEYEEFYK		0.00200924	1	1	1	unk	0	1580.66	1.99791e+08
	High	VEADAEDETAK		0.0437172	1	2	1	unk	0	1177.52	6.27569e+06
	High	DTALGDEIK		0.084241	1	2	1	unk	0	961.484	7.42471e+07
High	unk	len=1578 sp|Q8BVU5|NUDT9_MOUSE ADP-ribose pyrophosphatase, mitochondrial OS=Mus musculus GN=Nudt9 PE=2 SV=1	>gnl|unk|TR56228_c1_g1_i1_4 len=1578 sp|Q8BVU5|NUDT9_MOUSE ADP-ribose pyrophosphatase, mitochondrial OS=Mus musculus GN=Nudt9 PE=2 SV=1	3.517	3.23194	1	1	1	526	60.2	8.68	9.21836e+07	ungrouped_F5
	Confidence	Sequence	Modifications	Qvality PEP	# Protein Groups	# Proteins	# PSMs	Master Protein Accessions	# Missed Cleavages	Theo. MH+ [Da]	Area: F1: Sample
	High	DSGEWAIPGGMVDAGEK		0.00205181	1	3	1	unk	0	1718.77	9.21836e+07
High	unk	len=1347 sp|Q8BVU5|NUDT9_MOUSE ADP-ribose pyrophosphatase, mitochondrial OS=Mus musculus GN=Nudt9 PE=2 SV=1	>gnl|unk|TR56228_c1_g1_i3_4 len=1347 sp|Q8BVU5|NUDT9_MOUSE ADP-ribose pyrophosphatase, mitochondrial OS=Mus musculus GN=Nudt9 PE=2 SV=1	3.517	3.78619	1	1	1	449	50.8	8.81	9.21836e+07	ungrouped_F5
	Confidence	Sequence	Modifications	Qvality PEP	# Protein Groups	# Proteins	# PSMs	Master Protein Accessions	# Missed Cleavages	Theo. MH+ [Da]	Area: F1: Sample
	High	DSGEWAIPGGMVDAGEK		0.00205181	1	3	1	unk	0	1718.77	9.21836e+07
High	unk	len=2183 sp|Q8BVU5|NUDT9_MOUSE ADP-ribose pyrophosphatase, mitochondrial OS=Mus musculus GN=Nudt9 PE=2 SV=1	>gnl|unk|TR56228_c1_g1_i2_4 len=2183 sp|Q8BVU5|NUDT9_MOUSE ADP-ribose pyrophosphatase, mitochondrial OS=Mus musculus GN=Nudt9 PE=2 SV=1	3.517	2.33838	1	1	1	727	81.1	9.67	9.21836e+07	ungrouped_F5
	Confidence	Sequence	Modifications	Qvality PEP	# Protein Groups	# Proteins	# PSMs	Master Protein Accessions	# Missed Cleavages	Theo. MH+ [Da]	Area: F1: Sample
	High	DSGEWAIPGGMVDAGEK		0.00205181	1	3	1	unk	0	1718.77	9.21836e+07
High	unk	len=375 sp|Q07797|LG3BP_MOUSE Galectin-3-binding protein OS=Mus musculus GN=Lgals3bp PE=1 SV=1	>gnl|unk|TR31719_c0_g1_i1_6 len=375 sp|Q07797|LG3BP_MOUSE Galectin-3-binding protein OS=Mus musculus GN=Lgals3bp PE=1 SV=1	2.076	8.8	1	1	1	125	12.7	4.32	9.20445e+07	ungrouped_F5
	Confidence	Sequence	Modifications	Qvality PEP	# Protein Groups	# Proteins	# PSMs	Master Protein Accessions	# Missed Cleavages	Theo. MH+ [Da]	Area: F1: Sample
	High	LVDGASDSEGR		0.0289267	1	2	1	unk	0	1105.51	9.20445e+07
High	unk	len=635 sp|Q9UGM3|DMBT1_HUMAN Deleted in malignant brain tumors 1 protein OS=Homo sapiens GN=DMBT1 PE=1 SV=2	>gnl|unk|TR54916_c2_g1_i1_5 len=635 sp|Q9UGM3|DMBT1_HUMAN Deleted in malignant brain tumors 1 protein OS=Homo sapiens GN=DMBT1 PE=1 SV=2	4.403	10.4265	2	1	1	211	21.5	3.99	9.20445e+07	ungrouped_F5
	Confidence	Sequence	Modifications	Qvality PEP	# Protein Groups	# Proteins	# PSMs	Master Protein Accessions	# Missed Cleavages	Theo. MH+ [Da]	Area: F1: Sample
	High	LVDGTSDSEGR		0.0182339	3	11	2	unk; unk; unk	0	1135.52	2.75055e+08
	High	LVDGASDSEGR		0.0289267	1	2	1	unk	0	1105.51	9.20445e+07
High	unk	len=1463 sp|G3V9D0|PGLT1_RAT Protein O-glucosyltransferase 1 OS=Rattus norvegicus GN=Poglut1 PE=3 SV=1	>gnl|unk|TR49176_c0_g1_i1_5 len=1463 sp|G3V9D0|PGLT1_RAT Protein O-glucosyltransferase 1 OS=Rattus norvegicus GN=Poglut1 PE=3 SV=1	3.922	2.46407	1	1	1	487	57.2	8.05	9.18944e+07	ungrouped_F5
	Confidence	Sequence	Modifications	Qvality PEP	# Protein Groups	# Proteins	# PSMs	Master Protein Accessions	# Missed Cleavages	Theo. MH+ [Da]	Area: F1: Sample
	High	DDPELVEASYTK		0.000972589	1	1	2	unk	0	1366.64	9.18944e+07
High	unk	len=4111 sp|Q95PA1|CPLX_DORPE Complexin OS=Doryteuthis pealeii GN=cpx PE=1 SV=1	>gnl|unk|TR63184_c8_g1_i5_4 len=4111 sp|Q95PA1|CPLX_DORPE Complexin OS=Doryteuthis pealeii GN=cpx PE=1 SV=1	7.334	1.89781	2	2	1	1370	159.2	8.76	9.15594e+07	ungrouped_F5
	Confidence	Sequence	Modifications	Qvality PEP	# Protein Groups	# Proteins	# PSMs	Master Protein Accessions	# Missed Cleavages	Theo. MH+ [Da]	Area: F1: Sample
	High	DDEEAALIEEAR		0.00205181	1	3	2	unk	0	1360.62	38809687
	High	VAEEALPEPDDAGR		0.00117463	1	3	2	unk	0	1468.69	144309096
High	unk	len=4141 sp|Q95PA1|CPLX_DORPE Complexin OS=Doryteuthis pealeii GN=cpx PE=1 SV=1	>gnl|unk|TR63184_c8_g1_i6_4 len=4141 sp|Q95PA1|CPLX_DORPE Complexin OS=Doryteuthis pealeii GN=cpx PE=1 SV=1	7.334	1.88406	2	2	1	1380	161	9.22	9.15594e+07	ungrouped_F5
	Confidence	Sequence	Modifications	Qvality PEP	# Protein Groups	# Proteins	# PSMs	Master Protein Accessions	# Missed Cleavages	Theo. MH+ [Da]	Area: F1: Sample
	High	DDEEAALIEEAR		0.00205181	1	3	2	unk	0	1360.62	38809687
	High	VAEEALPEPDDAGR		0.00117463	1	3	2	unk	0	1468.69	144309096
High	unk	len=624 sp|Q95PA1|CPLX_DORPE Complexin OS=Doryteuthis pealeii GN=cpx PE=1 SV=1	>gnl|unk|TR63184_c3_g1_i1_2 len=624 sp|Q95PA1|CPLX_DORPE Complexin OS=Doryteuthis pealeii GN=cpx PE=1 SV=1	7.334	12.5604	2	2	1	207	23.4	6.4	9.15594e+07	ungrouped_F5
	Confidence	Sequence	Modifications	Qvality PEP	# Protein Groups	# Proteins	# PSMs	Master Protein Accessions	# Missed Cleavages	Theo. MH+ [Da]	Area: F1: Sample
	High	DDEEAALIEEAR		0.00205181	1	3	2	unk	0	1360.62	38809687
	High	VAEEALPEPDDAGR		0.00117463	1	3	2	unk	0	1468.69	144309096
High	unk	len=5671 sp|O42275|ACES_ELEEL Acetylcholinesterase OS=Electrophorus electricus GN=ache PE=3 SV=1	>gnl|unk|TR58718_c0_g3_i5_6 len=5671 sp|O42275|ACES_ELEEL Acetylcholinesterase OS=Electrophorus electricus GN=ache PE=3 SV=1	4.208	0.741133	1	1	1	1889	215.9	8.09	89944185	ungrouped_F5
	Confidence	Sequence	Modifications	Qvality PEP	# Protein Groups	# Proteins	# PSMs	Master Protein Accessions	# Missed Cleavages	Theo. MH+ [Da]	Area: F1: Sample
	High	DTTVDNAVSYTWDR		0.000573308	1	3	2	unk	0	1642.73	89944185
High	unk	len=5691 sp|O42275|ACES_ELEEL Acetylcholinesterase OS=Electrophorus electricus GN=ache PE=3 SV=1	>gnl|unk|TR58718_c0_g3_i1_5 len=5691 sp|O42275|ACES_ELEEL Acetylcholinesterase OS=Electrophorus electricus GN=ache PE=3 SV=1	4.208	0.738397	1	1	1	1896	217	7.88	89944185	ungrouped_F5
	Confidence	Sequence	Modifications	Qvality PEP	# Protein Groups	# Proteins	# PSMs	Master Protein Accessions	# Missed Cleavages	Theo. MH+ [Da]	Area: F1: Sample
	High	DTTVDNAVSYTWDR		0.000573308	1	3	2	unk	0	1642.73	89944185
High	unk	len=5731 sp|O42275|ACES_ELEEL Acetylcholinesterase OS=Electrophorus electricus GN=ache PE=3 SV=1	>gnl|unk|TR58718_c0_g3_i3_6 len=5731 sp|O42275|ACES_ELEEL Acetylcholinesterase OS=Electrophorus electricus GN=ache PE=3 SV=1	4.208	0.733368	1	1	1	1909	219.5	8.07	89944185	ungrouped_F5
	Confidence	Sequence	Modifications	Qvality PEP	# Protein Groups	# Proteins	# PSMs	Master Protein Accessions	# Missed Cleavages	Theo. MH+ [Da]	Area: F1: Sample
	High	DTTVDNAVSYTWDR		0.000573308	1	3	2	unk	0	1642.73	89944185
High	unk	len=1209 sp|O35566|CD151_MOUSE CD151 antigen OS=Mus musculus GN=Cd151 PE=2 SV=2	>gnl|unk|TR57207_c0_g4_i2_4 len=1209 sp|O35566|CD151_MOUSE CD151 antigen OS=Mus musculus GN=Cd151 PE=2 SV=2	3.395	2.97767	1	1	1	403	44.9	8.32	88822829	ungrouped_F5
	Confidence	Sequence	Modifications	Qvality PEP	# Protein Groups	# Proteins	# PSMs	Master Protein Accessions	# Missed Cleavages	Theo. MH+ [Da]	Area: F1: Sample
	High	TGATDAVDDVQK		0.00256238	1	2	1	unk	0	1219.58	88822829
High	unk	len=1335 sp|O35566|CD151_MOUSE CD151 antigen OS=Mus musculus GN=Cd151 PE=2 SV=2	>gnl|unk|TR57207_c0_g4_i1_4 len=1335 sp|O35566|CD151_MOUSE CD151 antigen OS=Mus musculus GN=Cd151 PE=2 SV=2	3.395	2.69663	1	1	1	445	49.8	8.4	88822829	ungrouped_F5
	Confidence	Sequence	Modifications	Qvality PEP	# Protein Groups	# Proteins	# PSMs	Master Protein Accessions	# Missed Cleavages	Theo. MH+ [Da]	Area: F1: Sample
	High	TGATDAVDDVQK		0.00256238	1	2	1	unk	0	1219.58	88822829
High	unk	len=924 sp|Q9U943|APLP_LOCMI Apolipophorins OS=Locusta migratoria PE=1 SV=2	>gnl|unk|TR61808_c3_g1_i1_5 len=924 sp|Q9U943|APLP_LOCMI Apolipophorins OS=Locusta migratoria PE=1 SV=2	7.461	6.51466	1	1	1	307	33.9	4.88	8.86822e+07	ungrouped_F5
	Confidence	Sequence	Modifications	Qvality PEP	# Protein Groups	# Proteins	# PSMs	Master Protein Accessions	# Missed Cleavages	Theo. MH+ [Da]	Area: F1: Sample
	High	TTLLYEDPTQVSDTTSDDVR		1.43433e-06	1	1	1	unk	0	2256.05	8.86822e+07
High	unk	len=6756 sp|P23378|GCSP_HUMAN Glycine dehydrogenase (decarboxylating), mitochondrial OS=Homo sapiens GN=GLDC PE=1 SV=2	>gnl|unk|TR61097_c4_g1_i3_5 len=6756 sp|P23378|GCSP_HUMAN Glycine dehydrogenase (decarboxylating), mitochondrial OS=Homo sapiens GN=GLDC PE=1 SV=2	5.455	1.51044	3	3	1	2251	257.6	8.12	8.82339e+07	ungrouped_F5
	Confidence	Sequence	Modifications	Qvality PEP	# Protein Groups	# Proteins	# PSMs	Master Protein Accessions	# Missed Cleavages	Theo. MH+ [Da]	Area: F1: Sample
	High	DLCEITGYDK	1xCarbamidomethyl [C3]	0.013115	1	1	1	unk	0	1213.54	4.68625e+07
	High	VTNSGSIDFTDLEK		0.0532308	1	1	1	unk	0	1525.74	4.12542e+07
	High	DGIEAIDIAK		0.138373	1	1	1	unk	0	1044.56	1.76585e+08
High	unk	len=682	>gnl|unk|TR36508_c1_g1_i1_6 len=682	9.714	21.6814	4	4	1	226	25.1	4.4	8.80131e+07	ungrouped_F5
	Confidence	Sequence	Modifications	Qvality PEP	# Protein Groups	# Proteins	# PSMs	Master Protein Accessions	# Missed Cleavages	Theo. MH+ [Da]	Area: F1: Sample
	High	DDDWVSLDAK		0.00610056	1	2	2	unk	0	1163.52	1.48128e+08
	High	VEDVNPEVTPELNAEAK		0.016916	1	2	1	unk	0	1853.91	3.02884e+07
	High	EPGVPSDTNAETK		0.0104226	1	2	1	unk	0	1344.63	80689253
	High	DGALETPAK		0.0488433	1	2	1	unk	0	901.463	3.52225e+07
High	unk	len=583	>gnl|unk|TR33603_c0_g1_i1_3 len=583	9.714	25.3886	4	4	1	193	21.6	4.4	8.80131e+07	ungrouped_F5
	Confidence	Sequence	Modifications	Qvality PEP	# Protein Groups	# Proteins	# PSMs	Master Protein Accessions	# Missed Cleavages	Theo. MH+ [Da]	Area: F1: Sample
	High	DDDWVSLDAK		0.00610056	1	2	2	unk	0	1163.52	1.48128e+08
	High	VEDVNPEVTPELNAEAK		0.016916	1	2	1	unk	0	1853.91	3.02884e+07
	High	EPGVPSDTNAETK		0.0104226	1	2	1	unk	0	1344.63	80689253
	High	DGALETPAK		0.0488433	1	2	1	unk	0	901.463	3.52225e+07
High	unk	len=973 sp|Q5U318|PEA15_RAT Astrocytic phosphoprotein PEA-15 OS=Rattus norvegicus GN=Pea15 PE=1 SV=1	>gnl|unk|TR43085_c0_g1_i2_6 len=973 sp|Q5U318|PEA15_RAT Astrocytic phosphoprotein PEA-15 OS=Rattus norvegicus GN=Pea15 PE=1 SV=1	5.075	10.2167	2	2	1	323	36.6	8.51	8.78956e+07	ungrouped_F5
	Confidence	Sequence	Modifications	Qvality PEP	# Protein Groups	# Proteins	# PSMs	Master Protein Accessions	# Missed Cleavages	Theo. MH+ [Da]	Area: F1: Sample
	High	ETGEIPEEVLTGLAK		0.230886	1	3	1	unk	0	1585.83	4.42246e+07
	High	DSAPSSLDLSNVISGPAR		0.000628735	1	3	1	unk	0	1785.9	131566544
High	unk	len=936 sp|Q5U318|PEA15_RAT Astrocytic phosphoprotein PEA-15 OS=Rattus norvegicus GN=Pea15 PE=1 SV=1	>gnl|unk|TR43085_c0_g1_i3_6 len=936 sp|Q5U318|PEA15_RAT Astrocytic phosphoprotein PEA-15 OS=Rattus norvegicus GN=Pea15 PE=1 SV=1	5.075	10.6109	2	2	1	311	35.4	8.34	8.78956e+07	ungrouped_F5
	Confidence	Sequence	Modifications	Qvality PEP	# Protein Groups	# Proteins	# PSMs	Master Protein Accessions	# Missed Cleavages	Theo. MH+ [Da]	Area: F1: Sample
	High	ETGEIPEEVLTGLAK		0.230886	1	3	1	unk	0	1585.83	4.42246e+07
	High	DSAPSSLDLSNVISGPAR		0.000628735	1	3	1	unk	0	1785.9	131566544
High	unk	len=1050 sp|Q5U318|PEA15_RAT Astrocytic phosphoprotein PEA-15 OS=Rattus norvegicus GN=Pea15 PE=1 SV=1	>gnl|unk|TR43085_c0_g1_i1_6 len=1050 sp|Q5U318|PEA15_RAT Astrocytic phosphoprotein PEA-15 OS=Rattus norvegicus GN=Pea15 PE=1 SV=1	5.075	9.45559	2	2	1	349	39.6	8.29	8.78956e+07	ungrouped_F5
	Confidence	Sequence	Modifications	Qvality PEP	# Protein Groups	# Proteins	# PSMs	Master Protein Accessions	# Missed Cleavages	Theo. MH+ [Da]	Area: F1: Sample
	High	ETGEIPEEVLTGLAK		0.230886	1	3	1	unk	0	1585.83	4.42246e+07
	High	DSAPSSLDLSNVISGPAR		0.000628735	1	3	1	unk	0	1785.9	131566544
High	unk	len=3866 sp|Q5R6K8|PP4C_PONAB Serine/threonine-protein phosphatase 4 catalytic subunit OS=Pongo abelii GN=PPP4C PE=2 SV=1	>gnl|unk|TR60535_c1_g1_i1_6 len=3866 sp|Q5R6K8|PP4C_PONAB Serine/threonine-protein phosphatase 4 catalytic subunit OS=Pongo abelii GN=PPP4C PE=2 SV=1	3.262	1.0101	1	1	1	1287	148	7.78	8.51959e+07	ungrouped_F5
	Confidence	Sequence	Modifications	Qvality PEP	# Protein Groups	# Proteins	# PSMs	Master Protein Accessions	# Missed Cleavages	Theo. MH+ [Da]	Area: F1: Sample
	High	DFTIFEAAPQEVR		0.00328137	1	1	1	unk	0	1522.75	8.51959e+07
High	unk	len=453	>gnl|unk|TR80282_c0_g1_i1_5 len=453	3.051	8	1	1	1	150	15.8	4.86	8.48945e+07	ungrouped_F5
	Confidence	Sequence	Modifications	Qvality PEP	# Protein Groups	# Proteins	# PSMs	Master Protein Accessions	# Missed Cleavages	Theo. MH+ [Da]	Area: F1: Sample
	High	DVVSDLVSQTEK		0.00482496	1	1	1	unk	0	1319.67	8.48945e+07
High	unk	len=4090 sp|Q92035|ACES_BUNFA Acetylcholinesterase OS=Bungarus fasciatus GN=ACHE PE=1 SV=2	>gnl|unk|TR59441_c3_g1_i1_6 len=4090 sp|Q92035|ACES_BUNFA Acetylcholinesterase OS=Bungarus fasciatus GN=ACHE PE=1 SV=2	1.145	0.660793	1	1	1	1362	154.6	7.72	84243484	ungrouped_F5
	Confidence	Sequence	Modifications	Qvality PEP	# Protein Groups	# Proteins	# PSMs	Master Protein Accessions	# Missed Cleavages	Theo. MH+ [Da]	Area: F1: Sample
	High	DVEDPDALR		0.154846	1	1	1	unk	0	1029.48	84243484
High	unk	len=2382 sp|Q9EPB1|DPP2_RAT Dipeptidyl peptidase 2 OS=Rattus norvegicus GN=Dpp7 PE=1 SV=1	>gnl|unk|TR55504_c6_g1_i5_5 len=2382 sp|Q9EPB1|DPP2_RAT Dipeptidyl peptidase 2 OS=Rattus norvegicus GN=Dpp7 PE=1 SV=1	3.29	2.14376	1	1	1	793	89.5	8.97	8.413e+07	ungrouped_F5
	Confidence	Sequence	Modifications	Qvality PEP	# Protein Groups	# Proteins	# PSMs	Master Protein Accessions	# Missed Cleavages	Theo. MH+ [Da]	Area: F1: Sample
	High	LDQLADMGASGLDQISK		0.0031204	1	4	1	unk	0	1761.87	8.413e+07
High	unk	len=2227 sp|Q9EPB1|DPP2_RAT Dipeptidyl peptidase 2 OS=Rattus norvegicus GN=Dpp7 PE=1 SV=1	>gnl|unk|TR55504_c6_g1_i2_5 len=2227 sp|Q9EPB1|DPP2_RAT Dipeptidyl peptidase 2 OS=Rattus norvegicus GN=Dpp7 PE=1 SV=1	3.29	2.29111	1	1	1	742	83.6	8.79	8.413e+07	ungrouped_F5
	Confidence	Sequence	Modifications	Qvality PEP	# Protein Groups	# Proteins	# PSMs	Master Protein Accessions	# Missed Cleavages	Theo. MH+ [Da]	Area: F1: Sample
	High	LDQLADMGASGLDQISK		0.0031204	1	4	1	unk	0	1761.87	8.413e+07
High	unk	len=2036 sp|Q9ET22|DPP2_MOUSE Dipeptidyl peptidase 2 OS=Mus musculus GN=Dpp7 PE=2 SV=2	>gnl|unk|TR55504_c6_g1_i10_5 len=2036 sp|Q9ET22|DPP2_MOUSE Dipeptidyl peptidase 2 OS=Mus musculus GN=Dpp7 PE=2 SV=2	3.29	2.50737	1	1	1	678	76.5	7.46	8.413e+07	ungrouped_F5
	Confidence	Sequence	Modifications	Qvality PEP	# Protein Groups	# Proteins	# PSMs	Master Protein Accessions	# Missed Cleavages	Theo. MH+ [Da]	Area: F1: Sample
	High	LDQLADMGASGLDQISK		0.0031204	1	4	1	unk	0	1761.87	8.413e+07
High	unk	len=1249 sp|Q9EPB1|DPP2_RAT Dipeptidyl peptidase 2 OS=Rattus norvegicus GN=Dpp7 PE=1 SV=1	>gnl|unk|TR55504_c6_g1_i4_5 len=1249 sp|Q9EPB1|DPP2_RAT Dipeptidyl peptidase 2 OS=Rattus norvegicus GN=Dpp7 PE=1 SV=1	3.29	4.08654	1	1	1	416	45.7	8.15	8.413e+07	ungrouped_F5
	Confidence	Sequence	Modifications	Qvality PEP	# Protein Groups	# Proteins	# PSMs	Master Protein Accessions	# Missed Cleavages	Theo. MH+ [Da]	Area: F1: Sample
	High	LDQLADMGASGLDQISK		0.0031204	1	4	1	unk	0	1761.87	8.413e+07
High	unk	len=4698 sp|Q7JQD3|GELS1_LUMTE Gelsolin-like protein 1 OS=Lumbricus terrestris GN=AM PE=1 SV=1	>gnl|unk|TR58765_c3_g1_i3_4 len=4698 sp|Q7JQD3|GELS1_LUMTE Gelsolin-like protein 1 OS=Lumbricus terrestris GN=AM PE=1 SV=1	10.394	1.91571	2	2	1	1566	182.3	8.31	8.30967e+07	ungrouped_F5
	Confidence	Sequence	Modifications	Qvality PEP	# Protein Groups	# Proteins	# PSMs	Master Protein Accessions	# Missed Cleavages	Theo. MH+ [Da]	Area: F1: Sample
	High	LSNESGALDFTEVSK		0.00068376	1	1	1	unk	0	1596.78	38519381
	High	SDLDSNDVFILDTGK		1.26018e-05	1	1	3	unk	0	1638.79	127674010
High	unk	len=3087 sp|P16116|ALDR_BOVIN Aldose reductase OS=Bos taurus GN=AKR1B1 PE=1 SV=1	>gnl|unk|TR49321_c0_g1_i1_6 len=3087 sp|P16116|ALDR_BOVIN Aldose reductase OS=Bos taurus GN=AKR1B1 PE=1 SV=1	6.03	1.26336	1	1	1	1029	117.3	8.02	8.29256e+07	ungrouped_F5
	Confidence	Sequence	Modifications	Qvality PEP	# Protein Groups	# Proteins	# PSMs	Master Protein Accessions	# Missed Cleavages	Theo. MH+ [Da]	Area: F1: Sample
	High	LMEDPIVNAIATK	1xOxidation [M2]	0.00429083	1	1	1	unk	0	1430.76	7.29217e+07
	High	LMEDPIVNAIATK		0.00622964	1	1	2	unk	0	1414.76	8.29256e+07
High	unk	len=247	>gnl|unk|TR34103_c0_g1_i1_4 len=247	2.726	14.6341	1	1	1	82	9.3	6.51	8.27039e+07	ungrouped_F5
	Confidence	Sequence	Modifications	Qvality PEP	# Protein Groups	# Proteins	# PSMs	Master Protein Accessions	# Missed Cleavages	Theo. MH+ [Da]	Area: F1: Sample
	High	QPDSQVTAGADR		0.00878048	1	1	1	unk	0	1244.59	8.27039e+07
High	unk	len=9382 sp|O01761|UNC89_CAEEL Muscle M-line assembly protein unc-89 OS=Caenorhabditis elegans GN=unc-89 PE=1 SV=3	>gnl|unk|TR62365_c2_g1_i6_5 len=9382 sp|O01761|UNC89_CAEEL Muscle M-line assembly protein unc-89 OS=Caenorhabditis elegans GN=unc-89 PE=1 SV=3	6.286	1.18324	3	3	1	3127	355	5.97	82398238	ungrouped_F5
	Confidence	Sequence	Modifications	Qvality PEP	# Protein Groups	# Proteins	# PSMs	Master Protein Accessions	# Missed Cleavages	Theo. MH+ [Da]	Area: F1: Sample
	High	GQAIAPEIIEPLQTTK		0.00896605	1	1	1	unk	0	1708.95	35193719
	High	ADVIVDEEPSK		0.0194907	1	1	1	unk	0	1201.59	168231404
	High	DDQPVEETPR		0.122062	1	1	1	unk	0	1185.54	43769591
High	unk	len=3466 sp|P15650|ACADL_RAT Long-chain specific acyl-CoA dehydrogenase, mitochondrial OS=Rattus norvegicus GN=Acadl PE=1 SV=1	>gnl|unk|TR59801_c1_g1_i6_4 len=3466 sp|P15650|ACADL_RAT Long-chain specific acyl-CoA dehydrogenase, mitochondrial OS=Rattus norvegicus GN=Acadl PE=1 SV=1	5.187	1.64502	1	1	1	1155	130.8	8.47	81737072	ungrouped_F5
	Confidence	Sequence	Modifications	Qvality PEP	# Protein Groups	# Proteins	# PSMs	Master Protein Accessions	# Missed Cleavages	Theo. MH+ [Da]	Area: F1: Sample
	High	VGALAMTEPAAGSDLQGIK	1xOxidation [M6]	0.00445574	1	6	4	unk	0	1844.94	1.90567e+07
	High	VGAIAMTEPAAGSDLQGIK		0.0279829	1	6	2	unk	0	1828.95	81737072
High	unk	len=3490 sp|P15650|ACADL_RAT Long-chain specific acyl-CoA dehydrogenase, mitochondrial OS=Rattus norvegicus GN=Acadl PE=1 SV=1	>gnl|unk|TR59801_c1_g1_i1_4 len=3490 sp|P15650|ACADL_RAT Long-chain specific acyl-CoA dehydrogenase, mitochondrial OS=Rattus norvegicus GN=Acadl PE=1 SV=1	5.187	1.63371	1	1	1	1163	131.8	8.47	81737072	ungrouped_F5
	Confidence	Sequence	Modifications	Qvality PEP	# Protein Groups	# Proteins	# PSMs	Master Protein Accessions	# Missed Cleavages	Theo. MH+ [Da]	Area: F1: Sample
	High	VGALAMTEPAAGSDLQGIK	1xOxidation [M6]	0.00445574	1	6	4	unk	0	1844.94	1.90567e+07
	High	VGAIAMTEPAAGSDLQGIK		0.0279829	1	6	2	unk	0	1828.95	81737072
High	unk	len=2934 sp|P15650|ACADL_RAT Long-chain specific acyl-CoA dehydrogenase, mitochondrial OS=Rattus norvegicus GN=Acadl PE=1 SV=1	>gnl|unk|TR59801_c1_g1_i9_4 len=2934 sp|P15650|ACADL_RAT Long-chain specific acyl-CoA dehydrogenase, mitochondrial OS=Rattus norvegicus GN=Acadl PE=1 SV=1	5.187	1.94274	1	1	1	978	111.4	8.43	81737072	ungrouped_F5
	Confidence	Sequence	Modifications	Qvality PEP	# Protein Groups	# Proteins	# PSMs	Master Protein Accessions	# Missed Cleavages	Theo. MH+ [Da]	Area: F1: Sample
	High	VGALAMTEPAAGSDLQGIK	1xOxidation [M6]	0.00445574	1	6	4	unk	0	1844.94	1.90567e+07
	High	VGAIAMTEPAAGSDLQGIK		0.0279829	1	6	2	unk	0	1828.95	81737072
High	unk	len=2729 sp|P15650|ACADL_RAT Long-chain specific acyl-CoA dehydrogenase, mitochondrial OS=Rattus norvegicus GN=Acadl PE=1 SV=1	>gnl|unk|TR48120_c0_g1_i1_5 len=2729 sp|P15650|ACADL_RAT Long-chain specific acyl-CoA dehydrogenase, mitochondrial OS=Rattus norvegicus GN=Acadl PE=1 SV=1	5.187	2.09021	1	1	1	909	103.4	8.57	81737072	ungrouped_F5
	Confidence	Sequence	Modifications	Qvality PEP	# Protein Groups	# Proteins	# PSMs	Master Protein Accessions	# Missed Cleavages	Theo. MH+ [Da]	Area: F1: Sample
	High	VGALAMTEPAAGSDLQGIK	1xOxidation [M6]	0.00445574	1	6	4	unk	0	1844.94	1.90567e+07
	High	VGAIAMTEPAAGSDLQGIK		0.0279829	1	6	2	unk	0	1828.95	81737072
High	unk	len=2863 sp|P15650|ACADL_RAT Long-chain specific acyl-CoA dehydrogenase, mitochondrial OS=Rattus norvegicus GN=Acadl PE=1 SV=1	>gnl|unk|TR59801_c1_g1_i10_5 len=2863 sp|P15650|ACADL_RAT Long-chain specific acyl-CoA dehydrogenase, mitochondrial OS=Rattus norvegicus GN=Acadl PE=1 SV=1	5.187	1.99161	1	1	1	954	108.8	9.29	81737072	ungrouped_F5
	Confidence	Sequence	Modifications	Qvality PEP	# Protein Groups	# Proteins	# PSMs	Master Protein Accessions	# Missed Cleavages	Theo. MH+ [Da]	Area: F1: Sample
	High	VGALAMTEPAAGSDLQGIK	1xOxidation [M6]	0.00445574	1	6	4	unk	0	1844.94	1.90567e+07
	High	VGAIAMTEPAAGSDLQGIK		0.0279829	1	6	2	unk	0	1828.95	81737072
High	unk	len=2839 sp|P15650|ACADL_RAT Long-chain specific acyl-CoA dehydrogenase, mitochondrial OS=Rattus norvegicus GN=Acadl PE=1 SV=1	>gnl|unk|TR59801_c1_g1_i3_5 len=2839 sp|P15650|ACADL_RAT Long-chain specific acyl-CoA dehydrogenase, mitochondrial OS=Rattus norvegicus GN=Acadl PE=1 SV=1	5.187	2.00846	1	1	1	946	107.8	9.29	81737072	ungrouped_F5
	Confidence	Sequence	Modifications	Qvality PEP	# Protein Groups	# Proteins	# PSMs	Master Protein Accessions	# Missed Cleavages	Theo. MH+ [Da]	Area: F1: Sample
	High	VGALAMTEPAAGSDLQGIK	1xOxidation [M6]	0.00445574	1	6	4	unk	0	1844.94	1.90567e+07
	High	VGAIAMTEPAAGSDLQGIK		0.0279829	1	6	2	unk	0	1828.95	81737072
High	unk	len=1053 sp|Q5VUM1|SDHF4_HUMAN Succinate dehydrogenase assembly factor 4, mitochondrial OS=Homo sapiens GN=SDHAF4 PE=2 SV=1	>gnl|unk|TR48652_c0_g1_i2_5 len=1053 sp|Q5VUM1|SDHF4_HUMAN Succinate dehydrogenase assembly factor 4, mitochondrial OS=Homo sapiens GN=SDHAF4 PE=2 SV=1	5.46	6	1	1	1	350	39.7	8.57	8.17211e+07	ungrouped_F5
	Confidence	Sequence	Modifications	Qvality PEP	# Protein Groups	# Proteins	# PSMs	Master Protein Accessions	# Missed Cleavages	Theo. MH+ [Da]	Area: F1: Sample
	High	DAEQQPLEPFPDDVNPVTGEK		0.00189468	1	2	2	unk	0	2325.09	8.17211e+07
High	unk	len=1030 sp|Q5VUM1|SDHF4_HUMAN Succinate dehydrogenase assembly factor 4, mitochondrial OS=Homo sapiens GN=SDHAF4 PE=2 SV=1	>gnl|unk|TR48652_c0_g1_i1_6 len=1030 sp|Q5VUM1|SDHF4_HUMAN Succinate dehydrogenase assembly factor 4, mitochondrial OS=Homo sapiens GN=SDHAF4 PE=2 SV=1	5.46	6.15836	1	1	1	341	38.8	8.53	8.17211e+07	ungrouped_F5
	Confidence	Sequence	Modifications	Qvality PEP	# Protein Groups	# Proteins	# PSMs	Master Protein Accessions	# Missed Cleavages	Theo. MH+ [Da]	Area: F1: Sample
	High	DAEQQPLEPFPDDVNPVTGEK		0.00189468	1	2	2	unk	0	2325.09	8.17211e+07
High	unk	len=248 sp|Q80X19|COEA1_MOUSE Collagen alpha-1(XIV) chain OS=Mus musculus GN=Col14a1 PE=2 SV=2	>gnl|unk|TR6312_c0_g1_i1_4 len=248 sp|Q80X19|COEA1_MOUSE Collagen alpha-1(XIV) chain OS=Mus musculus GN=Col14a1 PE=2 SV=2	2.131	18.2927	1	1	1	82	9.2	4.97	8.12885e+07	ungrouped_F5
	Confidence	Sequence	Modifications	Qvality PEP	# Protein Groups	# Proteins	# PSMs	Master Protein Accessions	# Missed Cleavages	Theo. MH+ [Da]	Area: F1: Sample
	High	QDGLTPDTDYDVSIK		0.0261854	1	1	2	unk	0	1666.78	8.12885e+07
High	unk	len=1434 sp|P14211|CALR_MOUSE Calreticulin OS=Mus musculus GN=Calr PE=1 SV=1	>gnl|unk|TR56630_c5_g1_i1_4 len=1434 sp|P14211|CALR_MOUSE Calreticulin OS=Mus musculus GN=Calr PE=1 SV=1	5.356	3.9749	1	1	1	478	55.5	4.54	8.10515e+07	ungrouped_F5
	Confidence	Sequence	Modifications	Qvality PEP	# Protein Groups	# Proteins	# PSMs	Master Protein Accessions	# Missed Cleavages	Theo. MH+ [Da]	Area: F1: Sample
	High	SGTIFDNVLITDDIAEAEK		6.94985e-05	1	1	1	unk	0	2051.02	8.10515e+07
High	unk	len=4431 sp|Q5RGV1|IMDH3_DANRE Inosine-5'-monophosphate dehydrogenase 1b OS=Danio rerio GN=impdh1b PE=2 SV=1	>gnl|unk|TR62020_c1_g1_i3_6 len=4431 sp|Q5RGV1|IMDH3_DANRE Inosine-5'-monophosphate dehydrogenase 1b OS=Danio rerio GN=impdh1b PE=2 SV=1	1.779	0.880759	1	1	1	1476	166.9	8.34	8.06958e+07	ungrouped_F5
	Confidence	Sequence	Modifications	Qvality PEP	# Protein Groups	# Proteins	# PSMs	Master Protein Accessions	# Missed Cleavages	Theo. MH+ [Da]	Area: F1: Sample
	High	EDLVVAPANVTLK		0.049651	1	3	1	unk	0	1368.77	8.06958e+07
High	unk	len=4400 sp|Q5RGV1|IMDH3_DANRE Inosine-5'-monophosphate dehydrogenase 1b OS=Danio rerio GN=impdh1b PE=2 SV=1	>gnl|unk|TR62020_c1_g1_i4_5 len=4400 sp|Q5RGV1|IMDH3_DANRE Inosine-5'-monophosphate dehydrogenase 1b OS=Danio rerio GN=impdh1b PE=2 SV=1	1.779	0.886767	1	1	1	1466	166.8	8.92	8.06958e+07	ungrouped_F5
	Confidence	Sequence	Modifications	Qvality PEP	# Protein Groups	# Proteins	# PSMs	Master Protein Accessions	# Missed Cleavages	Theo. MH+ [Da]	Area: F1: Sample
	High	EDLVVAPANVTLK		0.049651	1	3	1	unk	0	1368.77	8.06958e+07
High	unk	len=4461 sp|Q5RGV1|IMDH3_DANRE Inosine-5'-monophosphate dehydrogenase 1b OS=Danio rerio GN=impdh1b PE=2 SV=1	>gnl|unk|TR62020_c1_g1_i1_6 len=4461 sp|Q5RGV1|IMDH3_DANRE Inosine-5'-monophosphate dehydrogenase 1b OS=Danio rerio GN=impdh1b PE=2 SV=1	1.779	0.874832	1	1	1	1486	167.9	8.38	8.06958e+07	ungrouped_F5
	Confidence	Sequence	Modifications	Qvality PEP	# Protein Groups	# Proteins	# PSMs	Master Protein Accessions	# Missed Cleavages	Theo. MH+ [Da]	Area: F1: Sample
	High	EDLVVAPANVTLK		0.049651	1	3	1	unk	0	1368.77	8.06958e+07
High	unk	len=4362 sp|P28648|CD63_RAT CD63 antigen OS=Rattus norvegicus GN=Cd63 PE=1 SV=2	>gnl|unk|TR63808_c4_g7_i1_5 len=4362 sp|P28648|CD63_RAT CD63 antigen OS=Rattus norvegicus GN=Cd63 PE=1 SV=2	2.747	0.894701	1	1	1	1453	166.6	8.94	80666260	ungrouped_F5
	Confidence	Sequence	Modifications	Qvality PEP	# Protein Groups	# Proteins	# PSMs	Master Protein Accessions	# Missed Cleavages	Theo. MH+ [Da]	Area: F1: Sample
	High	DTIDTLVDDNMSK	1xOxidation [M11]	0.00845604	1	1	1	unk	0	1482.66	80666260
High	unk	len=3026 sp|P53590|SUCB2_PIG Succinyl-CoA ligase [GDP-forming] subunit beta, mitochondrial (Fragment) OS=Sus scrofa GN=SUCLG2 PE=1 SV=2	>gnl|unk|TR54734_c0_g1_i7_4 len=3026 sp|P53590|SUCB2_PIG Succinyl-CoA ligase [GDP-forming] subunit beta, mitochondrial (Fragment) OS=Sus scrofa GN=SUCLG2 PE=1 SV=2	2.108	1.38889	1	1	1	1008	114	8.21	8.01876e+07	ungrouped_F5
	Confidence	Sequence	Modifications	Qvality PEP	# Protein Groups	# Proteins	# PSMs	Master Protein Accessions	# Missed Cleavages	Theo. MH+ [Da]	Area: F1: Sample
	High	EVFAMDDMTEADPK		0.027295	1	2	1	unk	0	1598.67	8.01876e+07
High	unk	len=2558 sp|Q9YI36|SUCB2_COLLI Succinyl-CoA ligase [GDP-forming] subunit beta, mitochondrial (Fragment) OS=Columba livia GN=SUCLG2 PE=1 SV=1	>gnl|unk|TR54734_c0_g1_i5_6 len=2558 sp|Q9YI36|SUCB2_COLLI Succinyl-CoA ligase [GDP-forming] subunit beta, mitochondrial (Fragment) OS=Columba livia GN=SUCLG2 PE=1 SV=1	2.108	1.64319	1	1	1	852	96.1	6.64	8.01876e+07	ungrouped_F5
	Confidence	Sequence	Modifications	Qvality PEP	# Protein Groups	# Proteins	# PSMs	Master Protein Accessions	# Missed Cleavages	Theo. MH+ [Da]	Area: F1: Sample
	High	EVFAMDDMTEADPK		0.027295	1	2	1	unk	0	1598.67	8.01876e+07
High	unk	len=3811 sp|P40123|CAP2_HUMAN Adenylyl cyclase-associated protein 2 OS=Homo sapiens GN=CAP2 PE=1 SV=1	>gnl|unk|TR61763_c4_g1_i3_4 len=3811 sp|P40123|CAP2_HUMAN Adenylyl cyclase-associated protein 2 OS=Homo sapiens GN=CAP2 PE=1 SV=1	4.678	5.43307	3	3	1	1270	143.6	8.4	7.97324e+07	ungrouped_F5
	Confidence	Sequence	Modifications	Qvality PEP	# Protein Groups	# Proteins	# PSMs	Master Protein Accessions	# Missed Cleavages	Theo. MH+ [Da]	Area: F1: Sample
	High	EAVAAPAAGGPPPPPGGGPAPPPPPPVQAPSGPAAPASSGDDAGR		0.0327531	1	1	2	unk	0	3911.93	1.48251e+08
	High	GSDGDYTEYPLPEQFK		0.222546	1	1	1	unk	0	1845.82	1.12135e+07
	High	DAQIISAK		0.223368	1	1	1	unk	0	845.473
High	unk	len=2025 sp|Q5ZID0|NMRL1_CHICK NmrA-like family domain-containing protein 1 OS=Gallus gallus GN=NMRAL1 PE=2 SV=1	>gnl|unk|TR56357_c4_g2_i1_6 len=2025 sp|Q5ZID0|NMRL1_CHICK NmrA-like family domain-containing protein 1 OS=Gallus gallus GN=NMRAL1 PE=2 SV=1	2.752	2.07407	1	1	1	675	75.4	9.38	79061610	ungrouped_F5
	Confidence	Sequence	Modifications	Qvality PEP	# Protein Groups	# Proteins	# PSMs	Master Protein Accessions	# Missed Cleavages	Theo. MH+ [Da]	Area: F1: Sample
	High	DLDPQNMDFESFVK		0.00838558	1	1	1	unk	0	1684.75	79061610
High	unk	len=2275	>gnl|unk|TR52573_c2_g2_i2_4 len=2275	2.221	1.58311	1	1	1	758	86.7	8.56	77798766	ungrouped_F5
	Confidence	Sequence	Modifications	Qvality PEP	# Protein Groups	# Proteins	# PSMs	Master Protein Accessions	# Missed Cleavages	Theo. MH+ [Da]	Area: F1: Sample
	High	LGDALGDDPTLK		0.0221751	1	1	1	unk	0	1214.63	77798766
High	unk	len=613	>gnl|unk|TR26964_c0_g1_i2_1 len=613	2.713	10.7843	1	1	1	204	21	6.57	7.65045e+07	ungrouped_F5
	Confidence	Sequence	Modifications	Qvality PEP	# Protein Groups	# Proteins	# PSMs	Master Protein Accessions	# Missed Cleavages	Theo. MH+ [Da]	Area: F1: Sample
	High	QQTLDPNEASTDLGAGNSMVFR	1xOxidation [M19]	0.00900363	1	1	1	unk	0	2367.09	7.65045e+07
High	unk	len=1341 sp|Q9Z2U1|PSA5_MOUSE Proteasome subunit alpha type-5 OS=Mus musculus GN=Psma5 PE=1 SV=1	>gnl|unk|TR51826_c5_g1_i1_4 len=1341 sp|Q9Z2U1|PSA5_MOUSE Proteasome subunit alpha type-5 OS=Mus musculus GN=Psma5 PE=1 SV=1	3.788	3.3557	1	1	1	447	49.7	6.71	76228013	ungrouped_F5
	Confidence	Sequence	Modifications	Qvality PEP	# Protein Groups	# Proteins	# PSMs	Master Protein Accessions	# Missed Cleavages	Theo. MH+ [Da]	Area: F1: Sample
	High	LSSTNVEVATITPQK		0.00124567	1	1	1	unk	0	1587.86	76228013
High	unk	len=1742 sp|Q9N0V7|CBS_RABIT Cystathionine beta-synthase OS=Oryctolagus cuniculus GN=CBS PE=2 SV=3	>gnl|unk|TR42948_c1_g2_i1_6 len=1742 sp|Q9N0V7|CBS_RABIT Cystathionine beta-synthase OS=Oryctolagus cuniculus GN=CBS PE=2 SV=3	9.103	5.51724	2	2	1	580	63.4	6.43	7.62091e+07	ungrouped_F5
	Confidence	Sequence	Modifications	Qvality PEP	# Protein Groups	# Proteins	# PSMs	Master Protein Accessions	# Missed Cleavages	Theo. MH+ [Da]	Area: F1: Sample
	High	QGYDQLPVVEDSGDVK		0.00279819	1	1	1	unk	0	1748.83	48233008
	High	VVGVDPLGSILAQPEK		3.32131e-05	1	1	2	unk	0	1621.92	1.04185e+08
High	unk	len=2009 sp|P18258|TBA1_PARLI Tubulin alpha-1 chain OS=Paracentrotus lividus PE=2 SV=1	>gnl|unk|TR62695_c3_g2_i6_5 len=2009 sp|P18258|TBA1_PARLI Tubulin alpha-1 chain OS=Paracentrotus lividus PE=2 SV=1	11.582	9.41704	4	3	1	669	75.2	7.75	7.56435e+07	ungrouped_F5
	Confidence	Sequence	Modifications	Qvality PEP	# Protein Groups	# Proteins	# PSMs	Master Protein Accessions	# Missed Cleavages	Theo. MH+ [Da]	Area: F1: Sample
	High	TIGGGDDSFNTFFSETGAGK		0.00141863	1	5	2	unk	0	2007.89	2.25247e+06
	High	AVFVDLEPTVVDEVR		0.0294102	1	5	3	unk	0	1687.89	6.10158e+07
	High	VGINYQPPTVVPGGDLAK		0.0265135	3	11	4	unk; unk; unk	0	1824.99	1.19664e+09
	High	DVNASIANIK		0.0234069	1	1	3	unk	0	1044.57	1.63662e+08
High	unk	len=308 sp|Q9P232|CNTN3_HUMAN Contactin-3 OS=Homo sapiens GN=CNTN3 PE=1 SV=3	>gnl|unk|TR86989_c0_g1_i1_4 len=308 sp|Q9P232|CNTN3_HUMAN Contactin-3 OS=Homo sapiens GN=CNTN3 PE=1 SV=3	2.94	11.7647	1	1	1	102	11.1	4.06	75431493	ungrouped_F5
	Confidence	Sequence	Modifications	Qvality PEP	# Protein Groups	# Proteins	# PSMs	Master Protein Accessions	# Missed Cleavages	Theo. MH+ [Da]	Area: F1: Sample
	High	DGEEIDIQSDPR		0.00592431	1	1	1	unk	0	1373.62	75431493
High	unk	len=4051 sp|Q5ZKC9|1433Z_CHICK 14-3-3 protein zeta OS=Gallus gallus GN=YWHAZ PE=2 SV=1	>gnl|unk|TR45034_c5_g1_i2_5 len=4051 sp|Q5ZKC9|1433Z_CHICK 14-3-3 protein zeta OS=Gallus gallus GN=YWHAZ PE=2 SV=1	6.441	2.07407	2	2	1	1350	156	7.97	7.51871e+07	ungrouped_F5
	Confidence	Sequence	Modifications	Qvality PEP	# Protein Groups	# Proteins	# PSMs	Master Protein Accessions	# Missed Cleavages	Theo. MH+ [Da]	Area: F1: Sample
	High	DYLIPMSEK	1xOxidation [M6]	0.224193	1	4	1	unk	0	1111.53	1.57072e+07
	High	ENGNADSSSTTPAILSAEK		5.22495e-05	1	2	2	unk	0	1891.89	1.34667e+08
High	unk	len=637 sp|Q6UFZ2|143G2_ONCMY 14-3-3 protein gamma-2 OS=Oncorhynchus mykiss PE=2 SV=1	>gnl|unk|TR54225_c0_g1_i3_1 len=637 sp|Q6UFZ2|143G2_ONCMY 14-3-3 protein gamma-2 OS=Oncorhynchus mykiss PE=2 SV=1	6.441	13.2075	2	2	1	212	23.9	5.78	7.51871e+07	ungrouped_F5
	Confidence	Sequence	Modifications	Qvality PEP	# Protein Groups	# Proteins	# PSMs	Master Protein Accessions	# Missed Cleavages	Theo. MH+ [Da]	Area: F1: Sample
	High	DYLIPMSEK	1xOxidation [M6]	0.224193	1	4	1	unk	0	1111.53	1.57072e+07
	High	ENGNADSSSTTPAILSAEK		5.22495e-05	1	2	2	unk	0	1891.89	1.34667e+08
High	unk	len=5075	>gnl|unk|TR63150_c4_g2_i10_4 len=5075	5.062	1.36014	2	2	1	1691	192.8	8.46	7.50968e+07	ungrouped_F5
	Confidence	Sequence	Modifications	Qvality PEP	# Protein Groups	# Proteins	# PSMs	Master Protein Accessions	# Missed Cleavages	Theo. MH+ [Da]	Area: F1: Sample
	High	DDSLTPPPR		0.057529	1	1	2	unk	0	997.495	5.19261e+07
	High	ESVQEGVDETDYQK		0.00271727	1	1	1	unk	0	1626.71	9.82674e+07
High	unk	len=7879 sp|O46037|VINC_DROME Vinculin OS=Drosophila melanogaster GN=Vinc PE=1 SV=1	>gnl|unk|TR59955_c1_g1_i2_6 len=7879 sp|O46037|VINC_DROME Vinculin OS=Drosophila melanogaster GN=Vinc PE=1 SV=1	3.661	0.761615	2	2	1	2626	295.4	8.03	7.50645e+07	ungrouped_F5
	Confidence	Sequence	Modifications	Qvality PEP	# Protein Groups	# Proteins	# PSMs	Master Protein Accessions	# Missed Cleavages	Theo. MH+ [Da]	Area: F1: Sample
	High	DNDLIAAAK		0.135699	1	2	1	unk	0	930.489	7.80186e+07
	High	DLAPQVVAAGK		0.0148025	1	2	1	unk	0	1068.6	7.21104e+07
[truncated: 1,641 more rows]

## Sheet: Tab B-Stem F6
Protein FDR Confidence	Accession	Description	FASTA Title Lines	Sum PEP Score	Coverage	# Peptides	# Unique Peptides	# Protein Groups	# AAs	MW [kDa]	calc. pI	Area: F2: Sample
High	unk	len=726 sp|O97162|TPM_RHIMP Tropomyosin OS=Rhipicephalus microplus PE=2 SV=1	>gnl|unk|TR44738_c0_g1_i3_1 len=726 sp|O97162|TPM_RHIMP Tropomyosin OS=Rhipicephalus microplus PE=2 SV=1	60.589	44.2149	10	0	0	242	27.9	4.84	3.09156e+11	ungrouped_F6
	Confidence	Sequence	Modifications	Qvality PEP	# Protein Groups	# Proteins	# PSMs	Master Protein Accessions	# Missed Cleavages	Theo. MH+ [Da]	Area: F2: Sample
	High	LILLEEDNGK		0.000825265	3	6	26	unk; unk; unk	0	1143.63	117295401008
	High	LQMTEQQLEVAEAK		4.11053e-07	3	6	39	unk; unk; unk	0	1617.82	270529011819
	High	LQMTEQQLEVAEAK	1xOxidation [M3]	2.00391e-07	3	6	28	unk; unk; unk	0	1633.81	124685439664
	High	LSETQNALDEAIK		6.63607e-07	1	2	80	unk	0	1431.73	201920594616
	High	ILELEQQMK		0.0114829	1	4	4	unk	0	1131.61	14466301157
	High	LETIEVEADENLR		1.83139e-05	3	6	13	unk; unk; unk	0	1530.76	63759811205
	High	QVESELDTATDK		2.28653e-05	1	2	36	unk	0	1335.63	461320876592
	High	AQGIAEAEVK		0.00849394	1	2	23	unk	0	1015.54	264225084416
	High	ILELEQQMK	1xOxidation [M8]	0.0157807	1	4	2	unk	0	1147.6	2.96498e+09
	High	QEEALGDTR		0.0263143	3	6	2	unk; unk; unk	0	1018.48	5413847834
	High	ETAEADLR		0.0728178	1	2	15	unk	0	904.437	1.15013e+10
	High	EEQLNDTIK		0.106465	1	2	2	unk	0	1089.54	1853631692
High	unk	len=4014 sp|O97162|TPM_RHIMP Tropomyosin OS=Rhipicephalus microplus PE=2 SV=1	>gnl|unk|TR55272_c1_g1_i4_6 len=4014 sp|O97162|TPM_RHIMP Tropomyosin OS=Rhipicephalus microplus PE=2 SV=1	85.636	12.3411	15	5	1	1337	155.4	8.47	3.09156e+11	ungrouped_F6
	Confidence	Sequence	Modifications	Qvality PEP	# Protein Groups	# Proteins	# PSMs	Master Protein Accessions	# Missed Cleavages	Theo. MH+ [Da]	Area: F2: Sample
	High	LILLEEDNGK		0.000825265	3	6	26	unk; unk; unk	0	1143.63	117295401008
	High	SLQHQVDTLEEELVQEK		0.000499459	2	2	2	unk; unk	0	2025.01	125924029
	High	LQMTEQQLEVAEAK		4.11053e-07	3	6	39	unk; unk; unk	0	1617.82	270529011819
	High	LQMTEQQLEVAEAK	1xOxidation [M3]	2.00391e-07	3	6	28	unk; unk; unk	0	1633.81	124685439664
	High	LSETQNALDEAIK		6.63607e-07	1	2	80	unk	0	1431.73	201920594616
	High	ITDLESQLTQSK		1.899e-06	2	3	44	unk; unk	0	1362.71	387239565152
	High	LETIEVEADENLR		1.83139e-05	3	6	13	unk; unk; unk	0	1530.76	63759811205
	High	QVESELDTATDK		2.28653e-05	1	2	36	unk	0	1335.63	461320876592
	High	AQGIAEAEVK		0.00849394	1	2	23	unk	0	1015.54	264225084416
	High	VAQLTDEITTLR		2.51053e-05	2	4	138	unk; unk	0	1359.75	296268710096
	High	QEEALGDTR		0.0263143	3	6	2	unk; unk; unk	0	1018.48	5413847834
	High	DGLDEASNR		0.0593461	2	4	2	unk; unk	0	976.433	1.00833e+10
	High	QMNEEMER		0.0570789	2	3	2	unk; unk	0	1066.43	15028172182
	High	ETAEADLR		0.0728178	1	2	15	unk	0	904.437	1.15013e+10
	High	AEGAEGQVK		0.0720213	2	5	1	unk; unk	0	888.442	3.36362e+06
	High	QMNEEMER	1xOxidation [M]	0.0720213	2	3	2	unk; unk	0	1082.42	1.27073e+07
	High	EEQLNDTIK		0.106465	1	2	2	unk	0	1089.54	1853631692
	High	QMNEEMER	2xOxidation [M2; M6]	0.15697	2	3	2	unk; unk	0	1098.42	35005620
High	unk	len=4890 sp|P19615|MYP_STRPU Major yolk protein OS=Strongylocentrotus purpuratus PE=1 SV=2	>gnl|unk|TR62360_c0_g1_i1_5 len=4890 sp|P19615|MYP_STRPU Major yolk protein OS=Strongylocentrotus purpuratus PE=1 SV=2	214.683	24.248	33	33	1	1629	186.1	7.53	9.04754e+10	ungrouped_F6
	Confidence	Sequence	Modifications	Qvality PEP	# Protein Groups	# Proteins	# PSMs	Master Protein Accessions	# Missed Cleavages	Theo. MH+ [Da]	Area: F2: Sample
	High	YPDLLNVPEGQPK		5.78783e-05	1	1	8	unk	0	1469.76	45008556200
	High	LSQTFVEPFDNVELR		6.86451e-06	1	1	8	unk	0	1793.91	67335268032
	High	AFNIFDSSVYDCGTCK	2xCarbamidomethyl [C12; C15]	2.30824e-08	1	1	6	unk	0	1883.79	1.30281e+10
	High	SGVADMAFFDEQTLR		5.97379e-07	1	1	13	unk	0	1686.78	3.88045e+10
	High	SGVADMAFFDEQTLR	1xOxidation [M6]	3.57286e-07	1	1	11	unk	0	1702.77	9549772132
	High	NQNVIFLDESNTLK		6.78478e-06	1	1	7	unk	0	1634.84	41550402508
	High	TCNSNLPLNFK	1xCarbamidomethyl [C2]	0.000192782	1	1	3	unk	0	1307.64	2058912416
	High	MVNEFTYDVNMVPR		3.0338e-07	1	1	8	unk	0	1714.79	11551932296
	High	MVNEFTYDVNMVPR	1xOxidation [M]	9.75745e-07	1	1	5	unk	0	1730.79	6329673820
	High	MVNEFTYDVNMVPR	2xOxidation [M1; M11]	0.000134214	1	1	2	unk	0	1746.78	638088107
	High	VGFTYNDLR		0.00915956	1	1	8	unk	0	1084.54	47045717634
	High	DQTGICYGETYTNIVK	1xCarbamidomethyl [C6]	9.88398e-08	1	1	1	unk	0	1861.86	983581888
	High	ACPVETFIAGK	1xCarbamidomethyl [C2]	0.00170195	1	1	4	unk	0	1192.6	2.39446e+10
	High	YTNPLWLSPK		0.00180421	1	1	5	unk	0	1218.65	44622078872
	High	LVNPNTFAELQDK		1.03925e-05	1	1	11	unk	0	1488.77	141696583660
	High	ISTLEEIISHVK		0.00160547	1	1	1	unk	0	1368.77	1.74217e+07
	High	EFLLDPLMSVHR		0.000551587	1	1	1	unk	0	1456.76	1.90844e+07
	High	TCEAVWTGQSWLPER	1xCarbamidomethyl [C2]	1.26321e-07	1	2	4	unk	0	1819.84	4930514352
	High	WDSDLLLGR		0.0108997	1	1	2	unk	0	1074.56	2.56379e+09
	High	YFQATCIPEIEPETFR	1xCarbamidomethyl [C6]	4.06767e-08	1	1	2	unk	0	2000.94	6.13362e+09
	High	LGNAFPNFEALTPLSDK		2.22607e-07	1	1	11	unk	0	1833.94	3.87196e+10
	High	IGSVFESVNR		0.0017729	1	1	9	unk	0	1107.58	62394333960
	High	GIAENVPEVK		0.0108367	1	1	6	unk	0	1055.57	51165084864
	High	EGSCPPPPDAETQMSATR	1xCarbamidomethyl [C4]	1.59376e-06	1	1	3	unk	0	1930.83	4032120048
	High	EGSCPPPPDAETQMSATR	1xCarbamidomethyl [C4]; 1xOxidation [M14]	4.94939e-06	1	1	2	unk	0	1946.82	1670553118
	High	GLQQTMGPEGR		0.0138181	1	1	2	unk	0	1173.57	19025293912
	High	GLQQTMGPEGR	1xOxidation [M6]	0.00251593	1	1	4	unk	0	1189.56	4563337045
	High	TTGSCVVPEYGANAK	1xCarbamidomethyl [C5]	5.89731e-06	1	2	4	unk	0	1553.73	38968768064
	High	MMQIYGNTDPTR		0.000452256	1	1	3	unk	0	1426.65	4441938792
	High	MMQIYGNTDPTR	1xOxidation [M]	6.89631e-05	1	1	6	unk	0	1442.64	1803415264
	High	MMQIYGNTDPTR	2xOxidation [M1; M2]	0.000849712	1	1	1	unk	0	1458.64	252760576
	High	INNFIEMVK	1xOxidation [M7]	0.0113507	1	1	7	unk	0	1123.58	6115582216
	High	INNFIEMVK		0.0105884	1	1	4	unk	0	1107.59	36859133151
	High	YQITGDQDIYR		0.000304027	1	1	4	unk	0	1371.65	32108888184
	High	GQVTFVDQK		0.0530854	1	1	4	unk	0	1021.53	1.97498e+10
	High	DVTCVGTPR	1xCarbamidomethyl [C4]	0.0613573	1	1	1	unk	0	1004.48	6.06393e+09
	High	TIPFLTDYK		0.0681607	1	1	3	unk	0	1097.59	6.44736e+09
	High	YAPPQEQDR		0.0900962	1	1	1	unk	0	1103.51	5.48779e+09
	High	CCEYDDVR	2xCarbamidomethyl [C1; C2]	0.0992933	1	1	1	unk	0	1116.41	1.16962e+08
	High	DEEITTVLK		0.135782	1	1	1	unk	0	1047.56	5.7462e+07
	High	IMSDEVER		0.143785	1	1	1	unk	0	978.456	1.13318e+10
	High	IMSDEVER	1xOxidation [M2]	0.165206	1	1	1	unk	0	994.451	460182730
High	unk	len=2010 sp|P53472|ACTA_STRPU Actin, cytoskeletal 1A OS=Strongylocentrotus purpuratus GN=CYIA PE=3 SV=1	>gnl|unk|TR62319_c5_g1_i1_4 len=2010 sp|P53472|ACTA_STRPU Actin, cytoskeletal 1A OS=Strongylocentrotus purpuratus GN=CYIA PE=3 SV=1	117.594	25.3731	13	2	1	670	75.7	9.16	73796740251	ungrouped_F6
	Confidence	Sequence	Modifications	Qvality PEP	# Protein Groups	# Proteins	# PSMs	Master Protein Accessions	# Missed Cleavages	Theo. MH+ [Da]	Area: F2: Sample
	High	YPIEHGIVTNWDDMEK		4.19326e-09	3	15	3	unk; unk; unk	0	1946.9	1.35421e+09
	High	SYELPDGQVITIGNER		9.59949e-08	2	12	112	unk; unk	0	1790.89	420845792080
	High	AVFPSIVGRPR		0.0131176	2	10	1	unk; unk	0	1198.71	2.5889e+08
	High	VAPEEHPVLLTEAPLNPK		1.29152e-06	2	8	1	unk; unk	0	1954.06	3149534208
	High	DLYANTVLSGGSTMFPGIADR		6.02324e-09	2	2	1	unk; unk	0	2185.06	5.56943e+08
	High	DLYANTVLSGGSTMFPGIADR	1xOxidation [M14]	2.62476e-08	2	2	4	unk; unk	0	2201.05	3.07356e+08
	High	LCYVALDFEQEMQTAASSSSLEK	1xCarbamidomethyl [C2]	7.90703e-07	1	2	3	unk	0	2607.2	2.28951e+08
	High	LCYVALDFEQEMQTAASSSSLEK	1xCarbamidomethyl [C2]; 1xOxidation [M12]	8.82596e-11	1	2	5	unk	0	2623.19	800103398
	High	EITALAPPTMK		0.000916716	1	1	39	unk	0	1171.64	146793377104
	High	EITALAPPTMK	1xOxidation [M10]	0.00192381	1	1	18	unk	0	1187.63	41700820446
	High	GYSFTTTAER		0.0114166	2	9	20	unk; unk	0	1132.53	150247055696
	High	HQGVMVGMGQK		7.05933e-05	2	8	1	unk; unk	0	1171.57	479317456
	High	DSYVGDEAQSK		0.000584757	2	11	24	unk; unk	0	1198.52	132478524878
	High	DSYVGDEAQSKR		0.00503344	2	11	1	unk; unk	1	1354.62	87362755
	High	AGFAGDDAPR		0.000844766	3	15	107	unk; unk; unk	0	976.448	229225578496
	High	IWHHTFYNELR		0.00657796	3	16	1	unk; unk; unk	0	1515.75	124004977
High	unk	len=1225 sp|P53464|ACTM_HELTB Actin, cytoskeletal OS=Heliocidaris tuberculata PE=3 SV=1	>gnl|unk|TR63153_c7_g2_i3_1 len=1225 sp|P53464|ACTM_HELTB Actin, cytoskeletal OS=Heliocidaris tuberculata PE=3 SV=1	156.501	41.6667	13	3	1	408	45	5.24	5.72392e+10	ungrouped_F6
	Confidence	Sequence	Modifications	Qvality PEP	# Protein Groups	# Proteins	# PSMs	Master Protein Accessions	# Missed Cleavages	Theo. MH+ [Da]	Area: F2: Sample
	High	YPIEHGIVTNWDDMEK		4.19326e-09	3	15	3	unk; unk; unk	0	1946.9	1.35421e+09
	High	LCYTALDFEQEMATAAASSSLEK	1xCarbamidomethyl [C2]	2.88584e-14	1	1	17	unk	0	2536.16	7.9453e+09
	High	LCYTALDFEQEMATAAASSSLEK	1xCarbamidomethyl [C2]; 1xOxidation [M12]	1.67229e-12	1	1	27	unk	0	2552.15	6310842417
	High	DLYANTVLSGGTSMYPGIADR		2.03722e-11	1	1	6	unk	0	2201.05	3445384978
	High	DLYANTVLSGGTSMYPGIADR	1xOxidation [M14]	6.54435e-10	1	1	3	unk	0	2217.05	1633492062
	High	SYELPDGQVITIGNER		9.59949e-08	2	12	112	unk; unk	0	1790.89	420845792080
	High	AVFPSIVGRPR		0.0131176	2	10	1	unk; unk	0	1198.71	2.5889e+08
	High	VAPEEHPVLLTEAPLNPK		1.29152e-06	2	8	1	unk; unk	0	1954.06	3149534208
	High	GYSFTTTAER		0.0114166	2	9	20	unk; unk	0	1132.53	150247055696
	High	HQGVMVGMGQK		7.05933e-05	2	8	1	unk; unk	0	1171.57	479317456
	High	DSYVGDEAQSK		0.000584757	2	11	24	unk; unk	0	1198.52	132478524878
	High	DSYVGDEAQSKR		0.00503344	2	11	1	unk; unk	1	1354.62	87362755
	High	EITALAPSSMK	1xOxidation [M10]	0.00230517	1	1	19	unk	0	1163.6	1.09455e+11
	High	EITALAPSSMK		0.00106077	1	1	37	unk	0	1147.6	1.60327e+11
	High	AGFAGDDAPR		0.000844766	3	15	107	unk; unk; unk	0	976.448	229225578496
	High	IWHHTFYNELR		0.00657796	3	16	1	unk; unk; unk	0	1515.75	124004977
High	unk	len=247	>gnl|unk|TR34103_c0_g1_i1_4 len=247	4.136	14.6341	1	1	1	82	9.3	6.51	42252912680	ungrouped_F6
	Confidence	Sequence	Modifications	Qvality PEP	# Protein Groups	# Proteins	# PSMs	Master Protein Accessions	# Missed Cleavages	Theo. MH+ [Da]	Area: F2: Sample
	High	QPDSQVTAGADR		0.0002297	1	1	8	unk	0	1244.59	42252912680
High	unk	len=3284	>gnl|unk|TR50400_c1_g1_i1_4 len=3284	44.486	6.67276	4	4	1	1094	127.4	9.13	35988494215	ungrouped_F6
	Confidence	Sequence	Modifications	Qvality PEP	# Protein Groups	# Proteins	# PSMs	Master Protein Accessions	# Missed Cleavages	Theo. MH+ [Da]	Area: F2: Sample
	High	VEGDLVIEPLPATAR		0.000414324	1	1	8	unk	0	1579.87	45699579024
	High	VTQEDSPDTGTYAIVFQELVMEDDGK		2.71838e-08	1	1	1	unk	0	2887.32	4.07103e+08
	High	VTQEDSPDTGTYAIVFQELVMEDDGK	1xOxidation [M21]	1.09552e-10	1	1	3	unk	0	2903.31	479122770
	High	LEVEVSNPADVASVSWK		3.51502e-08	1	1	1	unk	0	1829.93
	High	ALPETTQVLEASGER		2.52829e-06	1	1	8	unk	0	1600.82	61786780851
High	unk	len=781 sp|Q24799|MYPH_ECHGR Myophilin OS=Echinococcus granulosus PE=2 SV=1	>gnl|unk|TR51477_c1_g1_i2_3 len=781 sp|Q24799|MYPH_ECHGR Myophilin OS=Echinococcus granulosus PE=2 SV=1	36.071	30.5019	6	6	1	259	28.7	9.25	3.59366e+10	ungrouped_F6
	Confidence	Sequence	Modifications	Qvality PEP	# Protein Groups	# Proteins	# PSMs	Master Protein Accessions	# Missed Cleavages	Theo. MH+ [Da]	Area: F2: Sample
	High	DQEVFQVNDLYESK		7.95335e-07	1	3	3	unk	0	1713.8	3948652560
	High	NIPQFTQCIVALGR	1xCarbamidomethyl [C8]	1.57335e-05	1	4	4	unk	0	1616.86	1.71139e+09
	High	GASQAGGDFGRPR		0.00287705	1	4	1	unk	0	1275.62	1.19703e+07
	High	EFTQDQLDAGK		0.00401077	1	3	6	unk	0	1251.59	36246754456
	High	ANVESFINGCK	1xCarbamidomethyl [C10]	0.00152332	1	4	2	unk	0	1238.58	1809060048
	High	YAQAQPGYDGPILGPK		1.2239e-05	1	4	12	unk	0	1674.85	67614494898
High	unk	len=2018 sp|Q24799|MYPH_ECHGR Myophilin OS=Echinococcus granulosus PE=2 SV=1	>gnl|unk|TR51477_c2_g1_i2_4 len=2018 sp|Q24799|MYPH_ECHGR Myophilin OS=Echinococcus granulosus PE=2 SV=1	36.071	11.756	6	6	1	672	77.4	9.32	3.59366e+10	ungrouped_F6
	Confidence	Sequence	Modifications	Qvality PEP	# Protein Groups	# Proteins	# PSMs	Master Protein Accessions	# Missed Cleavages	Theo. MH+ [Da]	Area: F2: Sample
	High	DQEVFQVNDLYESK		7.95335e-07	1	3	3	unk	0	1713.8	3948652560
	High	NIPQFTQCIVALGR	1xCarbamidomethyl [C8]	1.57335e-05	1	4	4	unk	0	1616.86	1.71139e+09
	High	GASQAGGDFGRPR		0.00287705	1	4	1	unk	0	1275.62	1.19703e+07
	High	EFTQDQLDAGK		0.00401077	1	3	6	unk	0	1251.59	36246754456
	High	ANVESFINGCK	1xCarbamidomethyl [C10]	0.00152332	1	4	2	unk	0	1238.58	1809060048
	High	YAQAQPGYDGPILGPK		1.2239e-05	1	4	12	unk	0	1674.85	67614494898
High	unk	len=1939 sp|Q24799|MYPH_ECHGR Myophilin OS=Echinococcus granulosus PE=2 SV=1	>gnl|unk|TR51477_c2_g1_i1_4 len=1939 sp|Q24799|MYPH_ECHGR Myophilin OS=Echinococcus granulosus PE=2 SV=1	36.071	12.2291	6	6	1	646	74.5	9.47	3.59366e+10	ungrouped_F6
	Confidence	Sequence	Modifications	Qvality PEP	# Protein Groups	# Proteins	# PSMs	Master Protein Accessions	# Missed Cleavages	Theo. MH+ [Da]	Area: F2: Sample
	High	DQEVFQVNDLYESK		7.95335e-07	1	3	3	unk	0	1713.8	3948652560
	High	NIPQFTQCIVALGR	1xCarbamidomethyl [C8]	1.57335e-05	1	4	4	unk	0	1616.86	1.71139e+09
	High	GASQAGGDFGRPR		0.00287705	1	4	1	unk	0	1275.62	1.19703e+07
	High	EFTQDQLDAGK		0.00401077	1	3	6	unk	0	1251.59	36246754456
	High	ANVESFINGCK	1xCarbamidomethyl [C10]	0.00152332	1	4	2	unk	0	1238.58	1809060048
	High	YAQAQPGYDGPILGPK		1.2239e-05	1	4	12	unk	0	1674.85	67614494898
High	unk	len=796	>gnl|unk|TR35061_c0_g1_i1_6 len=796	4.337	4.54545	1	1	1	264	28.8	4.44	35347869326	ungrouped_F6
	Confidence	Sequence	Modifications	Qvality PEP	# Protein Groups	# Proteins	# PSMs	Master Protein Accessions	# Missed Cleavages	Theo. MH+ [Da]	Area: F2: Sample
	High	YQIPDEVNYVLR		0.000152617	1	1	6	unk	0	1508.77	35347869326
High	unk	len=311	>gnl|unk|TR11397_c0_g1_i1_4 len=311	9.695	12.6214	1	1	1	103	11.3	8.84	24973885110	ungrouped_F6
	Confidence	Sequence	Modifications	Qvality PEP	# Protein Groups	# Proteins	# PSMs	Master Protein Accessions	# Missed Cleavages	Theo. MH+ [Da]	Area: F2: Sample
	High	LLSITGPQSIIGR		2.87498e-06	1	2	6	unk	0	1354.81	24973885110
High	unk	len=1638 sp|Q24799|MYPH_ECHGR Myophilin OS=Echinococcus granulosus PE=2 SV=1	>gnl|unk|TR44618_c0_g1_i1_6 len=1638 sp|Q24799|MYPH_ECHGR Myophilin OS=Echinococcus granulosus PE=2 SV=1	23.217	7.88991	3	3	1	545	63.5	8.91	2.31126e+10	ungrouped_F6
	Confidence	Sequence	Modifications	Qvality PEP	# Protein Groups	# Proteins	# PSMs	Master Protein Accessions	# Missed Cleavages	Theo. MH+ [Da]	Area: F2: Sample
	High	NIPQFTQCIVALGR	1xCarbamidomethyl [C8]	1.57335e-05	1	4	4	unk	0	1616.86	1.71139e+09
	High	GASQAGGDFGRPR		0.00287705	1	4	1	unk	0	1275.62	1.19703e+07
	High	YAQAQPGYDGPILGPK		1.2239e-05	1	4	12	unk	0	1674.85	67614494898
High	unk	len=699 sp|Q7JQD3|GELS1_LUMTE Gelsolin-like protein 1 OS=Lumbricus terrestris GN=AM PE=1 SV=1	>gnl|unk|TR61622_c0_g1_i1_1 len=699 sp|Q7JQD3|GELS1_LUMTE Gelsolin-like protein 1 OS=Lumbricus terrestris GN=AM PE=1 SV=1	58.846	30.4721	5	5	1	233	27.4	8.97	2.25941e+10	ungrouped_F6
	Confidence	Sequence	Modifications	Qvality PEP	# Protein Groups	# Proteins	# PSMs	Master Protein Accessions	# Missed Cleavages	Theo. MH+ [Da]	Area: F2: Sample
	High	DSNLALFGSDVEK		9.9761e-06	1	1	1	unk	0	1394.68	5178607690
	High	EVMDYESELFK	1xOxidation [M3]	0.00119214	1	1	7	unk	0	1405.62	5420130304
	High	EVMDYESELFK		0.00133976	1	1	10	unk	0	1389.62	50506123124
	High	SYFDTITLMEGGADSGFR		1.06271e-09	1	1	7	unk	0	1966.89	6194433296
	High	SYFDTITLMEGGADSGFR	1xOxidation [M9]	6.50623e-10	1	1	10	unk	0	1982.88	2539722016
	High	EDNGNFYSGDSYIILNTYK		3.79232e-08	1	1	4	unk	0	2213	4154105413
	High	ESAQTEPAWK		0.00201573	1	1	3	unk	0	1146.54	11081885100
High	unk	len=1487 sp|Q964E1|ACTC_BIOOB Actin, cytoplasmic OS=Biomphalaria obstructa PE=3 SV=1	>gnl|unk|TR50039_c1_g1_i5_6 len=1487 sp|Q964E1|ACTC_BIOOB Actin, cytoplasmic OS=Biomphalaria obstructa PE=3 SV=1	12.526	6.46465	3	1	1	495	56.5	9.11	22182816532	ungrouped_F6
	Confidence	Sequence	Modifications	Qvality PEP	# Protein Groups	# Proteins	# PSMs	Master Protein Accessions	# Missed Cleavages	Theo. MH+ [Da]	Area: F2: Sample
	High	AGFAGDDAPR		0.000844766	3	15	107	unk; unk; unk	0	976.448	229225578496
	High	IWHHTFYNELR		0.00657796	3	16	1	unk; unk; unk	0	1515.75	124004977
	High	GIVTNWDDMEK		0.00162432	1	3	7	unk	0	1307.59	22182816532
	High	GIVTNWDDMEK	1xOxidation [M9]	0.0012132	1	3	9	unk	0	1323.59	5707261432
High	unk	len=1341 sp|Q964E1|ACTC_BIOOB Actin, cytoplasmic OS=Biomphalaria obstructa PE=3 SV=1	>gnl|unk|TR50039_c1_g1_i2_4 len=1341 sp|Q964E1|ACTC_BIOOB Actin, cytoplasmic OS=Biomphalaria obstructa PE=3 SV=1	12.526	7.15884	3	1	1	447	50.6	8.98	22182816532	ungrouped_F6
	Confidence	Sequence	Modifications	Qvality PEP	# Protein Groups	# Proteins	# PSMs	Master Protein Accessions	# Missed Cleavages	Theo. MH+ [Da]	Area: F2: Sample
	High	AGFAGDDAPR		0.000844766	3	15	107	unk; unk; unk	0	976.448	229225578496
	High	IWHHTFYNELR		0.00657796	3	16	1	unk; unk; unk	0	1515.75	124004977
	High	GIVTNWDDMEK		0.00162432	1	3	7	unk	0	1307.59	22182816532
	High	GIVTNWDDMEK	1xOxidation [M9]	0.0012132	1	3	9	unk	0	1323.59	5707261432
High	unk	len=1760 sp|P17126|ACT_HYDVU Actin, non-muscle 6.2 OS=Hydra vulgaris PE=3 SV=1	>gnl|unk|TR40298_c0_g1_i1_5 len=1760 sp|P17126|ACT_HYDVU Actin, non-muscle 6.2 OS=Hydra vulgaris PE=3 SV=1	32.93	11.2628	5	0	0	586	67.2	8.56	22182816532	ungrouped_F6
	Confidence	Sequence	Modifications	Qvality PEP	# Protein Groups	# Proteins	# PSMs	Master Protein Accessions	# Missed Cleavages	Theo. MH+ [Da]	Area: F2: Sample
	High	SYELPDGQVITIGNER		9.59949e-08	2	12	112	unk; unk	0	1790.89	420845792080
	High	VAPEEHPVLLTEAPLNPK		1.29152e-06	2	8	1	unk; unk	0	1954.06	3149534208
	High	GYSFTTTAER		0.0114166	2	9	20	unk; unk	0	1132.53	150247055696
	High	IWHHTFYNELR		0.00657796	3	16	1	unk; unk; unk	0	1515.75	124004977
	High	GIVTNWDDMEK		0.00162432	1	3	7	unk	0	1307.59	22182816532
	High	GIVTNWDDMEK	1xOxidation [M9]	0.0012132	1	3	9	unk	0	1323.59	5707261432
High	unk	len=1700 sp|P19615|MYP_STRPU Major yolk protein OS=Strongylocentrotus purpuratus PE=1 SV=2	>gnl|unk|TR62360_c0_g1_i2_5 len=1700 sp|P19615|MYP_STRPU Major yolk protein OS=Strongylocentrotus purpuratus PE=1 SV=2	17.236	5.30035	2	2	1	566	66.1	8.21	21949641208	ungrouped_F6
	Confidence	Sequence	Modifications	Qvality PEP	# Protein Groups	# Proteins	# PSMs	Master Protein Accessions	# Missed Cleavages	Theo. MH+ [Da]	Area: F2: Sample
	High	TCEAVWTGQSWLPER	1xCarbamidomethyl [C2]	1.26321e-07	1	2	4	unk	0	1819.84	4930514352
	High	TTGSCVVPEYGANAK	1xCarbamidomethyl [C5]	5.89731e-06	1	2	4	unk	0	1553.73	38968768064
High	unk	len=396 sp|P91791|PPIA_HEMPU Peptidyl-prolyl cis-trans isomerase OS=Hemicentrotus pulcherrimus PE=2 SV=1	>gnl|unk|TR43520_c4_g2_i1_2 len=396 sp|P91791|PPIA_HEMPU Peptidyl-prolyl cis-trans isomerase OS=Hemicentrotus pulcherrimus PE=2 SV=1	15.98	17.4242	2	2	1	132	14.2	9	19642738182	ungrouped_F6
	Confidence	Sequence	Modifications	Qvality PEP	# Protein Groups	# Proteins	# PSMs	Master Protein Accessions	# Missed Cleavages	Theo. MH+ [Da]	Area: F2: Sample
	High	VIPGFMCQGGDFTR	1xCarbamidomethyl [C7]	3.18986e-05	1	2	5	unk	0	1584.73	26209965193
	High	VIPGFMCQGGDFTR	1xCarbamidomethyl [C7]; 1xOxidation [M6]	3.48195e-05	1	2	3	unk	0	1600.72	7341524224
	High	FADENFTLK		0.0125245	1	2	1	unk	0	1084.53	13075511171
High	unk	len=1424 sp|P91791|PPIA_HEMPU Peptidyl-prolyl cis-trans isomerase OS=Hemicentrotus pulcherrimus PE=2 SV=1	>gnl|unk|TR43520_c1_g1_i1_6 len=1424 sp|P91791|PPIA_HEMPU Peptidyl-prolyl cis-trans isomerase OS=Hemicentrotus pulcherrimus PE=2 SV=1	15.98	4.84211	2	2	1	475	52.7	9.1	19642738182	ungrouped_F6
	Confidence	Sequence	Modifications	Qvality PEP	# Protein Groups	# Proteins	# PSMs	Master Protein Accessions	# Missed Cleavages	Theo. MH+ [Da]	Area: F2: Sample
	High	VIPGFMCQGGDFTR	1xCarbamidomethyl [C7]	3.18986e-05	1	2	5	unk	0	1584.73	26209965193
	High	VIPGFMCQGGDFTR	1xCarbamidomethyl [C7]; 1xOxidation [M6]	3.48195e-05	1	2	3	unk	0	1600.72	7341524224
	High	FADENFTLK		0.0125245	1	2	1	unk	0	1084.53	13075511171
High	unk	len=284 sp|Q95218|DMBT1_RABIT Deleted in malignant brain tumors 1 protein OS=Oryctolagus cuniculus GN=Dmbt1 PE=1 SV=2	>gnl|unk|TR78635_c0_g1_i1_5 len=284 sp|Q95218|DMBT1_RABIT Deleted in malignant brain tumors 1 protein OS=Oryctolagus cuniculus GN=Dmbt1 PE=1 SV=2	4.781	11.7021	1	1	1	94	9.8	3.9	17535073360	ungrouped_F6
	Confidence	Sequence	Modifications	Qvality PEP	# Protein Groups	# Proteins	# PSMs	Master Protein Accessions	# Missed Cleavages	Theo. MH+ [Da]	Area: F2: Sample
	High	LVDGSDFTEGR		6.10023e-05	1	2	5	unk	0	1195.56	17535073360
High	unk	len=526 sp|Q9UGM3|DMBT1_HUMAN Deleted in malignant brain tumors 1 protein OS=Homo sapiens GN=DMBT1 PE=1 SV=2	>gnl|unk|TR54916_c1_g1_i3_1 len=526 sp|Q9UGM3|DMBT1_HUMAN Deleted in malignant brain tumors 1 protein OS=Homo sapiens GN=DMBT1 PE=1 SV=2	4.781	6.28571	1	1	1	175	18.5	4.17	17535073360	ungrouped_F6
	Confidence	Sequence	Modifications	Qvality PEP	# Protein Groups	# Proteins	# PSMs	Master Protein Accessions	# Missed Cleavages	Theo. MH+ [Da]	Area: F2: Sample
	High	LVDGSDFTEGR		6.10023e-05	1	2	5	unk	0	1195.56	17535073360
High	unk	len=5751 sp|P18294|KCRF_STRPU Creatine kinase, flagellar OS=Strongylocentrotus purpuratus PE=1 SV=1	>gnl|unk|TR62103_c2_g1_i1_6 len=5751 sp|P18294|KCRF_STRPU Creatine kinase, flagellar OS=Strongylocentrotus purpuratus PE=1 SV=1	137.115	12.6239	16	16	1	1917	217.1	8.37	1.74435e+10	ungrouped_F6
	Confidence	Sequence	Modifications	Qvality PEP	# Protein Groups	# Proteins	# PSMs	Master Protein Accessions	# Missed Cleavages	Theo. MH+ [Da]	Area: F2: Sample
	High	GTGGVDTASTDGTFDISNLDR		1.12799e-10	1	2	6	unk	0	2098.95	7012427219
	High	GGDDLDPDFVLSSR		6.98586e-06	1	2	5	unk	0	1492.69	1.40552e+10
	High	GEDINPLLPEK		0.000460249	1	2	7	unk	0	1224.65	11811014222
	High	SGFTLDGAIR		0.00289387	1	2	6	unk	0	1036.54	9.74375e+09
	High	ALETVAVMIPR		0.000738607	1	2	4	unk	0	1199.68	16067905234
	High	ALETVAVMIPR	1xOxidation [M8]	0.00097752	1	2	2	unk	0	1215.68	2418396608
	High	IFDPVIDAR		0.0129668	1	2	4	unk	0	1045.57	19008977302
	High	IATDALASLEGPLK		1.74989e-06	1	2	4	unk	0	1398.78	2831190668
	High	IVMDALATLDGPLK		1.06509e-06	1	2	4	unk	0	1456.81	3.2508e+09
	High	IVMDALATLDGPLK	1xOxidation [M3]	2.96018e-06	1	2	6	unk	0	1472.8	4.33448e+09
	High	GGAPASGGGAGGGNPNYPDLSK		1.64108e-14	1	2	4	unk	0	1900.88	11640790419
	High	GSYYPLQGMSEEMQNK		3.21629e-07	1	2	2	unk	0	1861.81	5437232192
	High	GSYYPLQGMSEEMQNK	1xOxidation [M]	4.03913e-07	1	2	5	unk	0	1877.8	1614847718
	High	YYPLTGMTDAEQEK		2.08504e-06	1	2	5	unk	0	1645.74	17253673758
	High	YYPLTGMTDAEQEK	1xOxidation [M7]	1.7891e-05	1	2	2	unk	0	1661.74	3.97248e+09
	High	GTGGVDTASTDGTFDISNSDR		9.02376e-10	1	2	2	unk	0	2072.9	2.70042e+09
	High	LGTSEVQQVQTVVDGVK		6.41523e-08	1	2	7	unk	0	1786.95	7703669440
	High	CMTEEIYNK	1xCarbamidomethyl [C1]	0.0229358	1	2	2	unk	0	1187.51	976915306
	High	CMTEEIYNK	1xCarbamidomethyl [C1]; 1xOxidation [M2]	0.0524952	1	2	1	unk	0	1203.5	2.68931e+08
	High	EGYPDFSK		0.0685378	1	2	2	unk	0	942.42	7357194060
	High	GIALPPCCTR	2xCarbamidomethyl [C7; C8]	0.147558	1	2	1	unk	0	1144.56	5.69804e+07
High	unk	len=5724 sp|P18294|KCRF_STRPU Creatine kinase, flagellar OS=Strongylocentrotus purpuratus PE=1 SV=1	>gnl|unk|TR62103_c2_g1_i2_5 len=5724 sp|P18294|KCRF_STRPU Creatine kinase, flagellar OS=Strongylocentrotus purpuratus PE=1 SV=1	137.115	12.6901	16	16	1	1907	215.8	8.87	1.74435e+10	ungrouped_F6
	Confidence	Sequence	Modifications	Qvality PEP	# Protein Groups	# Proteins	# PSMs	Master Protein Accessions	# Missed Cleavages	Theo. MH+ [Da]	Area: F2: Sample
	High	GTGGVDTASTDGTFDISNLDR		1.12799e-10	1	2	6	unk	0	2098.95	7012427219
	High	GGDDLDPDFVLSSR		6.98586e-06	1	2	5	unk	0	1492.69	1.40552e+10
	High	GEDINPLLPEK		0.000460249	1	2	7	unk	0	1224.65	11811014222
	High	SGFTLDGAIR		0.00289387	1	2	6	unk	0	1036.54	9.74375e+09
	High	ALETVAVMIPR		0.000738607	1	2	4	unk	0	1199.68	16067905234
	High	ALETVAVMIPR	1xOxidation [M8]	0.00097752	1	2	2	unk	0	1215.68	2418396608
	High	IFDPVIDAR		0.0129668	1	2	4	unk	0	1045.57	19008977302
	High	IATDALASLEGPLK		1.74989e-06	1	2	4	unk	0	1398.78	2831190668
	High	IVMDALATLDGPLK		1.06509e-06	1	2	4	unk	0	1456.81	3.2508e+09
	High	IVMDALATLDGPLK	1xOxidation [M3]	2.96018e-06	1	2	6	unk	0	1472.8	4.33448e+09
	High	GGAPASGGGAGGGNPNYPDLSK		1.64108e-14	1	2	4	unk	0	1900.88	11640790419
	High	GSYYPLQGMSEEMQNK		3.21629e-07	1	2	2	unk	0	1861.81	5437232192
	High	GSYYPLQGMSEEMQNK	1xOxidation [M]	4.03913e-07	1	2	5	unk	0	1877.8	1614847718
	High	YYPLTGMTDAEQEK		2.08504e-06	1	2	5	unk	0	1645.74	17253673758
	High	YYPLTGMTDAEQEK	1xOxidation [M7]	1.7891e-05	1	2	2	unk	0	1661.74	3.97248e+09
	High	GTGGVDTASTDGTFDISNSDR		9.02376e-10	1	2	2	unk	0	2072.9	2.70042e+09
	High	LGTSEVQQVQTVVDGVK		6.41523e-08	1	2	7	unk	0	1786.95	7703669440
	High	CMTEEIYNK	1xCarbamidomethyl [C1]	0.0229358	1	2	2	unk	0	1187.51	976915306
	High	CMTEEIYNK	1xCarbamidomethyl [C1]; 1xOxidation [M2]	0.0524952	1	2	1	unk	0	1203.5	2.68931e+08
	High	EGYPDFSK		0.0685378	1	2	2	unk	0	942.42	7357194060
	High	GIALPPCCTR	2xCarbamidomethyl [C7; C8]	0.147558	1	2	1	unk	0	1144.56	5.69804e+07
High	unk	len=1678 sp|P37837|TALDO_HUMAN Transaldolase OS=Homo sapiens GN=TALDO1 PE=1 SV=2	>gnl|unk|TR51162_c2_g2_i1_6 len=1678 sp|P37837|TALDO_HUMAN Transaldolase OS=Homo sapiens GN=TALDO1 PE=1 SV=2	76.625	27.907	13	13	1	559	61.8	7.96	17122475260	ungrouped_F6
	Confidence	Sequence	Modifications	Qvality PEP	# Protein Groups	# Proteins	# PSMs	Master Protein Accessions	# Missed Cleavages	Theo. MH+ [Da]	Area: F2: Sample
	High	LLEELANSTDEVTEK		3.92759e-08	1	1	7	unk	0	1690.84	17460824952
	High	GLTTVVCDTGDFEAMEK	1xCarbamidomethyl [C7]	1.79341e-07	1	1	1	unk	0	1872.84	1.84721e+09
	High	LPQYAALIDEAVAYAK		1.42978e-08	1	1	2	unk	0	1735.93	1.00144e+08
	High	ELAGIDLLTISPK		1.23107e-05	1	1	7	unk	0	1369.79	12323100940
	High	VTLISPFVGR		0.00148817	1	1	4	unk	0	1088.65	10043271484
	High	LYEDVGVSK		0.0122379	1	1	1	unk	0	1009.52	10084633560
	High	ANASVLDDQVSLAMDK		1.95999e-08	1	1	3	unk	0	1676.82	8421628353
	High	ANASVLDDQVSLAMDK	1xOxidation [M14]	1.57904e-08	1	1	3	unk	0	1692.81	4268392360
	High	MEMNEPIFR		0.00839589	1	1	2	unk	0	1166.53	1060060060
	High	SGFEPAEDPGVQSVTR		6.00156e-06	1	1	4	unk	0	1675.79	21583499888
	High	MATSLDQLK		0.0230676	1	1	2	unk	0	1006.52	803338451
	High	LSSTWEGIK		0.0407647	1	1	2	unk	0	1020.54	1612360090
	High	MEMNEPIFR	1xOxidation [M3]	0.0580403	1	1	1	unk	0	1182.53	385561910
	High	TVVMGASFR		0.0876851	1	1	1	unk	0	967.503	1651106916
	High	LVTIFGSK		0.115325	1	1	2	unk	0	864.519	839886326
	High	MATSLDQLK	1xOxidation [M1]	0.119684	1	1	2	unk	0	1022.52	547723848
High	unk	len=3178 sp|Q7JQD3|GELS1_LUMTE Gelsolin-like protein 1 OS=Lumbricus terrestris GN=AM PE=1 SV=1	>gnl|unk|TR58561_c5_g2_i1_5 len=3178 sp|Q7JQD3|GELS1_LUMTE Gelsolin-like protein 1 OS=Lumbricus terrestris GN=AM PE=1 SV=1	65.221	10.1983	8	8	1	1059	121	8.59	1.69629e+10	ungrouped_F6
	Confidence	Sequence	Modifications	Qvality PEP	# Protein Groups	# Proteins	# PSMs	Master Protein Accessions	# Missed Cleavages	Theo. MH+ [Da]	Area: F2: Sample
	High	SYFPTLTLLK		0.00721907	1	3	4	unk	0	1182.68	9287473073
	High	TETPWLPISVVGQGK		4.7511e-06	1	2	8	unk	0	1611.87	32543069141
	High	VSDADGSLDMEEIASGNDISK		3.98809e-11	1	2	4	unk	0	2152.96	2544968432
	High	VSDADGSLDMEEIASGNDISK	1xOxidation [M10]	1.65657e-09	1	2	2	unk	0	2168.95	738354923
	High	DSNMALFGSDTEK	1xOxidation [M4]	0.00106077	1	3	1	unk	0	1430.61	4.64395e+08
	High	DSNMALFGSDTEK		0.000191659	1	3	1	unk	0	1414.62	1.18648e+09
	High	YSTQDEYGTAAYK		1.43298e-05	1	4	4	unk	0	1496.65	9.05817e+09
	High	ESAESEPAWNGAGQK		2.2627e-06	1	3	2	unk	0	1560.69	7607225320
	High	NGLSYASNYLNK		0.000339707	1	2	2	unk	0	1343.66	2921749030
	High	ITSTQISLK		0.0244279	1	3	1	unk	0	990.583	4072698088
High	unk	len=3276 sp|Q7JQD3|GELS1_LUMTE Gelsolin-like protein 1 OS=Lumbricus terrestris GN=AM PE=1 SV=1	>gnl|unk|TR58561_c5_g2_i2_6 len=3276 sp|Q7JQD3|GELS1_LUMTE Gelsolin-like protein 1 OS=Lumbricus terrestris GN=AM PE=1 SV=1	65.221	9.89011	8	8	1	1092	125.5	9.5	1.69629e+10	ungrouped_F6
	Confidence	Sequence	Modifications	Qvality PEP	# Protein Groups	# Proteins	# PSMs	Master Protein Accessions	# Missed Cleavages	Theo. MH+ [Da]	Area: F2: Sample
	High	SYFPTLTLLK		0.00721907	1	3	4	unk	0	1182.68	9287473073
	High	TETPWLPISVVGQGK		4.7511e-06	1	2	8	unk	0	1611.87	32543069141
	High	VSDADGSLDMEEIASGNDISK		3.98809e-11	1	2	4	unk	0	2152.96	2544968432
	High	VSDADGSLDMEEIASGNDISK	1xOxidation [M10]	1.65657e-09	1	2	2	unk	0	2168.95	738354923
	High	DSNMALFGSDTEK	1xOxidation [M4]	0.00106077	1	3	1	unk	0	1430.61	4.64395e+08
	High	DSNMALFGSDTEK		0.000191659	1	3	1	unk	0	1414.62	1.18648e+09
	High	YSTQDEYGTAAYK		1.43298e-05	1	4	4	unk	0	1496.65	9.05817e+09
	High	ESAESEPAWNGAGQK		2.2627e-06	1	3	2	unk	0	1560.69	7607225320
	High	NGLSYASNYLNK		0.000339707	1	2	2	unk	0	1343.66	2921749030
	High	ITSTQISLK		0.0244279	1	3	1	unk	0	990.583	4072698088
High	unk	len=2176 sp|O73872|SODC_DANRE Superoxide dismutase [Cu-Zn] OS=Danio rerio GN=sod1 PE=2 SV=1	>gnl|unk|TR57045_c1_g1_i1_6 len=2176 sp|O73872|SODC_DANRE Superoxide dismutase [Cu-Zn] OS=Danio rerio GN=sod1 PE=2 SV=1	29.158	5.8011	3	3	1	724	82	8.7	1.63847e+10	ungrouped_F6
	Confidence	Sequence	Modifications	Qvality PEP	# Protein Groups	# Proteins	# PSMs	Master Protein Accessions	# Missed Cleavages	Theo. MH+ [Da]	Area: F2: Sample
	High	LLSITGPQSIIGR		2.87498e-06	1	2	6	unk	0	1354.81	24973885110
	High	GAGEVTGTIEFVQEGDTVK		5.58951e-10	1	2	7	unk	0	1936.95	8.97192e+09
	High	LACGVIGISK	1xCarbamidomethyl [C3]	0.00336749	1	1	1	unk	0	1017.58	15208319516
High	unk	len=3106 sp|P00920|CAH2_MOUSE Carbonic anhydrase 2 OS=Mus musculus GN=Ca2 PE=1 SV=4	>gnl|unk|TR57723_c1_g2_i1_5 len=3106 sp|P00920|CAH2_MOUSE Carbonic anhydrase 2 OS=Mus musculus GN=Ca2 PE=1 SV=4	12.735	3.86473	3	3	1	1035	119.7	8.69	1.50163e+10	ungrouped_F6
	Confidence	Sequence	Modifications	Qvality PEP	# Protein Groups	# Proteins	# PSMs	Master Protein Accessions	# Missed Cleavages	Theo. MH+ [Da]	Area: F2: Sample
	High	NCTATVEGGFDPSCLLPENK	2xCarbamidomethyl [C2; C14]	4.84091e-07	1	1	1	unk	0	2208.99	317625241
	High	TVDEAIQTDK		0.000815684	1	1	5	unk	0	1119.55	3.85629e+10
	High	GIAVLGSFIK		0.0157807	1	1	2	unk	0	1004.61	6.16849e+09
High	unk	len=453	>gnl|unk|TR11040_c0_g1_i1_6 len=453	3.666	7.28477	1	1	1	151	16.7	8.02	14671771256	ungrouped_F6
	Confidence	Sequence	Modifications	Qvality PEP	# Protein Groups	# Proteins	# PSMs	Master Protein Accessions	# Missed Cleavages	Theo. MH+ [Da]	Area: F2: Sample
	High	LQNTGQLTFTK		0.000605608	1	2	4	unk	0	1250.67	14671771256
High	unk	len=1045 sp|P43689|TPM2_BIOGL Tropomyosin-2 OS=Biomphalaria glabrata PE=2 SV=1	>gnl|unk|TR55272_c1_g1_i3_5 len=1045 sp|P43689|TPM2_BIOGL Tropomyosin-2 OS=Biomphalaria glabrata PE=2 SV=1	51.693	24.4253	8	0	0	348	40.7	4.97	14466301157	ungrouped_F6
	Confidence	Sequence	Modifications	Qvality PEP	# Protein Groups	# Proteins	# PSMs	Master Protein Accessions	# Missed Cleavages	Theo. MH+ [Da]	Area: F2: Sample
	High	LILLEEDNGK		0.000825265	3	6	26	unk; unk; unk	0	1143.63	117295401008
	High	LQMTEQQLEVAEAK		4.11053e-07	3	6	39	unk; unk; unk	0	1617.82	270529011819
	High	LQMTEQQLEVAEAK	1xOxidation [M3]	2.00391e-07	3	6	28	unk; unk; unk	0	1633.81	124685439664
	High	ILELEQQMK		0.0114829	1	4	4	unk	0	1131.61	14466301157
	High	LETIEVEADENLR		1.83139e-05	3	6	13	unk; unk; unk	0	1530.76	63759811205
	High	VAQLTDEITTLR		2.51053e-05	2	4	138	unk; unk	0	1359.75	296268710096
	High	ILELEQQMK	1xOxidation [M8]	0.0157807	1	4	2	unk	0	1147.6	2.96498e+09
	High	QEEALGDTR		0.0263143	3	6	2	unk; unk; unk	0	1018.48	5413847834
	High	DGLDEASNR		0.0593461	2	4	2	unk; unk	0	976.433	1.00833e+10
	High	AEGAEGQVK		0.0720213	2	5	1	unk; unk	0	888.442	3.36362e+06
High	unk	len=621	>gnl|unk|TR31340_c0_g1_i1_4 len=621	4.313	4.34783	1	1	1	207	23.7	6.61	14466301157	ungrouped_F6
	Confidence	Sequence	Modifications	Qvality PEP	# Protein Groups	# Proteins	# PSMs	Master Protein Accessions	# Missed Cleavages	Theo. MH+ [Da]	Area: F2: Sample
	High	ILELEQQMK		0.0114829	1	4	4	unk	0	1131.61	14466301157
	High	ILELEQQMK	1xOxidation [M8]	0.0157807	1	4	2	unk	0	1147.6	2.96498e+09
High	unk	len=520 sp|P43689|TPM2_BIOGL Tropomyosin-2 OS=Biomphalaria glabrata PE=2 SV=1	>gnl|unk|TR44738_c0_g1_i1_2 len=520 sp|P43689|TPM2_BIOGL Tropomyosin-2 OS=Biomphalaria glabrata PE=2 SV=1	48.819	43.3526	7	1	1	173	20	4.84	14466301157	ungrouped_F6
	Confidence	Sequence	Modifications	Qvality PEP	# Protein Groups	# Proteins	# PSMs	Master Protein Accessions	# Missed Cleavages	Theo. MH+ [Da]	Area: F2: Sample
	High	LILLEEDNGK		0.000825265	3	6	26	unk; unk; unk	0	1143.63	117295401008
	High	LQMTEQQLEVAEAK		4.11053e-07	3	6	39	unk; unk; unk	0	1617.82	270529011819
	High	LQMTEQQLEVAEAK	1xOxidation [M3]	2.00391e-07	3	6	28	unk; unk; unk	0	1633.81	124685439664
	High	ILELEQQMK		0.0114829	1	4	4	unk	0	1131.61	14466301157
	High	LETIEVEADENLR		1.83139e-05	3	6	13	unk; unk; unk	0	1530.76	63759811205
	High	ETLQIEMEAIR		0.00202752	2	2	1	unk; unk	0	1332.68	183364063
	High	ETLQIEMEAIR	1xOxidation [M7]	0.00382812	2	2	2	unk; unk	0	1348.68	3.26014e+08
	High	ILELEQQMK	1xOxidation [M8]	0.0157807	1	4	2	unk	0	1147.6	2.96498e+09
	High	QEEALGDTR		0.0263143	3	6	2	unk; unk; unk	0	1018.48	5413847834
	High	LALDESSEK		0.0196419	2	2	1	unk; unk	0	991.494	10125426012
High	unk	len=464	>gnl|unk|TR58369_c0_g1_i8_6 len=464	4.541	12.3377	2	0	0	154	17.8	4.78	13513303248	ungrouped_F6
	Confidence	Sequence	Modifications	Qvality PEP	# Protein Groups	# Proteins	# PSMs	Master Protein Accessions	# Missed Cleavages	Theo. MH+ [Da]	Area: F2: Sample
	High	EAEEVFEILK		0.00133196	1	5	30	unk	0	1206.63	13513303248
	High	DVQPEQYEK		0.0848709	2	6	2	unk; unk	0	1135.53	11099199680
High	unk	len=2497 sp|Q5MJ86|G3P2_DANRE Glyceraldehyde-3-phosphate dehydrogenase 2 OS=Danio rerio GN=gapdh-2 PE=2 SV=1	>gnl|unk|TR57975_c3_g2_i2_4 len=2497 sp|Q5MJ86|G3P2_DANRE Glyceraldehyde-3-phosphate dehydrogenase 2 OS=Danio rerio GN=gapdh-2 PE=2 SV=1	111.879	17.0673	9	8	1	832	93.5	8.95	1.33564e+10	ungrouped_F6
	Confidence	Sequence	Modifications	Qvality PEP	# Protein Groups	# Proteins	# PSMs	Master Protein Accessions	# Missed Cleavages	Theo. MH+ [Da]	Area: F2: Sample
	High	YLGYTEDEVVSQDFR		2.11207e-07	1	1	3	unk	0	1820.83	30512119616
	High	VIISAPSADAPMFVMGVNEK		6.34835e-09	1	1	4	unk	0	2076.05	1714020797
	High	EYNPATMNIVSNASCTTNCLAPLAK	2xCarbamidomethyl [C15; C19]	1.79341e-07	1	1	1	unk	0	2740.27	268372880
	High	EYNPATMNIVSNASCTTNCLAPLAK	2xCarbamidomethyl [C15; C19]; 1xOxidation [M7]	0.0013165	1	1	1	unk	0	2756.27	6.12321e+07
	High	VIISAPSADAPMFVMGVNEK	1xOxidation [M]	9.01292e-09	1	1	8	unk	0	2092.05	1361443639
	High	VIISAPSADAPMFVMGVNEK	2xOxidation [M12; M15]	7.71515e-06	1	1	3	unk	0	2108.04	6.83005e+08
	High	VVDLICYMASK	1xCarbamidomethyl [C6]	0.000122955	1	1	3	unk	0	1298.65	9.33549e+08
	High	VVDLICYMASK	1xCarbamidomethyl [C6]; 1xOxidation [M8]	0.000471127	1	1	2	unk	0	1314.64	369605642
	High	SSIFDANAGIALNDGFVK		7.87043e-08	1	1	2	unk	0	1838.93	599411172
	High	LVSWYDNEFGYSFR		1.08392e-06	1	1	3	unk	0	1782.81	1.48817e+09
	High	VPVPDVSVVDLTIR		4.83509e-06	1	1	4	unk	0	1508.87	3883957708
	High	GAAQNIIPASTGAAK		3.66989e-05	2	2	5	unk; unk	0	1369.74	56032664272
	High	SLIVNGQTIK		0.0163364	1	1	2	unk	0	1072.64	5.67327e+09
High	unk	len=608	>gnl|unk|TR51647_c5_g2_i4_6 len=608	13.379	6.93069	1	1	1	202	22.2	9.66	12540974442	ungrouped_F6
	Confidence	Sequence	Modifications	Qvality PEP	# Protein Groups	# Proteins	# PSMs	Master Protein Accessions	# Missed Cleavages	Theo. MH+ [Da]	Area: F2: Sample
	High	PGTAAADQMSSSAK		4.30717e-07	1	2	4	unk	0	1321.61	12540974442
	High	PGTAAADQMSSSAK	1xOxidation [M9]	3.3661e-06	1	2	3	unk	0	1337.6	3.1439e+08
High	unk	len=674	>gnl|unk|TR51647_c5_g2_i5_6 len=674	13.379	6.22222	1	1	1	225	24.4	9.76	12540974442	ungrouped_F6
	Confidence	Sequence	Modifications	Qvality PEP	# Protein Groups	# Proteins	# PSMs	Master Protein Accessions	# Missed Cleavages	Theo. MH+ [Da]	Area: F2: Sample
	High	PGTAAADQMSSSAK		4.30717e-07	1	2	4	unk	0	1321.61	12540974442
	High	PGTAAADQMSSSAK	1xOxidation [M9]	3.3661e-06	1	2	3	unk	0	1337.6	3.1439e+08
High	unk	len=504 sp|Q5RDA4|LG3BP_PONAB Galectin-3-binding protein OS=Pongo abelii GN=LGALS3BP PE=1 SV=1	>gnl|unk|TR52239_c4_g1_i9_5 len=504 sp|Q5RDA4|LG3BP_PONAB Galectin-3-binding protein OS=Pongo abelii GN=LGALS3BP PE=1 SV=1	4.434	6.58683	1	1	1	167	17.8	4.15	12404789632	ungrouped_F6
	Confidence	Sequence	Modifications	Qvality PEP	# Protein Groups	# Proteins	# PSMs	Master Protein Accessions	# Missed Cleavages	Theo. MH+ [Da]	Area: F2: Sample
	High	LVDGDSDLEGR		0.0001244	1	1	4	unk	0	1175.55	12404789632
High	unk	len=1434 sp|Q9UGM3|DMBT1_HUMAN Deleted in malignant brain tumors 1 protein OS=Homo sapiens GN=DMBT1 PE=1 SV=2	>gnl|unk|TR52239_c4_g1_i7_5 len=1434 sp|Q9UGM3|DMBT1_HUMAN Deleted in malignant brain tumors 1 protein OS=Homo sapiens GN=DMBT1 PE=1 SV=2	13.893	9.22432	4	4	1	477	50.1	4.17	1.22869e+10	ungrouped_F6
	Confidence	Sequence	Modifications	Qvality PEP	# Protein Groups	# Proteins	# PSMs	Master Protein Accessions	# Missed Cleavages	Theo. MH+ [Da]	Area: F2: Sample
	High	LVDGPTSAEGR		0.000237892	1	2	5	unk	0	1101.55	18794637224
	High	LVDGSTSAEGR		0.000290149	1	3	3	unk	0	1091.53	3793799863
	High	LVDGTLDSEGR		0.000231046	1	2	3	unk	0	1161.57	14272128592
	High	LVDGSSSNEGR		0.0409955	1	7	1	unk	0	1120.52	1.97031e+07
High	unk	len=3405 sp|Q9W7L2|ENOA_SCEUN Alpha-enolase OS=Sceloporus undulatus PE=2 SV=3	>gnl|unk|TR45866_c0_g1_i1_6 len=3405 sp|Q9W7L2|ENOA_SCEUN Alpha-enolase OS=Sceloporus undulatus PE=2 SV=3	106.255	11.7284	9	9	1	1134	128.6	8.73	1.2223e+10	ungrouped_F6
	Confidence	Sequence	Modifications	Qvality PEP	# Protein Groups	# Proteins	# PSMs	Master Protein Accessions	# Missed Cleavages	Theo. MH+ [Da]	Area: F2: Sample
	High	YGQDATNVGDEGGFAPNILENK		1.65287e-12	1	1	4	unk	0	2309.07	4271481551
	High	IEEELGDQAVFAGEK		1.33139e-07	1	1	4	unk	0	1634.79	15671681032
	High	AISNINDIIAPALIEK		1.55508e-05	1	1	6	unk	0	1694.97	9993117081
	High	LAMQEFMLLPTGAK	2xOxidation [M3; M7]	0.000185059	1	1	1	unk	0	1581.8	1.25129e+08
	High	LAMQEFMLLPTGAK	1xOxidation [M]	6.10766e-06	1	1	3	unk	0	1565.81	592662866
	High	LAMQEFMLLPTGAK		2.51658e-07	1	1	2	unk	0	1549.81	1.82491e+09
	High	AAVPSGASTGIYEALELR		1.42978e-08	1	2	4	unk	0	1804.94	3.31998e+09
	High	EALNLIMEAIEK		4.82923e-05	1	1	4	unk	0	1373.73	1.7541e+09
	High	EALNLIMEAIEK	1xOxidation [M7]	0.000160854	1	1	6	unk	0	1389.73	2.16648e+09
	High	VMLTLDGTDNK		0.000146503	1	1	2	unk	0	1206.6	1.10042e+10
	High	VMLTLDGTDNK	1xOxidation [M2]	0.000717355	1	1	3	unk	0	1222.6	1408574636
	High	MGAEIYQNLK		0.00100647	1	1	3	unk	0	1166.59	5102147364
	High	MGAEIYQNLK	1xOxidation [M1]	0.00212439	1	1	1	unk	0	1182.58	724427648
	High	VNQIGSVTESIEACK	1xCarbamidomethyl [C14]	2.79558e-07	1	1	3	unk	0	1634.81	3.17364e+09
High	unk	len=338 sp|Q9UGM3|DMBT1_HUMAN Deleted in malignant brain tumors 1 protein OS=Homo sapiens GN=DMBT1 PE=1 SV=2	>gnl|unk|TR52239_c4_g1_i2_5 len=338 sp|Q9UGM3|DMBT1_HUMAN Deleted in malignant brain tumors 1 protein OS=Homo sapiens GN=DMBT1 PE=1 SV=2	4.636	9.82143	1	1	1	112	11.6	4.25	11411691352	ungrouped_F6
	Confidence	Sequence	Modifications	Qvality PEP	# Protein Groups	# Proteins	# PSMs	Master Protein Accessions	# Missed Cleavages	Theo. MH+ [Da]	Area: F2: Sample
	High	LVDGLTSAEGR		8.21708e-05	1	2	3	unk	0	1117.58	11411691352
High	unk	len=733 sp|Q9UGM3|DMBT1_HUMAN Deleted in malignant brain tumors 1 protein OS=Homo sapiens GN=DMBT1 PE=1 SV=2	>gnl|unk|TR52239_c5_g1_i3_2 len=733 sp|Q9UGM3|DMBT1_HUMAN Deleted in malignant brain tumors 1 protein OS=Homo sapiens GN=DMBT1 PE=1 SV=2	10.359	13.1148	3	1	1	244	25.3	3.97	11411691352	ungrouped_F6
	Confidence	Sequence	Modifications	Qvality PEP	# Protein Groups	# Proteins	# PSMs	Master Protein Accessions	# Missed Cleavages	Theo. MH+ [Da]	Area: F2: Sample
	High	LVDGLTSAEGR		8.21708e-05	1	2	3	unk	0	1117.58	11411691352
	High	LVDGTSDSEGR		0.000300497	4	11	3	unk; unk; unk; unk	0	1135.52	9389370900
	High	CAALEDGTLR	1xCarbamidomethyl [C1]	0.0332434	2	5	2	unk; unk	0	1105.53	1922294464
High	unk	len=1378 sp|O76536|HYAL_STRPU Hyalin (Fragment) OS=Strongylocentrotus purpuratus PE=2 SV=1	>gnl|unk|TR55928_c0_g1_i1_6 len=1378 sp|O76536|HYAL_STRPU Hyalin (Fragment) OS=Strongylocentrotus purpuratus PE=2 SV=1	5.642	3.05677	1	1	1	458	46.5	3.85	1.1307e+10	ungrouped_F6
	Confidence	Sequence	Modifications	Qvality PEP	# Protein Groups	# Proteins	# PSMs	Master Protein Accessions	# Missed Cleavages	Theo. MH+ [Da]	Area: F2: Sample
	High	NSGDLFGVGSTPVR		1.03925e-05	1	3	3	unk	0	1405.71	1.1307e+10
High	unk	len=259 sp|O96530|HYAL_LYTVA Hyalin (Fragment) OS=Lytechinus variegatus PE=2 SV=1	>gnl|unk|TR29615_c0_g1_i1_4 len=259 sp|O96530|HYAL_LYTVA Hyalin (Fragment) OS=Lytechinus variegatus PE=2 SV=1	5.642	16.2791	1	1	1	86	8.8	4.32	1.1307e+10	ungrouped_F6
	Confidence	Sequence	Modifications	Qvality PEP	# Protein Groups	# Proteins	# PSMs	Master Protein Accessions	# Missed Cleavages	Theo. MH+ [Da]	Area: F2: Sample
	High	NSGDLFGVGSTPVR		1.03925e-05	1	3	3	unk	0	1405.71	1.1307e+10
High	unk	len=276 sp|Q8MPM1|GELS2_LUMTE Gelsolin-like protein 2 OS=Lumbricus terrestris GN=gelsolin PE=1 SV=1	>gnl|unk|TR14417_c0_g1_i1_1 len=276 sp|Q8MPM1|GELS2_LUMTE Gelsolin-like protein 2 OS=Lumbricus terrestris GN=gelsolin PE=1 SV=1	10.075	33.6957	3	3	1	92	10.3	8	1.06886e+10	ungrouped_F6
	Confidence	Sequence	Modifications	Qvality PEP	# Protein Groups	# Proteins	# PSMs	Master Protein Accessions	# Missed Cleavages	Theo. MH+ [Da]	Area: F2: Sample
	High	LDSNDVFIVDTR		2.90525e-05	1	1	3	unk	0	1393.7	6785690921
	High	LQNTGQLTFTK		0.000605608	1	2	4	unk	0	1250.67	14671771256
	High	VAEGIPLK		0.0830418	1	1	5	unk	0	826.503	1.06084e+10
High	unk	len=3042	>gnl|unk|TR55888_c4_g1_i1_4 len=3042	46.567	4.73373	3	3	1	1014	116.8	8.28	10390037558	ungrouped_F6
	Confidence	Sequence	Modifications	Qvality PEP	# Protein Groups	# Proteins	# PSMs	Master Protein Accessions	# Missed Cleavages	Theo. MH+ [Da]	Area: F2: Sample
	High	TITMAETLAEGEEFLK		7.47635e-09	1	1	5	unk	0	1782.88	1.00457e+09
	High	TITMAETLAEGEEFLK	1xOxidation [M4]	6.05125e-08	1	1	11	unk	0	1798.88	1619103264
	High	GEQEQIDEALAASEVPAIPR		1.28863e-09	1	1	3	unk	0	2123.06	924008498
	High	ELLGDEPIGSTR		0.000471127	1	1	3	unk	0	1286.66	28627000912
High	unk	len=4433 sp|Q9JLB4|CUBN_MOUSE Cubilin OS=Mus musculus GN=Cubn PE=1 SV=3	>gnl|unk|TR48685_c0_g1_i1_4 len=4433 sp|Q9JLB4|CUBN_MOUSE Cubilin OS=Mus musculus GN=Cubn PE=1 SV=3	59.945	10.6297	13	13	1	1477	167	8.91	1.00305e+10	ungrouped_F6
	Confidence	Sequence	Modifications	Qvality PEP	# Protein Groups	# Proteins	# PSMs	Master Protein Accessions	# Missed Cleavages	Theo. MH+ [Da]	Area: F2: Sample
	High	FTGEPGGSLSVIFK		2.46692e-05	1	1	5	unk	0	1438.76	9330977192
	High	AVVIENNQAWIR		0.000120116	1	1	6	unk	0	1412.76	1.44127e+10
	High	FDTEPNYDFFSLGTGER		0.000449622	1	1	1	unk	0	1994.88	6.40107e+07
	High	LPDPPGFDTPNNEAWIYFR		4.57723e-09	1	1	2	unk	0	2249.07	359353189
	High	IEVNFLEFTTEPR		4.61435e-06	1	1	4	unk	0	1594.81	1.27654e+09
	High	EVITYANNIWLK		7.22621e-05	1	1	3	unk	0	1463.79	1470958096
	High	DGSNYVITSASGNR		6.13597e-05	1	1	2	unk	0	1440.67	2772885351
	High	YDTVSAGYGSSPAR		5.53032e-06	1	1	3	unk	0	1430.65	6.19652e+09
	High	FTSDPANAR		0.0351858	1	1	1	unk	0	978.464	6347955604
	High	SDVSVIDR		0.0790598	1	1	3	unk	0	890.458	5.11314e+09
	High	IVSPNFPR		0.111703	1	1	1	unk	0	929.52	5.92625e+09
	High	ITGSSLPR		0.118424	1	1	1	unk	0	830.473	3435379660
	High	ENVMWLSFR		0.164366	1	1	1	unk	0	1181.58
High	unk	len=546 sp|Q6P9T8|TBB4B_RAT Tubulin beta-4B chain OS=Rattus norvegicus GN=Tubb4b PE=1 SV=1	>gnl|unk|TR57413_c5_g1_i1_1 len=546 sp|Q6P9T8|TBB4B_RAT Tubulin beta-4B chain OS=Rattus norvegicus GN=Tubb4b PE=1 SV=1	14.712	14.8352	2	1	1	182	20	6.33	9986825376	ungrouped_F6
	Confidence	Sequence	Modifications	Qvality PEP	# Protein Groups	# Proteins	# PSMs	Master Protein Accessions	# Missed Cleavages	Theo. MH+ [Da]	Area: F2: Sample
	High	AVLVDLEPGTMDSVR	1xOxidation [M11]	0.00100062	1	9	2	unk	0	1617.82	4.14058e+09
	High	AVLVDLEPGTMDSVR		4.03428e-06	1	9	2	unk	0	1601.82	9986825376
	High	INVYYNEATGGK		2.64604e-05	4	14	3	unk; unk; unk; unk	0	1328.65	4978898942
High	unk	len=486 sp|P11833|TBB_PARLI Tubulin beta chain OS=Paracentrotus lividus PE=2 SV=1	>gnl|unk|TR63885_c5_g5_i3_4 len=486 sp|P11833|TBB_PARLI Tubulin beta chain OS=Paracentrotus lividus PE=2 SV=1	14.712	16.6667	2	1	1	162	17.6	4.92	9986825376	ungrouped_F6
	Confidence	Sequence	Modifications	Qvality PEP	# Protein Groups	# Proteins	# PSMs	Master Protein Accessions	# Missed Cleavages	Theo. MH+ [Da]	Area: F2: Sample
	High	AVLVDLEPGTMDSVR	1xOxidation [M11]	0.00100062	1	9	2	unk	0	1617.82	4.14058e+09
	High	AVLVDLEPGTMDSVR		4.03428e-06	1	9	2	unk	0	1601.82	9986825376
	High	INVYYNEATGGK		2.64604e-05	4	14	3	unk; unk; unk; unk	0	1328.65	4978898942
High	unk	len=670 sp|Q6P9T8|TBB4B_RAT Tubulin beta-4B chain OS=Rattus norvegicus GN=Tubb4b PE=1 SV=1	>gnl|unk|TR63885_c5_g5_i4_4 len=670 sp|Q6P9T8|TBB4B_RAT Tubulin beta-4B chain OS=Rattus norvegicus GN=Tubb4b PE=1 SV=1	14.712	12.1076	2	1	1	223	24.3	5.58	9986825376	ungrouped_F6
	Confidence	Sequence	Modifications	Qvality PEP	# Protein Groups	# Proteins	# PSMs	Master Protein Accessions	# Missed Cleavages	Theo. MH+ [Da]	Area: F2: Sample
	High	AVLVDLEPGTMDSVR	1xOxidation [M11]	0.00100062	1	9	2	unk	0	1617.82	4.14058e+09
	High	AVLVDLEPGTMDSVR		4.03428e-06	1	9	2	unk	0	1601.82	9986825376
	High	INVYYNEATGGK		2.64604e-05	4	14	3	unk; unk; unk; unk	0	1328.65	4978898942
High	unk	len=518 sp|Q6P9T8|TBB4B_RAT Tubulin beta-4B chain OS=Rattus norvegicus GN=Tubb4b PE=1 SV=1	>gnl|unk|TR57413_c5_g1_i3_3 len=518 sp|Q6P9T8|TBB4B_RAT Tubulin beta-4B chain OS=Rattus norvegicus GN=Tubb4b PE=1 SV=1	14.712	15.6977	2	1	1	172	19	5.03	9986825376	ungrouped_F6
	Confidence	Sequence	Modifications	Qvality PEP	# Protein Groups	# Proteins	# PSMs	Master Protein Accessions	# Missed Cleavages	Theo. MH+ [Da]	Area: F2: Sample
	High	AVLVDLEPGTMDSVR	1xOxidation [M11]	0.00100062	1	9	2	unk	0	1617.82	4.14058e+09
	High	AVLVDLEPGTMDSVR		4.03428e-06	1	9	2	unk	0	1601.82	9986825376
	High	INVYYNEATGGK		2.64604e-05	4	14	3	unk; unk; unk; unk	0	1328.65	4978898942
High	unk	len=410 sp|P11833|TBB_PARLI Tubulin beta chain OS=Paracentrotus lividus PE=2 SV=1	>gnl|unk|TR28918_c0_g1_i1_6 len=410 sp|P11833|TBB_PARLI Tubulin beta chain OS=Paracentrotus lividus PE=2 SV=1	14.712	19.8529	2	1	1	136	15.1	4.84	9986825376	ungrouped_F6
	Confidence	Sequence	Modifications	Qvality PEP	# Protein Groups	# Proteins	# PSMs	Master Protein Accessions	# Missed Cleavages	Theo. MH+ [Da]	Area: F2: Sample
	High	AVLVDLEPGTMDSVR	1xOxidation [M11]	0.00100062	1	9	2	unk	0	1617.82	4.14058e+09
	High	AVLVDLEPGTMDSVR		4.03428e-06	1	9	2	unk	0	1601.82	9986825376
	High	INVYYNEATGGK		2.64604e-05	4	14	3	unk; unk; unk; unk	0	1328.65	4978898942
High	unk	len=402 sp|P11833|TBB_PARLI Tubulin beta chain OS=Paracentrotus lividus PE=2 SV=1	>gnl|unk|TR28918_c0_g1_i2_6 len=402 sp|P11833|TBB_PARLI Tubulin beta chain OS=Paracentrotus lividus PE=2 SV=1	14.712	20.3008	2	1	1	133	14.6	5.8	9986825376	ungrouped_F6
	Confidence	Sequence	Modifications	Qvality PEP	# Protein Groups	# Proteins	# PSMs	Master Protein Accessions	# Missed Cleavages	Theo. MH+ [Da]	Area: F2: Sample
	High	AVLVDLEPGTMDSVR	1xOxidation [M11]	0.00100062	1	9	2	unk	0	1617.82	4.14058e+09
	High	AVLVDLEPGTMDSVR		4.03428e-06	1	9	2	unk	0	1601.82	9986825376
	High	INVYYNEATGGK		2.64604e-05	4	14	3	unk; unk; unk; unk	0	1328.65	4978898942
High	unk	len=517 sp|Q95218|DMBT1_RABIT Deleted in malignant brain tumors 1 protein OS=Oryctolagus cuniculus GN=Dmbt1 PE=1 SV=2	>gnl|unk|TR52239_c4_g1_i6_4 len=517 sp|Q95218|DMBT1_RABIT Deleted in malignant brain tumors 1 protein OS=Oryctolagus cuniculus GN=Dmbt1 PE=1 SV=2	7.737	12.7907	2	0	0	172	18	4.37	9469417788	ungrouped_F6
	Confidence	Sequence	Modifications	Qvality PEP	# Protein Groups	# Proteins	# PSMs	Master Protein Accessions	# Missed Cleavages	Theo. MH+ [Da]	Area: F2: Sample
	High	LVDGPTSAEGR		0.000237892	1	2	5	unk	0	1101.55	18794637224
	High	LVDGTTSNEGR		0.000668811	1	2	1	unk	0	1148.55	144198352
High	unk	len=287 sp|O73872|SODC_DANRE Superoxide dismutase [Cu-Zn] OS=Danio rerio GN=sod1 PE=2 SV=1	>gnl|unk|TR3068_c0_g1_i1_3 len=287 sp|O73872|SODC_DANRE Superoxide dismutase [Cu-Zn] OS=Danio rerio GN=sod1 PE=2 SV=1	16.632	20	1	1	1	95	10.1	6.71	8.97192e+09	ungrouped_F6
	Confidence	Sequence	Modifications	Qvality PEP	# Protein Groups	# Proteins	# PSMs	Master Protein Accessions	# Missed Cleavages	Theo. MH+ [Da]	Area: F2: Sample
	High	GAGEVTGTIEFVQEGDTVK		5.58951e-10	1	2	7	unk	0	1936.95	8.97192e+09
High	unk	len=3763 sp|Q65YR7|CYTA2_DICDI Cystatin-A2 OS=Dictyostelium discoideum GN=cpiB PE=2 SV=1	>gnl|unk|TR60687_c4_g1_i3_5 len=3763 sp|Q65YR7|CYTA2_DICDI Cystatin-A2 OS=Dictyostelium discoideum GN=cpiB PE=2 SV=1	4.019	0.956938	1	1	1	1254	144.4	8.87	8085774547	ungrouped_F6
	Confidence	Sequence	Modifications	Qvality PEP	# Protein Groups	# Proteins	# PSMs	Master Protein Accessions	# Missed Cleavages	Theo. MH+ [Da]	Area: F2: Sample
	High	TEPSSEVAEFLK		0.000293558	1	1	2	unk	0	1336.66	8085774547
High	unk	len=2935 sp|Q5E9E2|MYL9_BOVIN Myosin regulatory light polypeptide 9 OS=Bos taurus GN=MYL9 PE=2 SV=3	>gnl|unk|TR48897_c2_g1_i1_4 len=2935 sp|Q5E9E2|MYL9_BOVIN Myosin regulatory light polypeptide 9 OS=Bos taurus GN=MYL9 PE=2 SV=3	41.494	7.05521	5	5	1	978	112.5	8.07	7.9278e+09	ungrouped_F6
	Confidence	Sequence	Modifications	Qvality PEP	# Protein Groups	# Proteins	# PSMs	Master Protein Accessions	# Missed Cleavages	Theo. MH+ [Da]	Area: F2: Sample
	High	GAPIDEEGNLDYNGFVR		1.47038e-07	1	1	3	unk	0	1865.87	12212476272
	High	EAFTLIDQNR		0.0090015	1	1	4	unk	0	1206.61	4854114560
	High	LNGTDPEETILNAFK		1.99224e-07	1	1	4	unk	0	1661.84	5049126264
	High	ATSNVFAMFDQSQIQEFK	1xOxidation [M8]	1.26169e-06	1	2	2	unk	0	2106.98	4.41973e+08
	High	ATSNVFAMFDQSQIQEFK		2.99135e-05	1	2	4	unk	0	2090.99	2.88753e+08
	High	LFDEENTGK		0.00760661	1	1	4	unk	0	1052.49	6.52181e+09
High	unk	len=314 sp|P62972|UBIQP_XENLA Polyubiquitin (Fragment) OS=Xenopus laevis PE=1 SV=2	>gnl|unk|TR43647_c0_g2_i3_6 len=314 sp|P62972|UBIQP_XENLA Polyubiquitin (Fragment) OS=Xenopus laevis PE=1 SV=2	2.289	8.65385	1	1	1	104	11.7	5.57	7604156616	ungrouped_F6
	Confidence	Sequence	Modifications	Qvality PEP	# Protein Groups	# Proteins	# PSMs	Master Protein Accessions	# Missed Cleavages	Theo. MH+ [Da]	Area: F2: Sample
	High	TLSDYNIQK		0.010286	1	16	4	unk	0	1081.55	7604156616
High	unk	len=347 sp|P22589|UBIQP_PHYIN Polyubiquitin OS=Phytophthora infestans PE=1 SV=2	>gnl|unk|TR7432_c0_g1_i1_6 len=347 sp|P22589|UBIQP_PHYIN Polyubiquitin OS=Phytophthora infestans PE=1 SV=2	2.289	7.82609	1	1	1	115	12.8	8.44	7604156616	ungrouped_F6
	Confidence	Sequence	Modifications	Qvality PEP	# Protein Groups	# Proteins	# PSMs	Master Protein Accessions	# Missed Cleavages	Theo. MH+ [Da]	Area: F2: Sample
	High	TLSDYNIQK		0.010286	1	16	4	unk	0	1081.55	7604156616
High	unk	len=440 sp|P0CG69|UBIQP_DROME Polyubiquitin OS=Drosophila melanogaster GN=Ubi-p63E PE=3 SV=1	>gnl|unk|TR20035_c0_g1_i1_6 len=440 sp|P0CG69|UBIQP_DROME Polyubiquitin OS=Drosophila melanogaster GN=Ubi-p63E PE=3 SV=1	2.289	12.3288	1	1	1	146	16.4	8.34	7604156616	ungrouped_F6
	Confidence	Sequence	Modifications	Qvality PEP	# Protein Groups	# Proteins	# PSMs	Master Protein Accessions	# Missed Cleavages	Theo. MH+ [Da]	Area: F2: Sample
	High	TLSDYNIQK		0.010286	1	16	4	unk	0	1081.55	7604156616
High	unk	len=366 sp|P18101|RL40_DROME Ubiquitin-60S ribosomal protein L40 OS=Drosophila melanogaster GN=RpL40 PE=1 SV=2	>gnl|unk|TR39620_c0_g2_i1_1 len=366 sp|P18101|RL40_DROME Ubiquitin-60S ribosomal protein L40 OS=Drosophila melanogaster GN=RpL40 PE=1 SV=2	2.289	7.37705	1	1	1	122	13.9	8.79	7604156616	ungrouped_F6
	Confidence	Sequence	Modifications	Qvality PEP	# Protein Groups	# Proteins	# PSMs	Master Protein Accessions	# Missed Cleavages	Theo. MH+ [Da]	Area: F2: Sample
	High	TLSDYNIQK		0.010286	1	16	4	unk	0	1081.55	7604156616
High	unk	len=425 sp|P62972|UBIQP_XENLA Polyubiquitin (Fragment) OS=Xenopus laevis PE=1 SV=2	>gnl|unk|TR43647_c0_g2_i1_6 len=425 sp|P62972|UBIQP_XENLA Polyubiquitin (Fragment) OS=Xenopus laevis PE=1 SV=2	2.289	12.6761	1	1	1	142	16	6.58	7604156616	ungrouped_F6
	Confidence	Sequence	Modifications	Qvality PEP	# Protein Groups	# Proteins	# PSMs	Master Protein Accessions	# Missed Cleavages	Theo. MH+ [Da]	Area: F2: Sample
	High	TLSDYNIQK		0.010286	1	16	4	unk	0	1081.55	7604156616
High	unk	len=435 sp|P18101|RL40_DROME Ubiquitin-60S ribosomal protein L40 OS=Drosophila melanogaster GN=RpL40 PE=1 SV=2	>gnl|unk|TR33389_c0_g1_i1_6 len=435 sp|P18101|RL40_DROME Ubiquitin-60S ribosomal protein L40 OS=Drosophila melanogaster GN=RpL40 PE=1 SV=2	2.289	6.25	1	1	1	144	16.5	9.85	7604156616	ungrouped_F6
	Confidence	Sequence	Modifications	Qvality PEP	# Protein Groups	# Proteins	# PSMs	Master Protein Accessions	# Missed Cleavages	Theo. MH+ [Da]	Area: F2: Sample
	High	TLSDYNIQK		0.010286	1	16	4	unk	0	1081.55	7604156616
High	unk	len=476 sp|P59669|UBIQP_GEOCY Polyubiquitin OS=Geodia cydonium PE=2 SV=2	>gnl|unk|TR7432_c0_g2_i1_6 len=476 sp|P59669|UBIQP_GEOCY Polyubiquitin OS=Geodia cydonium PE=2 SV=2	2.289	11.3208	1	1	1	159	17.9	7.4	7604156616	ungrouped_F6
	Confidence	Sequence	Modifications	Qvality PEP	# Protein Groups	# Proteins	# PSMs	Master Protein Accessions	# Missed Cleavages	Theo. MH+ [Da]	Area: F2: Sample
	High	TLSDYNIQK		0.010286	1	16	4	unk	0	1081.55	7604156616
High	unk	len=985 sp|P23398|UBIQP_STRPU Polyubiquitin (Fragment) OS=Strongylocentrotus purpuratus PE=2 SV=2	>gnl|unk|TR46377_c2_g2_i1_5 len=985 sp|P23398|UBIQP_STRPU Polyubiquitin (Fragment) OS=Strongylocentrotus purpuratus PE=2 SV=2	2.289	2.7439	1	1	1	328	38.4	9.54	7604156616	ungrouped_F6
	Confidence	Sequence	Modifications	Qvality PEP	# Protein Groups	# Proteins	# PSMs	Master Protein Accessions	# Missed Cleavages	Theo. MH+ [Da]	Area: F2: Sample
	High	TLSDYNIQK		0.010286	1	16	4	unk	0	1081.55	7604156616
High	unk	len=447 sp|P0CG69|UBIQP_DROME Polyubiquitin OS=Drosophila melanogaster GN=Ubi-p63E PE=3 SV=1	>gnl|unk|TR36356_c0_g1_i1_4 len=447 sp|P0CG69|UBIQP_DROME Polyubiquitin OS=Drosophila melanogaster GN=Ubi-p63E PE=3 SV=1	2.289	12.0805	1	1	1	149	16.7	8.34	7604156616	ungrouped_F6
	Confidence	Sequence	Modifications	Qvality PEP	# Protein Groups	# Proteins	# PSMs	Master Protein Accessions	# Missed Cleavages	Theo. MH+ [Da]	Area: F2: Sample
	High	TLSDYNIQK		0.010286	1	16	4	unk	0	1081.55	7604156616
High	unk	len=260 sp|P62972|UBIQP_XENLA Polyubiquitin (Fragment) OS=Xenopus laevis PE=1 SV=2	>gnl|unk|TR43647_c0_g1_i1_6 len=260 sp|P62972|UBIQP_XENLA Polyubiquitin (Fragment) OS=Xenopus laevis PE=1 SV=2	2.289	10.3448	1	1	1	87	9.8	9.13	7604156616	ungrouped_F6
	Confidence	Sequence	Modifications	Qvality PEP	# Protein Groups	# Proteins	# PSMs	Master Protein Accessions	# Missed Cleavages	Theo. MH+ [Da]	Area: F2: Sample
	High	TLSDYNIQK		0.010286	1	16	4	unk	0	1081.55	7604156616
High	unk	len=555 sp|P59669|UBIQP_GEOCY Polyubiquitin OS=Geodia cydonium PE=2 SV=2	>gnl|unk|TR32769_c0_g1_i1_5 len=555 sp|P59669|UBIQP_GEOCY Polyubiquitin OS=Geodia cydonium PE=2 SV=2	2.289	9.78261	1	1	1	184	20.8	8.6	7604156616	ungrouped_F6
	Confidence	Sequence	Modifications	Qvality PEP	# Protein Groups	# Proteins	# PSMs	Master Protein Accessions	# Missed Cleavages	Theo. MH+ [Da]	Area: F2: Sample
	High	TLSDYNIQK		0.010286	1	16	4	unk	0	1081.55	7604156616
High	unk	len=407 sp|P0CG69|UBIQP_DROME Polyubiquitin OS=Drosophila melanogaster GN=Ubi-p63E PE=3 SV=1	>gnl|unk|TR90819_c0_g1_i1_6 len=407 sp|P0CG69|UBIQP_DROME Polyubiquitin OS=Drosophila melanogaster GN=Ubi-p63E PE=3 SV=1	2.289	13.3333	1	1	1	135	15.2	8.4	7604156616	ungrouped_F6
	Confidence	Sequence	Modifications	Qvality PEP	# Protein Groups	# Proteins	# PSMs	Master Protein Accessions	# Missed Cleavages	Theo. MH+ [Da]	Area: F2: Sample
	High	TLSDYNIQK		0.010286	1	16	4	unk	0	1081.55	7604156616
High	unk	len=807 sp|P79781|RS27A_CHICK Ubiquitin-40S ribosomal protein S27a OS=Gallus gallus GN=RPS27A PE=2 SV=3	>gnl|unk|TR45049_c0_g1_i1_6 len=807 sp|P79781|RS27A_CHICK Ubiquitin-40S ribosomal protein S27a OS=Gallus gallus GN=RPS27A PE=2 SV=3	2.289	3.34572	1	1	1	269	30.6	9.69	7604156616	ungrouped_F6
	Confidence	Sequence	Modifications	Qvality PEP	# Protein Groups	# Proteins	# PSMs	Master Protein Accessions	# Missed Cleavages	Theo. MH+ [Da]	Area: F2: Sample
	High	TLSDYNIQK		0.010286	1	16	4	unk	0	1081.55	7604156616
High	unk	len=538 sp|P0CG69|UBIQP_DROME Polyubiquitin OS=Drosophila melanogaster GN=Ubi-p63E PE=3 SV=1	>gnl|unk|TR46377_c1_g1_i3_1 len=538 sp|P0CG69|UBIQP_DROME Polyubiquitin OS=Drosophila melanogaster GN=Ubi-p63E PE=3 SV=1	2.289	10.0559	1	1	1	179	20.3	6.61	7604156616	ungrouped_F6
	Confidence	Sequence	Modifications	Qvality PEP	# Protein Groups	# Proteins	# PSMs	Master Protein Accessions	# Missed Cleavages	Theo. MH+ [Da]	Area: F2: Sample
	High	TLSDYNIQK		0.010286	1	16	4	unk	0	1081.55	7604156616
High	unk	len=1265 sp|P18101|RL40_DROME Ubiquitin-60S ribosomal protein L40 OS=Drosophila melanogaster GN=RpL40 PE=1 SV=2	>gnl|unk|TR26994_c0_g1_i1_6 len=1265 sp|P18101|RL40_DROME Ubiquitin-60S ribosomal protein L40 OS=Drosophila melanogaster GN=RpL40 PE=1 SV=2	2.289	2.13777	1	1	1	421	48.1	9	7604156616	ungrouped_F6
	Confidence	Sequence	Modifications	Qvality PEP	# Protein Groups	# Proteins	# PSMs	Master Protein Accessions	# Missed Cleavages	Theo. MH+ [Da]	Area: F2: Sample
	High	TLSDYNIQK		0.010286	1	16	4	unk	0	1081.55	7604156616
High	unk	len=296 sp|P62972|UBIQP_XENLA Polyubiquitin (Fragment) OS=Xenopus laevis PE=1 SV=2	>gnl|unk|TR46377_c1_g1_i4_1 len=296 sp|P62972|UBIQP_XENLA Polyubiquitin (Fragment) OS=Xenopus laevis PE=1 SV=2	2.289	9.18367	1	1	1	98	11	7.25	7604156616	ungrouped_F6
	Confidence	Sequence	Modifications	Qvality PEP	# Protein Groups	# Proteins	# PSMs	Master Protein Accessions	# Missed Cleavages	Theo. MH+ [Da]	Area: F2: Sample
	High	TLSDYNIQK		0.010286	1	16	4	unk	0	1081.55	7604156616
High	unk	len=319 sp|Q7JQD3|GELS1_LUMTE Gelsolin-like protein 1 OS=Lumbricus terrestris GN=AM PE=1 SV=1	>gnl|unk|TR26082_c0_g1_i1_1 len=319 sp|Q7JQD3|GELS1_LUMTE Gelsolin-like protein 1 OS=Lumbricus terrestris GN=AM PE=1 SV=1	9.81	30.1887	3	3	1	106	12.1	9.41	7.47278e+09	ungrouped_F6
	Confidence	Sequence	Modifications	Qvality PEP	# Protein Groups	# Proteins	# PSMs	Master Protein Accessions	# Missed Cleavages	Theo. MH+ [Da]	Area: F2: Sample
	High	SYFPTLTLLK		0.00721907	1	3	4	unk	0	1182.68	9287473073
	High	YSTQDEYGTAAYK		1.43298e-05	1	4	4	unk	0	1496.65	9.05817e+09
	High	ITSTQISLK		0.0244279	1	3	1	unk	0	990.583	4072698088
High	unk	len=4387 sp|Q11011|PSA_MOUSE Puromycin-sensitive aminopeptidase OS=Mus musculus GN=Npepps PE=1 SV=2	>gnl|unk|TR58478_c0_g1_i2_4 len=4387 sp|Q11011|PSA_MOUSE Puromycin-sensitive aminopeptidase OS=Mus musculus GN=Npepps PE=1 SV=2	87.447	15.8003	19	19	1	1462	167	8.56	7350609017	ungrouped_F6
	Confidence	Sequence	Modifications	Qvality PEP	# Protein Groups	# Proteins	# PSMs	Master Protein Accessions	# Missed Cleavages	Theo. MH+ [Da]	Area: F2: Sample
	High	LPTSIIPVNYK		0.00244362	1	1	2	unk	0	1244.72	2237605469
	High	DGASIGQWLEQK		0.00156843	1	1	2	unk	0	1331.66	2448973150
	High	SQDTVFVIGGVTGTK		1.00933e-05	1	1	2	unk	0	1508.8	1730455360
	High	LGIESDLFALAK		1.18175e-05	1	1	2	unk	0	1276.71	4.91884e+08
	High	YTNTFTEDLWR		0.000134214	1	1	4	unk	0	1445.67	1143839486
	High	DYFNVAYPLPK		0.00119214	1	1	3	unk	0	1326.67	1.56567e+09
	High	ATFDITLVAPK		0.00578792	1	1	1	unk	0	1175.67	388116350
	High	VQYSSEMLESLMPGIR	1xOxidation [M]	4.94339e-05	1	1	3	unk	0	1855.89	8.03776e+07
	High	WMVPISIATSSQPTK		5.85584e-05	1	1	1	unk	0	1645.86	620664872
	High	WMVPISIATSSQPTK	1xOxidation [M2]	0.00617038	1	1	2	unk	0	1661.86	93616600
	High	ELAWQFLQDK		0.010963	1	1	3	unk	0	1277.65	2.05205e+09
	High	AVYISNGQETSSASIDYTK		2.24953e-06	1	1	1	unk	0	2033.97
	High	SGGEQLPADLR		0.00389562	1	1	2	unk	0	1142.58	17365248432
	High	VVLSNMNAISEETNDAGLK	1xOxidation [M6]	1.81043e-10	1	1	2	unk	0	2020.99	1.6991e+08
	High	VVLSNMNAISEETNDAGLK		2.62476e-08	1	1	2	unk	0	2004.99	677648632
	High	VNPGTVGFYR		0.00268262	1	1	1	unk	0	1109.57	276333068
	High	YCAVTQFESTDAR	1xCarbamidomethyl [C2]	1.08262e-05	1	1	1	unk	0	1547.68	5.24649e+08
	High	QVLNISQEK		0.0237382	1	1	1	unk	0	1058.58	9.24995e+08
	High	YTTPAGEER		0.0272323	1	1	1	unk	0	1023.47	3.49386e+08
	High	VQYSSEMLESLMPGIR		0.0456281	1	1	1	unk	0	1839.9	1.88876e+07
	High	TTALLVDPK		0.0323116	1	1	1	unk	0	957.562	1633445616
	High	ALELDALK		0.135782	1	1	3	unk	0	872.509	1059389780
High	unk	len=2092 sp|Q5NVR2|MDHM_PONAB Malate dehydrogenase, mitochondrial OS=Pongo abelii GN=MDH2 PE=2 SV=1	>gnl|unk|TR55726_c2_g1_i1_4 len=2092 sp|Q5NVR2|MDHM_PONAB Malate dehydrogenase, mitochondrial OS=Pongo abelii GN=MDH2 PE=2 SV=1	50.066	15.7819	8	8	1	697	77.2	8.6	7.19729e+09	ungrouped_F6
	Confidence	Sequence	Modifications	Qvality PEP	# Protein Groups	# Proteins	# PSMs	Master Protein Accessions	# Missed Cleavages	Theo. MH+ [Da]	Area: F2: Sample
	High	AGAGSATLSMAYAAAR		1.84212e-05	1	1	1	unk	0	1468.72	2.47742e+08
	High	NLGFGTLSDYEQQLVK		6.41523e-08	1	1	4	unk	0	1811.92	2350798859
	High	SELTESSYFANPILLGK		4.81271e-07	1	1	6	unk	0	1868.96	4375685658
	High	VAVLGASGGIGQPLSLLLK		3.72197e-07	1	1	1	unk	0	1793.09	1.60174e+08
	High	IFGVTTLDVVR		6.17191e-05	1	1	2	unk	0	1219.7	1.76691e+09
	High	EGVIECAYVK	1xCarbamidomethyl [C6]	0.00206332	1	1	1	unk	0	1167.57	4.02593e+08
	High	IQNAGTEVVEAK		9.56469e-05	1	1	1	unk	0	1258.66	1.48654e+10
	High	SNTFVSQAK		0.146797	1	1	1	unk	0	981.5	530057606
High	unk	len=2198 sp|O76536|HYAL_STRPU Hyalin (Fragment) OS=Strongylocentrotus purpuratus PE=2 SV=1	>gnl|unk|TR55928_c0_g1_i3_6 len=2198 sp|O76536|HYAL_STRPU Hyalin (Fragment) OS=Strongylocentrotus purpuratus PE=2 SV=1	8.545	3.82514	2	2	1	732	74.7	3.85	7.16561e+09	ungrouped_F6
	Confidence	Sequence	Modifications	Qvality PEP	# Protein Groups	# Proteins	# PSMs	Master Protein Accessions	# Missed Cleavages	Theo. MH+ [Da]	Area: F2: Sample
	High	VAVSWPAPTATDNR		0.0029108	1	1	3	unk	0	1484.75	3.02418e+09
	High	NSGDLFGVGSTPVR		1.03925e-05	1	3	3	unk	0	1405.71	1.1307e+10
High	unk	len=3398 sp|Q2HWU2|PDIA1_MACFU Protein disulfide-isomerase OS=Macaca fuscata fuscata GN=P4HB PE=2 SV=1	>gnl|unk|TR54380_c4_g1_i2_6 len=3398 sp|Q2HWU2|PDIA1_MACFU Protein disulfide-isomerase OS=Macaca fuscata fuscata GN=P4HB PE=2 SV=1	70.894	12.7096	11	11	1	1133	130.2	7.47	7.09582e+09	ungrouped_F6
	Confidence	Sequence	Modifications	Qvality PEP	# Protein Groups	# Proteins	# PSMs	Master Protein Accessions	# Missed Cleavages	Theo. MH+ [Da]	Area: F2: Sample
	High	TLADVGEATAFLEDK		9.54358e-08	1	2	5	unk	0	1579.78	6991458598
	High	NSLPLVIEFGDSTANK		2.35997e-07	1	1	4	unk	0	1704.88	6161430763
	High	NVFEGELTVDDLTSFVQK		1.23404e-07	1	1	1	unk	0	2041.01	1.14463e+08
	High	ILEYFGLGDDEIPTVR		1.90129e-07	1	1	3	unk	0	1836.94	4.72066e+09
	High	EVAVVGFFK		0.0139787	1	1	4	unk	0	995.556	2.90964e+09
	High	TADEIVGWLNK		0.000355955	1	1	4	unk	0	1245.65	7.43715e+09
	High	TADDYGTIYEQFNTAASTYK		2.27361e-10	1	1	2	unk	0	2259.01	1133536249
	High	SLAPEYAEAAGK		0.000149092	1	1	2	unk	0	1206.6	5058839694
	High	LITLDGDMK		0.0170091	1	1	3	unk	0	1005.53	3350221652
	High	LITLDGDMK	1xOxidation [M8]	0.0233336	1	1	2	unk	0	1021.52	702041420
	High	NEVEEVAVR		0.0648537	1	1	3	unk	0	1044.53	6858848404
	High	DNPNVVIAK		0.0905857	1	1	3	unk	0	969.536	5009163040
High	unk	len=230 sp|P54399|PDI_DROME Protein disulfide-isomerase OS=Drosophila melanogaster GN=Pdi PE=2 SV=1	>gnl|unk|TR25690_c0_g1_i1_5 len=230 sp|P54399|PDI_DROME Protein disulfide-isomerase OS=Drosophila melanogaster GN=Pdi PE=2 SV=1	10.457	19.7368	1	1	1	76	8	4.13	6991458598	ungrouped_F6
	Confidence	Sequence	Modifications	Qvality PEP	# Protein Groups	# Proteins	# PSMs	Master Protein Accessions	# Missed Cleavages	Theo. MH+ [Da]	Area: F2: Sample
	High	TLADVGEATAFLEDK		9.54358e-08	1	2	5	unk	0	1579.78	6991458598
High	unk	len=5218 sp|P41044|CAB32_DROME Calbindin-32 OS=Drosophila melanogaster GN=Cbp53E PE=2 SV=1	>gnl|unk|TR62792_c1_g1_i4_6 len=5218 sp|P41044|CAB32_DROME Calbindin-32 OS=Drosophila melanogaster GN=Cbp53E PE=2 SV=1	49.193	5.52041	7	7	1	1739	201.5	8.69	6.97934e+09	ungrouped_F6
	Confidence	Sequence	Modifications	Qvality PEP	# Protein Groups	# Proteins	# PSMs	Master Protein Accessions	# Missed Cleavages	Theo. MH+ [Da]	Area: F2: Sample
	High	EELNMPELEK		0.00217455	1	4	3	unk	0	1231.59	4752256144
	High	GDLAANVDVSNEQIEEYTK		1.93722e-08	1	4	1	unk	0	2094.98	5.66082e+08
	High	SQQPSSSIEFMEIWR		4.35778e-07	1	4	2	unk	0	1824.86	1.97861e+09
	High	SQQPSSSIEFMEIWR	1xOxidation [M11]	3.56857e-06	1	4	4	unk	0	1840.85	3.1304e+08
	High	DNNGTIEGDELTGFLR		1.06509e-06	1	4	3	unk	0	1750.82	1383811180
	High	FTANNEQFDESK		5.5236e-05	1	4	3	unk	0	1429.62	1.36619e+10
	High	LFDANNDGK		0.0102266	1	4	1	unk	0	993.464	2523870480
	High	FDTDSNGYIDSDELK		4.30717e-07	1	4	2	unk	0	1718.74	6.85809e+08
	High	EELNMPELEK	1xOxidation [M5]	0.051047	1	4	1	unk	0	1247.58	1.30348e+08
High	unk	len=5402 sp|P41044|CAB32_DROME Calbindin-32 OS=Drosophila melanogaster GN=Cbp53E PE=2 SV=1	>gnl|unk|TR62792_c1_g1_i3_6 len=5402 sp|P41044|CAB32_DROME Calbindin-32 OS=Drosophila melanogaster GN=Cbp53E PE=2 SV=1	49.193	5.33037	7	7	1	1801	208	8.56	6.97934e+09	ungrouped_F6
	Confidence	Sequence	Modifications	Qvality PEP	# Protein Groups	# Proteins	# PSMs	Master Protein Accessions	# Missed Cleavages	Theo. MH+ [Da]	Area: F2: Sample
	High	EELNMPELEK		0.00217455	1	4	3	unk	0	1231.59	4752256144
	High	GDLAANVDVSNEQIEEYTK		1.93722e-08	1	4	1	unk	0	2094.98	5.66082e+08
	High	SQQPSSSIEFMEIWR		4.35778e-07	1	4	2	unk	0	1824.86	1.97861e+09
	High	SQQPSSSIEFMEIWR	1xOxidation [M11]	3.56857e-06	1	4	4	unk	0	1840.85	3.1304e+08
	High	DNNGTIEGDELTGFLR		1.06509e-06	1	4	3	unk	0	1750.82	1383811180
	High	FTANNEQFDESK		5.5236e-05	1	4	3	unk	0	1429.62	1.36619e+10
	High	LFDANNDGK		0.0102266	1	4	1	unk	0	993.464	2523870480
	High	FDTDSNGYIDSDELK		4.30717e-07	1	4	2	unk	0	1718.74	6.85809e+08
	High	EELNMPELEK	1xOxidation [M5]	0.051047	1	4	1	unk	0	1247.58	1.30348e+08
High	unk	len=5175 sp|P41044|CAB32_DROME Calbindin-32 OS=Drosophila melanogaster GN=Cbp53E PE=2 SV=1	>gnl|unk|TR62792_c1_g1_i5_5 len=5175 sp|P41044|CAB32_DROME Calbindin-32 OS=Drosophila melanogaster GN=Cbp53E PE=2 SV=1	49.193	5.56845	7	7	1	1724	200.8	9.03	6.97934e+09	ungrouped_F6
	Confidence	Sequence	Modifications	Qvality PEP	# Protein Groups	# Proteins	# PSMs	Master Protein Accessions	# Missed Cleavages	Theo. MH+ [Da]	Area: F2: Sample
	High	EELNMPELEK		0.00217455	1	4	3	unk	0	1231.59	4752256144
	High	GDLAANVDVSNEQIEEYTK		1.93722e-08	1	4	1	unk	0	2094.98	5.66082e+08
	High	SQQPSSSIEFMEIWR		4.35778e-07	1	4	2	unk	0	1824.86	1.97861e+09
	High	SQQPSSSIEFMEIWR	1xOxidation [M11]	3.56857e-06	1	4	4	unk	0	1840.85	3.1304e+08
	High	DNNGTIEGDELTGFLR		1.06509e-06	1	4	3	unk	0	1750.82	1383811180
	High	FTANNEQFDESK		5.5236e-05	1	4	3	unk	0	1429.62	1.36619e+10
	High	LFDANNDGK		0.0102266	1	4	1	unk	0	993.464	2523870480
	High	FDTDSNGYIDSDELK		4.30717e-07	1	4	2	unk	0	1718.74	6.85809e+08
	High	EELNMPELEK	1xOxidation [M5]	0.051047	1	4	1	unk	0	1247.58	1.30348e+08
High	unk	len=5435 sp|P41044|CAB32_DROME Calbindin-32 OS=Drosophila melanogaster GN=Cbp53E PE=2 SV=1	>gnl|unk|TR62792_c1_g1_i1_6 len=5435 sp|P41044|CAB32_DROME Calbindin-32 OS=Drosophila melanogaster GN=Cbp53E PE=2 SV=1	49.193	5.29801	7	7	1	1812	209	8.53	6.97934e+09	ungrouped_F6
	Confidence	Sequence	Modifications	Qvality PEP	# Protein Groups	# Proteins	# PSMs	Master Protein Accessions	# Missed Cleavages	Theo. MH+ [Da]	Area: F2: Sample
	High	EELNMPELEK		0.00217455	1	4	3	unk	0	1231.59	4752256144
	High	GDLAANVDVSNEQIEEYTK		1.93722e-08	1	4	1	unk	0	2094.98	5.66082e+08
	High	SQQPSSSIEFMEIWR		4.35778e-07	1	4	2	unk	0	1824.86	1.97861e+09
	High	SQQPSSSIEFMEIWR	1xOxidation [M11]	3.56857e-06	1	4	4	unk	0	1840.85	3.1304e+08
	High	DNNGTIEGDELTGFLR		1.06509e-06	1	4	3	unk	0	1750.82	1383811180
	High	FTANNEQFDESK		5.5236e-05	1	4	3	unk	0	1429.62	1.36619e+10
	High	LFDANNDGK		0.0102266	1	4	1	unk	0	993.464	2523870480
	High	FDTDSNGYIDSDELK		4.30717e-07	1	4	2	unk	0	1718.74	6.85809e+08
	High	EELNMPELEK	1xOxidation [M5]	0.051047	1	4	1	unk	0	1247.58	1.30348e+08
High	unk	len=6483 sp|P21333|FLNA_HUMAN Filamin-A OS=Homo sapiens GN=FLNA PE=1 SV=4	>gnl|unk|TR60928_c4_g1_i2_4 len=6483 sp|P21333|FLNA_HUMAN Filamin-A OS=Homo sapiens GN=FLNA PE=1 SV=4	85.696	11.0597	18	18	1	2161	238.5	8.51	6.96735e+09	ungrouped_F6
	Confidence	Sequence	Modifications	Qvality PEP	# Protein Groups	# Proteins	# PSMs	Master Protein Accessions	# Missed Cleavages	Theo. MH+ [Da]	Area: F2: Sample
	High	DAGAGGLALAIEGPSK		6.03672e-06	1	2	1	unk	0	1426.75	1.48779e+07
	High	LDVTEIGEGYK		0.000106873	1	2	2	unk	0	1223.62	9.34985e+08
	High	APLDVTVIQEK		0.00174214	1	2	6	unk	0	1212.68	8.70335e+09
	High	ALPVSNVGSECELTVK	1xCarbamidomethyl [C11]	7.85153e-06	1	2	2	unk	0	1702.87	1218708796
	High	NAGYGGLGVSIEGPSK		9.488e-08	1	2	1	unk	0	1505.76	2558354708
	High	IVDNNDGTFDVTYVPK		1.0789e-07	1	2	2	unk	0	1796.87	4975892096
	High	TGVLASLPVEFTVDTR		2.17205e-06	1	2	2	unk	0	1704.92	272421307
	High	EAGDAELIISIVDSK		0.000105016	1	2	2	unk	0	1559.82	1.13483e+08
	High	AGSVETAQVMVETIVK		0.00292782	1	2	1	unk	0	1661.88	1.90547e+07
	High	GGLGILIEGPSEPK		0.00260552	1	2	2	unk	0	1366.76	7.2228e+09
	High	ITESDLSQLTASIR		8.44189e-08	1	2	2	unk	0	1533.81	960962916
	High	AYGPGLQAGLTK		0.000148224	1	2	2	unk	0	1175.64	3562194560
	High	LGITVSGPAK		0.0107119	1	2	1	unk	0	942.562	278069660
	High	IIVGAQEVGDASK		0.000125129	1	3	2	unk	0	1286.7	4000360874
	High	TVVVEEETVIK		0.00176259	1	2	2	unk	0	1245.69	2904539536
	High	MSIGTPSDVPLK	1xOxidation [M1]	6.39205e-05	1	2	1	unk	0	1260.65	384006776
	High	MSIGTPSDVPLK		0.00119214	1	2	4	unk	0	1244.66	1878537908
	High	GDSTELPLIR		0.0225446	1	2	1	unk	0	1100.59
	High	DSPIPGSPFR		0.0409955	1	2	1	unk	0	1072.54	1.51022e+08
High	unk	len=6588 sp|P21333|FLNA_HUMAN Filamin-A OS=Homo sapiens GN=FLNA PE=1 SV=4	>gnl|unk|TR60928_c4_g1_i1_4 len=6588 sp|P21333|FLNA_HUMAN Filamin-A OS=Homo sapiens GN=FLNA PE=1 SV=4	86.991	11.2933	19	19	1	2196	242.2	8.6	6.96735e+09	ungrouped_F6
	Confidence	Sequence	Modifications	Qvality PEP	# Protein Groups	# Proteins	# PSMs	Master Protein Accessions	# Missed Cleavages	Theo. MH+ [Da]	Area: F2: Sample
	High	DAGAGGLALAIEGPSK		6.03672e-06	1	2	1	unk	0	1426.75	1.48779e+07
	High	LDVTEIGEGYK		0.000106873	1	2	2	unk	0	1223.62	9.34985e+08
	High	APLDVTVIQEK		0.00174214	1	2	6	unk	0	1212.68	8.70335e+09
	High	ALPVSNVGSECELTVK	1xCarbamidomethyl [C11]	7.85153e-06	1	2	2	unk	0	1702.87	1218708796
	High	NAGYGGLGVSIEGPSK		9.488e-08	1	2	1	unk	0	1505.76	2558354708
	High	IVDNNDGTFDVTYVPK		1.0789e-07	1	2	2	unk	0	1796.87	4975892096
	High	TGVLASLPVEFTVDTR		2.17205e-06	1	2	2	unk	0	1704.92	272421307
	High	EAGDAELIISIVDSK		0.000105016	1	2	2	unk	0	1559.82	1.13483e+08
	High	AGSVETAQVMVETIVK		0.00292782	1	2	1	unk	0	1661.88	1.90547e+07
	High	GGLGILIEGPSEPK		0.00260552	1	2	2	unk	0	1366.76	7.2228e+09
	High	ITESDLSQLTASIR		8.44189e-08	1	2	2	unk	0	1533.81	960962916
	High	AYGPGLQAGLTK		0.000148224	1	2	2	unk	0	1175.64	3562194560
	High	LGITVSGPAK		0.0107119	1	2	1	unk	0	942.562	278069660
	High	IIVGAQEVGDASK		0.000125129	1	3	2	unk	0	1286.7	4000360874
	High	TVVVEEETVIK		0.00176259	1	2	2	unk	0	1245.69	2904539536
	High	MSIGTPSDVPLK	1xOxidation [M1]	6.39205e-05	1	2	1	unk	0	1260.65	384006776
	High	MSIGTPSDVPLK		0.00119214	1	2	4	unk	0	1244.66	1878537908
	High	GDSTELPLIR		0.0225446	1	2	1	unk	0	1100.59
	High	DSPIPGSPFR		0.0409955	1	2	1	unk	0	1072.54	1.51022e+08
	High	SGNFEIPVR		0.0786286	1	1	1	unk	0	1018.53	9.57255e+08
High	unk	len=494	>gnl|unk|TR58369_c0_g1_i6_6 len=494	4.235	23.1707	2	2	1	164	19.2	5.06	6.89062e+09	ungrouped_F6
	Confidence	Sequence	Modifications	Qvality PEP	# Protein Groups	# Proteins	# PSMs	Master Protein Accessions	# Missed Cleavages	Theo. MH+ [Da]	Area: F2: Sample
	High	EAEEVFEILK		0.00133196	1	5	30	unk	0	1206.63	13513303248
	High	DIQPEQYEK		0.157777	1	1	1	unk	0	1149.54	267928187
High	unk	len=1249 sp|Q7JQD3|GELS1_LUMTE Gelsolin-like protein 1 OS=Lumbricus terrestris GN=AM PE=1 SV=1	>gnl|unk|TR58561_c4_g1_i6_1 len=1249 sp|Q7JQD3|GELS1_LUMTE Gelsolin-like protein 1 OS=Lumbricus terrestris GN=AM PE=1 SV=1	56.885	26.9231	8	0	0	416	47.5	5.97	6.82513e+09	ungrouped_F6
	Confidence	Sequence	Modifications	Qvality PEP	# Protein Groups	# Proteins	# PSMs	Master Protein Accessions	# Missed Cleavages	Theo. MH+ [Da]	Area: F2: Sample
	High	ASLDSTDVFILDDGLK		1.02365e-07	1	2	3	unk	0	1708.86	2274693072
	High	SCLDPNDVFLVDTK	1xCarbamidomethyl [C2]	5.06639e-06	1	2	2	unk	0	1622.77	3809982070
	High	MELTLVAEGELLR	1xOxidation [M1]	0.000355955	1	2	1	unk	0	1489.79	7.65877e+07
	High	QFETMSGGADTGFK		4.81271e-07	1	2	2	unk	0	1475.65	1.69027e+09
	High	QFETMSGGADTGFK	1xOxidation [M5]	3.9826e-05	1	2	2	unk	0	1491.64	5.82459e+08
	High	DSNMALFGSDTEK	1xOxidation [M4]	0.00106077	1	3	1	unk	0	1430.61	4.64395e+08
	High	DSNMALFGSDTEK		0.000191659	1	3	1	unk	0	1414.62	1.18648e+09
	High	YSTQDEYGTAAYK		1.43298e-05	1	4	4	unk	0	1496.65	9.05817e+09
	High	ESAESEPAWNGAGQK		2.2627e-06	1	3	2	unk	0	1560.69	7607225320
	High	AESETLDEDDTSPK		5.18616e-06	1	2	1	unk	0	1536.65	80569702
High	unk	len=3592 sp|P53442|ALF_SCHMA Fructose-bisphosphate aldolase OS=Schistosoma mansoni PE=2 SV=1	>gnl|unk|TR62154_c5_g1_i2_4 len=3592 sp|P53442|ALF_SCHMA Fructose-bisphosphate aldolase OS=Schistosoma mansoni PE=2 SV=1	58.19	8.18713	6	6	1	1197	136.8	8.94	6543227633	ungrouped_F6
	Confidence	Sequence	Modifications	Qvality PEP	# Protein Groups	# Proteins	# PSMs	Master Protein Accessions	# Missed Cleavages	Theo. MH+ [Da]	Area: F2: Sample
	High	YAGEQAAGAAGESLFVK		2.09005e-08	1	1	6	unk	0	1668.82	10115487076
	High	YTPQQVAEATVTALNR		2.29205e-07	1	1	11	unk	0	1761.91	3712712783
	High	ISDLTPSPLAILENANVLAR		2.7598e-06	1	1	2	unk	0	2107.18	1.11435e+08
	High	GVVPLPGTFNNECTTQGLDDLNAR	1xCarbamidomethyl [C13]	5.13826e-08	1	1	1	unk	0	2588.24	3.70888e+09
	High	LSNINVENTEENR		4.80693e-06	1	1	3	unk	0	1531.73	5801483040
	High	ALQASVLK		0.122242	1	1	3	unk	0	829.514	3412239922
High	unk	len=3636 sp|Q24799|MYPH_ECHGR Myophilin OS=Echinococcus granulosus PE=2 SV=1	>gnl|unk|TR57233_c4_g1_i1_5 len=3636 sp|Q24799|MYPH_ECHGR Myophilin OS=Echinococcus granulosus PE=2 SV=1	36.559	6.52353	6	6	1	1211	139.2	9.73	6341779438	ungrouped_F6
	Confidence	Sequence	Modifications	Qvality PEP	# Protein Groups	# Proteins	# PSMs	Master Protein Accessions	# Missed Cleavages	Theo. MH+ [Da]	Area: F2: Sample
	High	QMENIGNFLTGCENLGMNK	1xCarbamidomethyl [C12]	5.46609e-06	1	1	2	unk	0	2169.97	405732087
	High	TGENADQASELGTVSTTK		1.17366e-09	1	1	2	unk	0	1808.85	7031486648
	High	AGEGVIGLQAGSNK		1.49278e-05	1	1	3	unk	0	1300.69	4541950192
	High	LGPEEASENK		0.0015412	1	1	3	unk	0	1073.51	7451901474
	High	QMENIGNFLTGCENLGMNK	1xCarbamidomethyl [C12]; 1xOxidation [M2]	0.021533	1	1	2	unk	0	2185.97	2.8242e+07
	High	GFGMTAELAK		0.0241497	1	1	1	unk	0	1024.51
	High	TFTEDQLR		0.105331	1	1	1	unk	0	1009.49	7.48568e+08
High	unk	len=2360 sp|P25975|CATL1_BOVIN Cathepsin L1 OS=Bos taurus GN=CTSL PE=1 SV=3	>gnl|unk|TR60396_c65_g6_i2_5 len=2360 sp|P25975|CATL1_BOVIN Cathepsin L1 OS=Bos taurus GN=CTSL PE=1 SV=3	6.814	1.78117	1	1	1	786	89.4	7.09	6315959184	ungrouped_F6
	Confidence	Sequence	Modifications	Qvality PEP	# Protein Groups	# Proteins	# PSMs	Master Protein Accessions	# Missed Cleavages	Theo. MH+ [Da]	Area: F2: Sample
	High	LISLSEQNLVDCSR	1xCarbamidomethyl [C12]	9.31199e-07	1	2	4	unk	0	1633.82	6315959184
High	unk	len=327 sp|P09648|CATL1_CHICK Cathepsin L1 (Fragments) OS=Gallus gallus GN=CTSL PE=1 SV=1	>gnl|unk|TR54540_c0_g1_i1_3 len=327 sp|P09648|CATL1_CHICK Cathepsin L1 (Fragments) OS=Gallus gallus GN=CTSL PE=1 SV=1	6.814	12.963	1	1	1	108	12	4.67	6315959184	ungrouped_F6
	Confidence	Sequence	Modifications	Qvality PEP	# Protein Groups	# Proteins	# PSMs	Master Protein Accessions	# Missed Cleavages	Theo. MH+ [Da]	Area: F2: Sample
	High	LISLSEQNLVDCSR	1xCarbamidomethyl [C12]	9.31199e-07	1	2	4	unk	0	1633.82	6315959184
High	unk	len=1122 sp|Q9UGM3|DMBT1_HUMAN Deleted in malignant brain tumors 1 protein OS=Homo sapiens GN=DMBT1 PE=1 SV=2	>gnl|unk|TR52239_c4_g1_i1_5 len=1122 sp|Q9UGM3|DMBT1_HUMAN Deleted in malignant brain tumors 1 protein OS=Homo sapiens GN=DMBT1 PE=1 SV=2	9.774	8.84718	3	3	1	373	39.2	4.16	6.02854e+09	ungrouped_F6
	Confidence	Sequence	Modifications	Qvality PEP	# Protein Groups	# Proteins	# PSMs	Master Protein Accessions	# Missed Cleavages	Theo. MH+ [Da]	Area: F2: Sample
	High	LVDGSTSAEGR		0.000290149	1	3	3	unk	0	1091.53	3793799863
	High	LVDGTLDSEGR		0.000231046	1	2	3	unk	0	1161.57	14272128592
	High	LVDGSSSNEGR		0.0409955	1	7	1	unk	0	1120.52	1.97031e+07
High	unk	len=2975 sp|Q96KP4|CNDP2_HUMAN Cytosolic non-specific dipeptidase OS=Homo sapiens GN=CNDP2 PE=1 SV=2	>gnl|unk|TR61231_c0_g2_i3_5 len=2975 sp|Q96KP4|CNDP2_HUMAN Cytosolic non-specific dipeptidase OS=Homo sapiens GN=CNDP2 PE=1 SV=2	45.231	8.57719	6	6	1	991	112.9	8.34	5.43845e+09	ungrouped_F6
	Confidence	Sequence	Modifications	Qvality PEP	# Protein Groups	# Proteins	# PSMs	Master Protein Accessions	# Missed Cleavages	Theo. MH+ [Da]	Area: F2: Sample
	High	EGGSIPVTLTLQNATGK		3.6105e-06	1	4	2	unk	0	1685.91	2658721408
	High	VEDGWDTDPFVLTEK		2.20286e-08	1	3	4	unk	0	1750.82	4.31923e+09
	High	ILVPGIYDSVVELTPEEK		1.99224e-07	1	3	2	unk	0	2001.08	853033989
	High	ALYGPIDFDMEEYR		2.02502e-06	1	3	2	unk	0	1718.77	8.15917e+08
	High	ALYGPIDFDMEEYR	1xOxidation [M10]	1.14774e-05	1	3	3	unk	0	1734.77	2.80398e+08
	High	IVPNQTPDEVSK		0.0015412	1	3	2	unk	0	1326.69	9337410792
	High	SVSAWPEVR		0.102546	1	3	2	unk	0	1030.53	1075276740
High	unk	len=3020 sp|Q96KP4|CNDP2_HUMAN Cytosolic non-specific dipeptidase OS=Homo sapiens GN=CNDP2 PE=1 SV=2	>gnl|unk|TR61231_c0_g2_i8_5 len=3020 sp|Q96KP4|CNDP2_HUMAN Cytosolic non-specific dipeptidase OS=Homo sapiens GN=CNDP2 PE=1 SV=2	45.231	8.4493	6	6	1	1006	114.8	8.32	5.43845e+09	ungrouped_F6
	Confidence	Sequence	Modifications	Qvality PEP	# Protein Groups	# Proteins	# PSMs	Master Protein Accessions	# Missed Cleavages	Theo. MH+ [Da]	Area: F2: Sample
	High	EGGSIPVTLTLQNATGK		3.6105e-06	1	4	2	unk	0	1685.91	2658721408
	High	VEDGWDTDPFVLTEK		2.20286e-08	1	3	4	unk	0	1750.82	4.31923e+09
	High	ILVPGIYDSVVELTPEEK		1.99224e-07	1	3	2	unk	0	2001.08	853033989
	High	ALYGPIDFDMEEYR		2.02502e-06	1	3	2	unk	0	1718.77	8.15917e+08
	High	ALYGPIDFDMEEYR	1xOxidation [M10]	1.14774e-05	1	3	3	unk	0	1734.77	2.80398e+08
	High	IVPNQTPDEVSK		0.0015412	1	3	2	unk	0	1326.69	9337410792
	High	SVSAWPEVR		0.102546	1	3	2	unk	0	1030.53	1075276740
High	unk	len=3008 sp|Q96KP4|CNDP2_HUMAN Cytosolic non-specific dipeptidase OS=Homo sapiens GN=CNDP2 PE=1 SV=2	>gnl|unk|TR61231_c0_g2_i5_4 len=3008 sp|Q96KP4|CNDP2_HUMAN Cytosolic non-specific dipeptidase OS=Homo sapiens GN=CNDP2 PE=1 SV=2	45.231	8.48303	6	6	1	1002	113.9	8.37	5.43845e+09	ungrouped_F6
	Confidence	Sequence	Modifications	Qvality PEP	# Protein Groups	# Proteins	# PSMs	Master Protein Accessions	# Missed Cleavages	Theo. MH+ [Da]	Area: F2: Sample
	High	EGGSIPVTLTLQNATGK		3.6105e-06	1	4	2	unk	0	1685.91	2658721408
	High	VEDGWDTDPFVLTEK		2.20286e-08	1	3	4	unk	0	1750.82	4.31923e+09
	High	ILVPGIYDSVVELTPEEK		1.99224e-07	1	3	2	unk	0	2001.08	853033989
	High	ALYGPIDFDMEEYR		2.02502e-06	1	3	2	unk	0	1718.77	8.15917e+08
	High	ALYGPIDFDMEEYR	1xOxidation [M10]	1.14774e-05	1	3	3	unk	0	1734.77	2.80398e+08
	High	IVPNQTPDEVSK		0.0015412	1	3	2	unk	0	1326.69	9337410792
	High	SVSAWPEVR		0.102546	1	3	2	unk	0	1030.53	1075276740
High	unk	len=465 sp|P11833|TBB_PARLI Tubulin beta chain OS=Paracentrotus lividus PE=2 SV=1	>gnl|unk|TR63885_c5_g5_i6_4 len=465 sp|P11833|TBB_PARLI Tubulin beta chain OS=Paracentrotus lividus PE=2 SV=1	19.269	25.1613	3	0	0	155	16.7	4.82	5.2565e+09	ungrouped_F6
	Confidence	Sequence	Modifications	Qvality PEP	# Protein Groups	# Proteins	# PSMs	Master Protein Accessions	# Missed Cleavages	Theo. MH+ [Da]	Area: F2: Sample
	High	IMNTFSVVPSPK		9.67708e-05	1	9	2	unk	0	1319.7	5.26171e+08
	High	AVLVDLEPGTMDSVR	1xOxidation [M11]	0.00100062	1	9	2	unk	0	1617.82	4.14058e+09
	High	AVLVDLEPGTMDSVR		4.03428e-06	1	9	2	unk	0	1601.82	9986825376
	High	INVYYNEATGGK		2.64604e-05	4	14	3	unk; unk; unk; unk	0	1328.65	4978898942
High	unk	len=416	>gnl|unk|TR48177_c2_g1_i3_4 len=416	5.725	9.42029	1	1	1	138	15.6	9.63	5166088212	ungrouped_F6
	Confidence	Sequence	Modifications	Qvality PEP	# Protein Groups	# Proteins	# PSMs	Master Protein Accessions	# Missed Cleavages	Theo. MH+ [Da]	Area: F2: Sample
	High	ACIAYGQECTCQR	3xCarbamidomethyl [C2; C9; C11]	8.77309e-06	1	4	2	unk	0	1616.66	5166088212
High	unk	len=258	>gnl|unk|TR48177_c1_g1_i5_3 len=258	5.725	15.2941	1	1	1	85	9.7	8.76	5166088212	ungrouped_F6
	Confidence	Sequence	Modifications	Qvality PEP	# Protein Groups	# Proteins	# PSMs	Master Protein Accessions	# Missed Cleavages	Theo. MH+ [Da]	Area: F2: Sample
	High	ACIAYGQECTCQR	3xCarbamidomethyl [C2; C9; C11]	8.77309e-06	1	4	2	unk	0	1616.66	5166088212
High	unk	len=623	>gnl|unk|TR48177_c2_g1_i1_4 len=623	5.725	6.28019	1	1	1	207	23.7	8.34	5166088212	ungrouped_F6
	Confidence	Sequence	Modifications	Qvality PEP	# Protein Groups	# Proteins	# PSMs	Master Protein Accessions	# Missed Cleavages	Theo. MH+ [Da]	Area: F2: Sample
	High	ACIAYGQECTCQR	3xCarbamidomethyl [C2; C9; C11]	8.77309e-06	1	4	2	unk	0	1616.66	5166088212
High	unk	len=540	>gnl|unk|TR48177_c1_g1_i6_3 len=540	5.725	7.26257	1	1	1	179	20.5	9.06	5166088212	ungrouped_F6
	Confidence	Sequence	Modifications	Qvality PEP	# Protein Groups	# Proteins	# PSMs	Master Protein Accessions	# Missed Cleavages	Theo. MH+ [Da]	Area: F2: Sample
	High	ACIAYGQECTCQR	3xCarbamidomethyl [C2; C9; C11]	8.77309e-06	1	4	2	unk	0	1616.66	5166088212
High	unk	len=342 sp|Q6P9T8|TBB4B_RAT Tubulin beta-4B chain OS=Rattus norvegicus GN=Tubb4b PE=1 SV=1	>gnl|unk|TR57413_c5_g2_i2_2 len=342 sp|Q6P9T8|TBB4B_RAT Tubulin beta-4B chain OS=Rattus norvegicus GN=Tubb4b PE=1 SV=1	18.677	38.9381	3	2	1	113	12.8	4.92	5.05853e+09	ungrouped_F6
	Confidence	Sequence	Modifications	Qvality PEP	# Protein Groups	# Proteins	# PSMs	Master Protein Accessions	# Missed Cleavages	Theo. MH+ [Da]	Area: F2: Sample
	High	AVLVDLEPGTMDSVR	1xOxidation [M11]	0.00100062	1	9	2	unk	0	1617.82	4.14058e+09
	High	AVLVDLEPGTMDSVR		4.03428e-06	1	9	2	unk	0	1601.82	9986825376
	High	SGPFGQIFRPDNFVFGQ		0.000328009	1	2	1	unk	0	1912.93	1.30229e+08
	High	INVYYNEATGGK		2.64604e-05	4	14	3	unk; unk; unk; unk	0	1328.65	4978898942
High	unk	len=345 sp|Q6P9T8|TBB4B_RAT Tubulin beta-4B chain OS=Rattus norvegicus GN=Tubb4b PE=1 SV=1	>gnl|unk|TR57413_c5_g2_i1_2 len=345 sp|Q6P9T8|TBB4B_RAT Tubulin beta-4B chain OS=Rattus norvegicus GN=Tubb4b PE=1 SV=1	18.677	38.5965	3	2	1	114	12.8	6.29	5.05853e+09	ungrouped_F6
	Confidence	Sequence	Modifications	Qvality PEP	# Protein Groups	# Proteins	# PSMs	Master Protein Accessions	# Missed Cleavages	Theo. MH+ [Da]	Area: F2: Sample
	High	AVLVDLEPGTMDSVR	1xOxidation [M11]	0.00100062	1	9	2	unk	0	1617.82	4.14058e+09
	High	AVLVDLEPGTMDSVR		4.03428e-06	1	9	2	unk	0	1601.82	9986825376
	High	SGPFGQIFRPDNFVFGQ		0.000328009	1	2	1	unk	0	1912.93	1.30229e+08
	High	INVYYNEATGGK		2.64604e-05	4	14	3	unk; unk; unk; unk	0	1328.65	4978898942
High	unk	len=4852 sp|Q8WWF8|CAPSL_HUMAN Calcyphosin-like protein OS=Homo sapiens GN=CAPSL PE=2 SV=4	>gnl|unk|TR63223_c5_g1_i2_5 len=4852 sp|Q8WWF8|CAPSL_HUMAN Calcyphosin-like protein OS=Homo sapiens GN=CAPSL PE=2 SV=4	17.309	2.96846	4	4	1	1617	188.4	8.91	5.03022e+09	ungrouped_F6
	Confidence	Sequence	Modifications	Qvality PEP	# Protein Groups	# Proteins	# PSMs	Master Protein Accessions	# Missed Cleavages	Theo. MH+ [Da]	Area: F2: Sample
	High	EEAEAVFSSIDK		0.000290149	1	2	2	unk	0	1324.63	7795490815
	High	DGSGTLDFDEFLK		3.24625e-05	1	2	2	unk	0	1443.66	369666819
	High	QFEEPNNPDGR		0.000341697	1	2	2	unk	0	1302.57	2901748560
	High	SGDGVVTVQDLK		0.000180785	1	2	2	unk	0	1217.64	4393416048
High	unk	len=4889 sp|Q8WWF8|CAPSL_HUMAN Calcyphosin-like protein OS=Homo sapiens GN=CAPSL PE=2 SV=4	>gnl|unk|TR63223_c5_g1_i7_6 len=4889 sp|Q8WWF8|CAPSL_HUMAN Calcyphosin-like protein OS=Homo sapiens GN=CAPSL PE=2 SV=4	17.309	2.94479	4	4	1	1630	189.8	8.79	5.03022e+09	ungrouped_F6
	Confidence	Sequence	Modifications	Qvality PEP	# Protein Groups	# Proteins	# PSMs	Master Protein Accessions	# Missed Cleavages	Theo. MH+ [Da]	Area: F2: Sample
	High	EEAEAVFSSIDK		0.000290149	1	2	2	unk	0	1324.63	7795490815
	High	DGSGTLDFDEFLK		3.24625e-05	1	2	2	unk	0	1443.66	369666819
	High	QFEEPNNPDGR		0.000341697	1	2	2	unk	0	1302.57	2901748560
	High	SGDGVVTVQDLK		0.000180785	1	2	2	unk	0	1217.64	4393416048
High	unk	len=577 sp|Q9UGM3|DMBT1_HUMAN Deleted in malignant brain tumors 1 protein OS=Homo sapiens GN=DMBT1 PE=1 SV=2	>gnl|unk|TR52239_c5_g1_i8_1 len=577 sp|Q9UGM3|DMBT1_HUMAN Deleted in malignant brain tumors 1 protein OS=Homo sapiens GN=DMBT1 PE=1 SV=2	8.339	11.5183	2	1	1	191	19.4	4.17	4853573600	ungrouped_F6
	Confidence	Sequence	Modifications	Qvality PEP	# Protein Groups	# Proteins	# PSMs	Master Protein Accessions	# Missed Cleavages	Theo. MH+ [Da]	Area: F2: Sample
	High	LVDGTSDSEGR		0.000300497	4	11	3	unk; unk; unk; unk	0	1135.52	9389370900
	High	LVDGTDSTEGR		0.000153511	1	2	3	unk	0	1149.54	4853573600
High	unk	len=1309 sp|P20918|PLMN_MOUSE Plasminogen OS=Mus musculus GN=Plg PE=1 SV=3	>gnl|unk|TR27217_c0_g1_i1_5 len=1309 sp|P20918|PLMN_MOUSE Plasminogen OS=Mus musculus GN=Plg PE=1 SV=3	39.335	16.9725	5	5	1	436	50.4	8.03	4.80891e+09	ungrouped_F6
	Confidence	Sequence	Modifications	Qvality PEP	# Protein Groups	# Proteins	# PSMs	Master Protein Accessions	# Missed Cleavages	Theo. MH+ [Da]	Area: F2: Sample
	High	NPDGEDFAWCYTTDPNVR	1xCarbamidomethyl [C10]	1.51058e-10	1	1	5	unk	0	2156.9	2815579158
	High	NPDCYEVPNGSDYR	1xCarbamidomethyl [C4]	0.000657197	1	1	1	unk	0	1685.69	5819314746
	High	GELAETLTGR		0.0120273	1	1	4	unk	0	1046.55	5791844896
	High	FTVPPCTDDPNGSEYR	1xCarbamidomethyl [C6]	4.00593e-05	1	1	10	unk	0	1854.8	482430584
	High	TPANYPNAGLVQNYCR	1xCarbamidomethyl [C15]	5.44733e-08	1	1	3	unk	0	1837.86	2148622312
High	unk	len=2019 sp|Q3SZJ4|PTGR1_BOVIN Prostaglandin reductase 1 OS=Bos taurus GN=PTGR1 PE=2 SV=1	>gnl|unk|TR43241_c0_g1_i1_5 len=2019 sp|Q3SZJ4|PTGR1_BOVIN Prostaglandin reductase 1 OS=Bos taurus GN=PTGR1 PE=2 SV=1	26.098	9.97024	6	6	1	672	75.5	9.19	4.75557e+09	ungrouped_F6
	Confidence	Sequence	Modifications	Qvality PEP	# Protein Groups	# Proteins	# PSMs	Master Protein Accessions	# Missed Cleavages	Theo. MH+ [Da]	Area: F2: Sample
	High	DIGYDVAINYK		0.00130884	1	1	2	unk	0	1270.63	1600448020
	High	AFQELFTGANFGK		9.30079e-06	1	1	3	unk	0	1429.71	4.5581e+09
	High	ILQPAINAQR		0.00970659	1	1	3	unk	0	1123.66	5207209140
	High	EGDIMMGEQVAK		1.67776e-05	1	1	3	unk	0	1307.6	3436569984
	High	EGDIMMGEQVAK	1xOxidation [M]	0.000164656	1	1	3	unk	0	1323.59	1207798168
	High	VIGFAGSPQK		0.0155099	1	1	2	unk	0	1003.56	3.65464e+09
	High	GSDVTPVPAFK		0.00238727	1	1	2	unk	0	1117.59	4501410359
High	unk	len=553 sp|Q3AFJ7|NDK_CARHZ Nucleoside diphosphate kinase OS=Carboxydothermus hydrogenoformans (strain Z-2901 / DSM 6008) GN=ndk PE=3 SV=1	>gnl|unk|TR83387_c0_g1_i1_6 len=553 sp|Q3AFJ7|NDK_CARHZ Nucleoside diphosphate kinase OS=Carboxydothermus hydrogenoformans (strain Z-2901 / DSM 6008) GN=ndk PE=3 SV=1	1.42	4.91803	1	1	1	183	21.1	7.72	4.71725e+09	ungrouped_F6
	Confidence	Sequence	Modifications	Qvality PEP	# Protein Groups	# Proteins	# PSMs	Master Protein Accessions	# Missed Cleavages	Theo. MH+ [Da]	Area: F2: Sample
	High	GLIGDIIQR		0.0606799	1	2	4	unk	0	984.584	4.71725e+09
High	unk	len=3640 sp|Q9D4D4|TKTL2_MOUSE Transketolase-like protein 2 OS=Mus musculus GN=Tktl2 PE=2 SV=1	>gnl|unk|TR59594_c5_g1_i1_6 len=3640 sp|Q9D4D4|TKTL2_MOUSE Transketolase-like protein 2 OS=Mus musculus GN=Tktl2 PE=2 SV=1	66.391	12.4485	13	13	1	1213	135.2	8.25	4652418301	ungrouped_F6
	Confidence	Sequence	Modifications	Qvality PEP	# Protein Groups	# Proteins	# PSMs	Master Protein Accessions	# Missed Cleavages	Theo. MH+ [Da]	Area: F2: Sample
	High	EGGLGEAVSGALASVPGIVVR		3.90002e-07	1	2	2	unk	0	1938.07	9.54081e+07
	High	LDNLVAIFDVNR		8.51016e-05	1	2	5	unk	0	1388.75	1533234512
	High	AIPTATVFYPSDVVACER	1xCarbamidomethyl [C16]	3.09114e-08	1	2	3	unk	0	1995.98	2.16411e+09
	High	STPLNGNDLSVR		0.000364369	1	3	2	unk	0	1272.65	2262826752
	High	LSEPPSYTLGEK		0.000341697	1	3	2	unk	0	1320.67	2989820928
	High	AAYGTALIK		0.0146399	1	3	3	unk	0	907.525	1.22193e+09
	High	VLMDMYGISAK		0.000400057	1	1	1	unk	0	1227.61	1849380612
	High	VLMDMYGISAK	1xOxidation [M]	0.000131114	1	1	3	unk	0	1243.61	211125256
	High	VLMDMYGISAK	2xOxidation [M3; M5]	0.000542008	1	1	1	unk	0	1259.6	72310216
	High	TNSNVIALDGDMK	1xOxidation [M12]	1.38363e-05	1	3	2	unk	0	1393.66	1667471563
	High	TNSNVIALDGDMK		9.9761e-06	1	3	3	unk	0	1377.67	5.33414e+09
	High	QALLDIANK		0.0238746	1	2	3	unk	0	985.568	1619928618
	High	AELALNEIK		0.0275452	1	3	2	unk	0	1000.57	4961767432
	High	LAVEEVPR		0.070842	1	2	3	unk	0	912.515	2219458848
	High	AIELAAQTK		0.0744355	1	2	1	unk	0	944.541	3.66135e+09
	High	VEDLQNLR		0.110519	1	2	2	unk	0	986.527	1901455384
High	unk	len=3661 sp|Q9D4D4|TKTL2_MOUSE Transketolase-like protein 2 OS=Mus musculus GN=Tktl2 PE=2 SV=1	>gnl|unk|TR59594_c5_g1_i6_6 len=3661 sp|Q9D4D4|TKTL2_MOUSE Transketolase-like protein 2 OS=Mus musculus GN=Tktl2 PE=2 SV=1	54.392	11.4754	12	12	1	1220	136.1	8.25	4652418301	ungrouped_F6
	Confidence	Sequence	Modifications	Qvality PEP	# Protein Groups	# Proteins	# PSMs	Master Protein Accessions	# Missed Cleavages	Theo. MH+ [Da]	Area: F2: Sample
	High	EGGLGEAVSGALASVPGIVVR		3.90002e-07	1	2	2	unk	0	1938.07	9.54081e+07
	High	LDNLVAIFDVNR		8.51016e-05	1	2	5	unk	0	1388.75	1533234512
	High	AIPTATVFYPSDVVACER	1xCarbamidomethyl [C16]	3.09114e-08	1	2	3	unk	0	1995.98	2.16411e+09
	High	STPLNGNDLSVR		0.000364369	1	3	2	unk	0	1272.65	2262826752
	High	LSEPPSYTLGEK		0.000341697	1	3	2	unk	0	1320.67	2989820928
	High	AAYGTALIK		0.0146399	1	3	3	unk	0	907.525	1.22193e+09
	High	TNSNVIALDGDMK	1xOxidation [M12]	1.38363e-05	1	3	2	unk	0	1393.66	1667471563
	High	TNSNVIALDGDMK		9.9761e-06	1	3	3	unk	0	1377.67	5.33414e+09
	High	QALLDIANK		0.0238746	1	2	3	unk	0	985.568	1619928618
	High	AELALNEIK		0.0275452	1	3	2	unk	0	1000.57	4961767432
	High	LAVEEVPR		0.070842	1	2	3	unk	0	912.515	2219458848
	High	AIELAAQTK		0.0744355	1	2	1	unk	0	944.541	3.66135e+09
	High	VEDLQNLR		0.110519	1	2	2	unk	0	986.527	1901455384
High	unk	len=1836 sp|P62958|HINT1_BOVIN Histidine triad nucleotide-binding protein 1 OS=Bos taurus GN=HINT1 PE=1 SV=2	>gnl|unk|TR60262_c1_g1_i1_6 len=1836 sp|P62958|HINT1_BOVIN Histidine triad nucleotide-binding protein 1 OS=Bos taurus GN=HINT1 PE=1 SV=2	4.236	1.96399	1	1	1	611	70.4	8.63	4512945915	ungrouped_F6
	Confidence	Sequence	Modifications	Qvality PEP	# Protein Groups	# Proteins	# PSMs	Master Protein Accessions	# Missed Cleavages	Theo. MH+ [Da]	Area: F2: Sample
	High	EIPADILYEDDK		0.000187233	1	2	3	unk	0	1420.68	4512945915
High	unk	len=1805 sp|P62958|HINT1_BOVIN Histidine triad nucleotide-binding protein 1 OS=Bos taurus GN=HINT1 PE=1 SV=2	>gnl|unk|TR60262_c1_g1_i2_5 len=1805 sp|P62958|HINT1_BOVIN Histidine triad nucleotide-binding protein 1 OS=Bos taurus GN=HINT1 PE=1 SV=2	4.236	1.99667	1	1	1	601	69.3	8.46	4512945915	ungrouped_F6
	Confidence	Sequence	Modifications	Qvality PEP	# Protein Groups	# Proteins	# PSMs	Master Protein Accessions	# Missed Cleavages	Theo. MH+ [Da]	Area: F2: Sample
	High	EIPADILYEDDK		0.000187233	1	2	3	unk	0	1420.68	4512945915
High	unk	len=1244 sp|P54714|TPIS_CANFA Triosephosphate isomerase OS=Canis familiaris GN=TPI1 PE=1 SV=3	>gnl|unk|TR51284_c0_g1_i2_6 len=1244 sp|P54714|TPIS_CANFA Triosephosphate isomerase OS=Canis familiaris GN=TPI1 PE=1 SV=3	40.204	12.7711	4	4	1	415	45.4	6.84	4.50501e+09	ungrouped_F6
	Confidence	Sequence	Modifications	Qvality PEP	# Protein Groups	# Proteins	# PSMs	Master Protein Accessions	# Missed Cleavages	Theo. MH+ [Da]	Area: F2: Sample
	High	GAFTGETSPAMLQDLGVK		1.72363e-08	1	1	4	unk	0	1821.91	4924951580
	High	GAFTGETSPAMLQDLGVK	1xOxidation [M11]	9.72396e-09	1	1	5	unk	0	1837.9	958558370
	High	SWLTENVNASVAANTR		3.76571e-07	1	1	2	unk	0	1732.86	6.11275e+08
	High	ESGQTNEVVFR		0.00500422	1	1	2	unk	0	1265.61	6693106480
	High	ASIDGVLK		0.0786286	1	1	1	unk	0	802.467	1.89697e+09
High	unk	len=325	>gnl|unk|TR19390_c0_g1_i1_6 len=325	4.834	22.4299	1	1	1	107	11.9	3.93	4478467440	ungrouped_F6
	Confidence	Sequence	Modifications	Qvality PEP	# Protein Groups	# Proteins	# PSMs	Master Protein Accessions	# Missed Cleavages	Theo. MH+ [Da]	Area: F2: Sample
	High	QSEESEVDDALR		5.49143e-05	1	1	3	unk	0	1377.61	4478467440
High	unk	len=460 sp|Q6B855|TKT_BOVIN Transketolase OS=Bos taurus GN=TKT PE=2 SV=1	>gnl|unk|TR20323_c0_g1_i1_3 len=460 sp|Q6B855|TKT_BOVIN Transketolase OS=Bos taurus GN=TKT PE=2 SV=1	22.949	36.1842	5	5	1	152	16.5	9.01	4.42858e+09	ungrouped_F6
	Confidence	Sequence	Modifications	Qvality PEP	# Protein Groups	# Proteins	# PSMs	Master Protein Accessions	# Missed Cleavages	Theo. MH+ [Da]	Area: F2: Sample
	High	STPLNGNDLSVR		0.000364369	1	3	2	unk	0	1272.65	2262826752
	High	LSEPPSYTLGEK		0.000341697	1	3	2	unk	0	1320.67	2989820928
	High	AAYGTALIK		0.0146399	1	3	3	unk	0	907.525	1.22193e+09
	High	TNSNVIALDGDMK	1xOxidation [M12]	1.38363e-05	1	3	2	unk	0	1393.66	1667471563
	High	TNSNVIALDGDMK		9.9761e-06	1	3	3	unk	0	1377.67	5.33414e+09
	High	AELALNEIK		0.0275452	1	3	2	unk	0	1000.57	4961767432
High	unk	len=4890 sp|P20742|PZP_HUMAN Pregnancy zone protein OS=Homo sapiens GN=PZP PE=1 SV=4	>gnl|unk|TR63864_c3_g1_i1_4 len=4890 sp|P20742|PZP_HUMAN Pregnancy zone protein OS=Homo sapiens GN=PZP PE=1 SV=4	66.189	9.44785	11	10	1	1630	182.8	4.96	4.38257e+09	ungrouped_F6
	Confidence	Sequence	Modifications	Qvality PEP	# Protein Groups	# Proteins	# PSMs	Master Protein Accessions	# Missed Cleavages	Theo. MH+ [Da]	Area: F2: Sample
	High	ELQDPETGCVESVGYLGYK	1xCarbamidomethyl [C9]	1.15863e-08	1	2	3	unk	0	2143.99	864871105
	High	FCSSDFVYVMK	1xCarbamidomethyl [C2]	0.000514258	1	2	1	unk	0	1382.61	538294738
	High	FCSSDFVYVMK	1xCarbamidomethyl [C2]; 1xOxidation [M10]	0.00815566	1	2	1	unk	0	1398.61	23161221
	High	FAAQEADATDLYVEAK		2.23143e-09	1	2	5	unk	0	1741.83	4032725696
	High	AEGVPEDFTWSR		0.00172192	1	1	3	unk	0	1393.64	4.50427e+09
	High	GSECFNFPGTYECR	2xCarbamidomethyl [C4; C13]	0.000239286	1	2	1	unk	0	1723.68	442651160
	High	GPQGGFGSTQDTVMGLTALAK		1.50358e-11	1	2	2	unk	0	2036.01	650512473
	High	TSDFDQVMK		0.00965046	1	2	4	unk	0	1070.48	4196636352
	High	LNENAISESGFR		3.64851e-05	1	2	2	unk	0	1336.65	4446793514
	High	STGDGCALAQVVMK	1xCarbamidomethyl [C6]; 1xOxidation [M13]	0.00136342	1	2	1	unk	0	1452.68
	High	VTDETLTDR		0.0167175	2	3	2	unk; unk	0	1049.51	2393843019
	High	SFYYPDAYCECSIIEFR	2xCarbamidomethyl [C9; C11]	0.0677855	1	2	1	unk	0	2219.94	34020039
High	unk	len=1880 sp|P50398|GDIA_RAT Rab GDP dissociation inhibitor alpha OS=Rattus norvegicus GN=Gdi1 PE=1 SV=1	>gnl|unk|TR64098_c10_g3_i1_6 len=1880 sp|P50398|GDIA_RAT Rab GDP dissociation inhibitor alpha OS=Rattus norvegicus GN=Gdi1 PE=1 SV=1	72.617	21.885	11	9	1	626	69.8	7.33	4.26479e+09	ungrouped_F6
	Confidence	Sequence	Modifications	Qvality PEP	# Protein Groups	# Proteins	# PSMs	Master Protein Accessions	# Missed Cleavages	Theo. MH+ [Da]	Area: F2: Sample
	High	YIAEFNPDDLK		7.44036e-05	1	1	3	unk	0	1324.64	3531716810
	High	LSAIYGGTYMLDK		0.000192782	1	1	1	unk	0	1431.72	1417334968
	High	LSAIYGGTYMLDK	1xOxidation [M10]	2.19758e-06	1	1	2	unk	0	1447.71	144936208
	High	MVIGDPTYFPDR		2.0704e-05	1	1	2	unk	0	1410.67	3135036520
	High	MVIGDPTYFPDR	1xOxidation [M1]	8.76236e-05	1	1	3	unk	0	1426.67	309027255
	High	VPATEAEALTSSLMSLGEK		2.52524e-05	1	1	2	unk	0	1933.98	1.4921e+08
	High	VPATEAEALTSSLMSLGEK	1xOxidation [M14]	4.22727e-06	1	1	3	unk	0	1949.97	64607910
	High	SPYLYPMYGLGELPQGFAR		0.00129365	1	1	2	unk	0	2159.06	115514888
	High	SPYLYPMYGLGELPQGFAR	1xOxidation [M7]	0.00859312	1	1	3	unk	0	2175.06	2.46734e+08
	High	FVSVADVFEPNDDGK		2.57607e-07	1	1	3	unk	0	1638.76	6127618658
	High	QIDGIVMEDGK		0.000849712	1	1	1	unk	0	1204.59	76814279
	High	QIDGIVMEDGK	1xOxidation [M7]	0.00114441	1	1	1	unk	0	1220.58	8.00817e+08
	High	DDSYLQEPCGK	1xCarbamidomethyl [C9]	0.00208754	1	1	1	unk	0	1311.55	69941837
	High	DWNVDLIPK		0.0573977	2	2	4	unk; unk	0	1099.58	1582328213
	High	SVEGSYVFK		0.093575	2	2	1	unk; unk	0	1015.51	1355945584
	High	TTAEELYK		0.105897	1	1	2	unk	0	954.478	1059017600
High	unk	len=4558 sp|Q03626|MUG1_RAT Murinoglobulin-1 OS=Rattus norvegicus GN=Mug1 PE=2 SV=1	>gnl|unk|TR63864_c3_g1_i2_5 len=4558 sp|Q03626|MUG1_RAT Murinoglobulin-1 OS=Rattus norvegicus GN=Mug1 PE=2 SV=1	63.031	9.34826	10	9	1	1519	171.1	5	4.22539e+09	ungrouped_F6
	Confidence	Sequence	Modifications	Qvality PEP	# Protein Groups	# Proteins	# PSMs	Master Protein Accessions	# Missed Cleavages	Theo. MH+ [Da]	Area: F2: Sample
	High	ELQDPETGCVESVGYLGYK	1xCarbamidomethyl [C9]	1.15863e-08	1	2	3	unk	0	2143.99	864871105
	High	FCSSDFVYVMK	1xCarbamidomethyl [C2]	0.000514258	1	2	1	unk	0	1382.61	538294738
	High	FCSSDFVYVMK	1xCarbamidomethyl [C2]; 1xOxidation [M10]	0.00815566	1	2	1	unk	0	1398.61	23161221
	High	FAAQEADATDLYVEAK		2.23143e-09	1	2	5	unk	0	1741.83	4032725696
	High	GSECFNFPGTYECR	2xCarbamidomethyl [C4; C13]	0.000239286	1	2	1	unk	0	1723.68	442651160
	High	GPQGGFGSTQDTVMGLTALAK		1.50358e-11	1	2	2	unk	0	2036.01	650512473
	High	TSDFDQVMK		0.00965046	1	2	4	unk	0	1070.48	4196636352
	High	LNENAISESGFR		3.64851e-05	1	2	2	unk	0	1336.65	4446793514
	High	STGDGCALAQVVMK	1xCarbamidomethyl [C6]; 1xOxidation [M13]	0.00136342	1	2	1	unk	0	1452.68
	High	VTDETLTDR		0.0167175	2	3	2	unk; unk	0	1049.51	2393843019
	High	SFYYPDAYCECSIIEFR	2xCarbamidomethyl [C9; C11]	0.0677855	1	2	1	unk	0	2219.94	34020039
High	unk	len=3596 sp|P09495|TPM4_RAT Tropomyosin alpha-4 chain OS=Rattus norvegicus GN=Tpm4 PE=1 SV=3	>gnl|unk|TR58895_c0_g1_i1_6 len=3596 sp|P09495|TPM4_RAT Tropomyosin alpha-4 chain OS=Rattus norvegicus GN=Tpm4 PE=1 SV=3	15.488	3.67279	4	4	1	1198	140	8.37	4.13928e+09	ungrouped_F6
	Confidence	Sequence	Modifications	Qvality PEP	# Protein Groups	# Proteins	# PSMs	Master Protein Accessions	# Missed Cleavages	Theo. MH+ [Da]	Area: F2: Sample
	High	LAAVQTEIDEADQSAR		8.70252e-09	1	1	5	unk	0	1716.84	7.6928e+09
	High	LEGELETWNDR		0.000444401	1	1	1	unk	0	1361.63	948438768
	High	SITLLENVK		0.0692979	1	1	2	unk	0	1016.6	3776610633
	High	LNSDLQSR		0.0900962	1	1	1	unk	0	932.48	1.4057e+08
High	unk	len=3331 sp|O94901|SUN1_HUMAN SUN domain-containing protein 1 OS=Homo sapiens GN=SUN1 PE=1 SV=3	>gnl|unk|TR57243_c1_g1_i1_6 len=3331 sp|O94901|SUN1_HUMAN SUN domain-containing protein 1 OS=Homo sapiens GN=SUN1 PE=1 SV=3	1.303	0.900901	1	1	1	1110	122.8	6.86	4073393697	ungrouped_F6
	Confidence	Sequence	Modifications	Qvality PEP	# Protein Groups	# Proteins	# PSMs	Master Protein Accessions	# Missed Cleavages	Theo. MH+ [Da]	Area: F2: Sample
	High	DVTQGQAGLR		0.077348	1	2	2	unk	0	1044.54	4073393697
High	unk	len=3133 sp|O94901|SUN1_HUMAN SUN domain-containing protein 1 OS=Homo sapiens GN=SUN1 PE=1 SV=3	>gnl|unk|TR57243_c1_g1_i2_6 len=3133 sp|O94901|SUN1_HUMAN SUN domain-containing protein 1 OS=Homo sapiens GN=SUN1 PE=1 SV=3	1.303	0.957854	1	1	1	1044	115.1	6.67	4073393697	ungrouped_F6
	Confidence	Sequence	Modifications	Qvality PEP	# Protein Groups	# Proteins	# PSMs	Master Protein Accessions	# Missed Cleavages	Theo. MH+ [Da]	Area: F2: Sample
	High	DVTQGQAGLR		0.077348	1	2	2	unk	0	1044.54	4073393697
High	unk	len=230 sp|D3ZHA0|FLNC_RAT Filamin-C OS=Rattus norvegicus GN=Flnc PE=1 SV=1	>gnl|unk|TR6599_c0_g1_i1_3 len=230 sp|D3ZHA0|FLNC_RAT Filamin-C OS=Rattus norvegicus GN=Flnc PE=1 SV=1	4.433	17.1053	1	1	1	76	8.1	8.5	4000360874	ungrouped_F6
	Confidence	Sequence	Modifications	Qvality PEP	# Protein Groups	# Proteins	# PSMs	Master Protein Accessions	# Missed Cleavages	Theo. MH+ [Da]	Area: F2: Sample
	High	IIVGAQEVGDASK		0.000125129	1	3	2	unk	0	1286.7	4000360874
High	unk	len=2118 sp|P49614|HEXB_FELCA Beta-hexosaminidase subunit beta OS=Felis catus GN=HEXB PE=2 SV=2	>gnl|unk|TR56388_c1_g1_i3_6 len=2118 sp|P49614|HEXB_FELCA Beta-hexosaminidase subunit beta OS=Felis catus GN=HEXB PE=2 SV=2	8.735	2.26629	1	1	1	706	82.2	9.07	3.89435e+09	ungrouped_F6
	Confidence	Sequence	Modifications	Qvality PEP	# Protein Groups	# Proteins	# PSMs	Master Protein Accessions	# Missed Cleavages	Theo. MH+ [Da]	Area: F2: Sample
	High	LWSAESQTSVGEAAPR		1.78511e-08	1	2	2	unk	0	1688.82	3.89435e+09
High	unk	len=689 sp|Q9UGM3|DMBT1_HUMAN Deleted in malignant brain tumors 1 protein OS=Homo sapiens GN=DMBT1 PE=1 SV=2	>gnl|unk|TR52239_c5_g1_i9_2 len=689 sp|Q9UGM3|DMBT1_HUMAN Deleted in malignant brain tumors 1 protein OS=Homo sapiens GN=DMBT1 PE=1 SV=2	9.748	13.9738	3	0	0	229	23.5	4.18	3793799863	ungrouped_F6
	Confidence	Sequence	Modifications	Qvality PEP	# Protein Groups	# Proteins	# PSMs	Master Protein Accessions	# Missed Cleavages	Theo. MH+ [Da]	Area: F2: Sample
	High	LVDGTSDSEGR		0.000300497	4	11	3	unk; unk; unk; unk	0	1135.52	9389370900
	High	LVDGSTSAEGR		0.000290149	1	3	3	unk	0	1091.53	3793799863
	High	CAALEDGTLR	1xCarbamidomethyl [C1]	0.0332434	2	5	2	unk; unk	0	1105.53	1922294464
High	unk	len=1337 sp|P31786|ACBP_MOUSE Acyl-CoA-binding protein OS=Mus musculus GN=Dbi PE=1 SV=2	>gnl|unk|TR46867_c5_g1_i1_6 len=1337 sp|P31786|ACBP_MOUSE Acyl-CoA-binding protein OS=Mus musculus GN=Dbi PE=1 SV=2	4.031	2.92135	1	1	1	445	51.1	8.91	3726532192	ungrouped_F6
	Confidence	Sequence	Modifications	Qvality PEP	# Protein Groups	# Proteins	# PSMs	Master Protein Accessions	# Missed Cleavages	Theo. MH+ [Da]	Area: F2: Sample
	High	NLASSPTNEELLK		0.00028511	1	1	1	unk	0	1415.74	3726532192
High	unk	len=3174 sp|P18321|PROF_CLYJA Profilin OS=Clypeaster japonicus PE=1 SV=2	>gnl|unk|TR50873_c4_g1_i1_6 len=3174 sp|P18321|PROF_CLYJA Profilin OS=Clypeaster japonicus PE=1 SV=2	4.136	2.0794	2	2	1	1058	120.6	8.85	3.68962e+09	ungrouped_F6
	Confidence	Sequence	Modifications	Qvality PEP	# Protein Groups	# Proteins	# PSMs	Master Protein Accessions	# Missed Cleavages	Theo. MH+ [Da]	Area: F2: Sample
	High	DFTAFMSGGIR		0.0079684	1	1	2	unk	0	1201.57	2.04129e+08
	High	LQGEEGVNIAK		0.0326812	1	1	1	unk	0	1157.62	7175115600
High	unk	len=3652	>gnl|unk|TR63381_c5_g1_i3_5 len=3652	14.789	3.2046	2	2	1	1217	139.5	5.01	3.67052e+09	ungrouped_F6
	Confidence	Sequence	Modifications	Qvality PEP	# Protein Groups	# Proteins	# PSMs	Master Protein Accessions	# Missed Cleavages	Theo. MH+ [Da]	Area: F2: Sample
	High	TVQMIPVEVDPSEYPEGAFGDDDDVR		0.000244942	1	3	1	unk	0	2880.29	5.04066e+07
	High	TVQMIPVEVDPSEYPEGAFGDDDDVR	1xOxidation [M4]	0.00152332	1	3	1	unk	0	2896.28	2.52165e+07
	High	AYQEPTEEGQAPR		7.31112e-05	1	3	3	unk	0	1475.68	7290627685
High	unk	len=4036 sp|G5E8K5|ANK3_MOUSE Ankyrin-3 OS=Mus musculus GN=Ank3 PE=1 SV=1	>gnl|unk|TR63381_c5_g1_i1_5 len=4036 sp|G5E8K5|ANK3_MOUSE Ankyrin-3 OS=Mus musculus GN=Ank3 PE=1 SV=1	14.789	2.89963	2	2	1	1345	154.3	5.24	3.67052e+09	ungrouped_F6
	Confidence	Sequence	Modifications	Qvality PEP	# Protein Groups	# Proteins	# PSMs	Master Protein Accessions	# Missed Cleavages	Theo. MH+ [Da]	Area: F2: Sample
	High	TVQMIPVEVDPSEYPEGAFGDDDDVR		0.000244942	1	3	1	unk	0	2880.29	5.04066e+07
	High	TVQMIPVEVDPSEYPEGAFGDDDDVR	1xOxidation [M4]	0.00152332	1	3	1	unk	0	2896.28	2.52165e+07
	High	AYQEPTEEGQAPR		7.31112e-05	1	3	3	unk	0	1475.68	7290627685
High	unk	len=1781 sp|Q4R4J0|GDIR1_MACFA Rho GDP-dissociation inhibitor 1 OS=Macaca fascicularis GN=ARHGDIA PE=2 SV=1	>gnl|unk|TR62617_c15_g7_i3_4 len=1781 sp|Q4R4J0|GDIR1_MACFA Rho GDP-dissociation inhibitor 1 OS=Macaca fascicularis GN=ARHGDIA PE=2 SV=1	28.254	9.94941	4	4	1	593	67.8	8.12	3.65105e+09	ungrouped_F6
	Confidence	Sequence	Modifications	Qvality PEP	# Protein Groups	# Proteins	# PSMs	Master Protein Accessions	# Missed Cleavages	Theo. MH+ [Da]	Area: F2: Sample
	High	QQLLAGADNVEDEGGPNVLVK		4.67419e-07	1	1	1	unk	0	2166.1	2414622548
	High	SIDEIQQLDQDDESLVK		9.38907e-09	1	1	4	unk	0	1974.95	6.17087e+09
	High	EWDWSFNIAK		0.00552469	1	2	5	unk	0	1295.61	2367653660
	High	SNVMVGSYGPK		0.00149688	1	2	3	unk	0	1138.56	692880980
High	unk	len=993 sp|Q5ZJF4|PRDX6_CHICK Peroxiredoxin-6 OS=Gallus gallus GN=PRDX6 PE=2 SV=3	>gnl|unk|TR44266_c0_g1_i1_6 len=993 sp|Q5ZJF4|PRDX6_CHICK Peroxiredoxin-6 OS=Gallus gallus GN=PRDX6 PE=2 SV=3	22.477	25.3776	8	8	1	331	37.4	8.78	3.64605e+09	ungrouped_F6
	Confidence	Sequence	Modifications	Qvality PEP	# Protein Groups	# Proteins	# PSMs	Master Protein Accessions	# Missed Cleavages	Theo. MH+ [Da]	Area: F2: Sample
	High	LSLLYPATTGR		0.00829897	1	1	1	unk	0	1191.67	2764770659
	High	VIDSLQLTAYK		0.00213682	1	1	1	unk	0	1250.7	2.19667e+09
	High	FTADWPYPIIADPNR		0.000215407	1	1	4	unk	0	1775.88	3609448396
	High	FGMLDPEEK		0.011752	1	1	2	unk	0	1065.49	2.35864e+09
	High	VATPADWTSGK		0.000462945	1	1	1	unk	0	1132.56	2868080556
	High	VAQLTPEFAK		0.00530415	1	1	1	unk	0	1103.61	4460627424
	High	FGMLDPEEK	1xOxidation [M3]	0.0263143	1	1	1	unk	0	1081.49	1108208928
	High	CVFIIGPDK	1xCarbamidomethyl [C1]	0.0862673	1	1	1	unk	0	1048.55	149895652
	High	AGLPLTAR		0.104209	1	1	2	unk	0	798.483	1248645937
High	unk	len=1310 sp|P46436|GST1_ASCSU Glutathione S-transferase 1 OS=Ascaris suum GN=GST1 PE=1 SV=3	>gnl|unk|TR53336_c4_g1_i4_4 len=1310 sp|P46436|GST1_ASCSU Glutathione S-transferase 1 OS=Ascaris suum GN=GST1 PE=1 SV=3	23.507	17.8899	6	6	1	436	50	9.06	3.62995e+09	ungrouped_F6
	Confidence	Sequence	Modifications	Qvality PEP	# Protein Groups	# Proteins	# PSMs	Master Protein Accessions	# Missed Cleavages	Theo. MH+ [Da]	Area: F2: Sample
	High	GNADLFPLGQAPSLLIDGK		6.37021e-07	1	4	4	unk	0	1926.03	3786601318
	High	EFGLYGANNEEAR		1.28245e-05	1	4	3	unk	0	1469.67	4008851142
	High	MLFALAGVEFEDYR	1xOxidation [M1]	0.0194173	1	4	1	unk	0	1676.8	9.17075e+06
	High	MIPMFYEK		0.077348	1	5	1	unk	0	1058.5	7.99977e+08
	High	LIDVVSETVEDILAK		0.0867375	1	4	1	unk	0	1643.91	5.67449e+06
	High	DGEWPGDLK		0.0905857	1	4	2	unk	0	1016.47	3094409326
High	unk	len=3361 sp|P27012|SCRY4_ENTDO S-crystallin 4 OS=Enteroctopus dofleini PE=2 SV=1	>gnl|unk|TR53336_c4_g1_i2_6 len=3361 sp|P27012|SCRY4_ENTDO S-crystallin 4 OS=Enteroctopus dofleini PE=2 SV=1	23.507	6.97674	6	6	1	1118	130	9.07	3.62995e+09	ungrouped_F6
	Confidence	Sequence	Modifications	Qvality PEP	# Protein Groups	# Proteins	# PSMs	Master Protein Accessions	# Missed Cleavages	Theo. MH+ [Da]	Area: F2: Sample
	High	GNADLFPLGQAPSLLIDGK		6.37021e-07	1	4	4	unk	0	1926.03	3786601318
	High	EFGLYGANNEEAR		1.28245e-05	1	4	3	unk	0	1469.67	4008851142
	High	MLFALAGVEFEDYR	1xOxidation [M1]	0.0194173	1	4	1	unk	0	1676.8	9.17075e+06
	High	MIPMFYEK		0.077348	1	5	1	unk	0	1058.5	7.99977e+08
	High	LIDVVSETVEDILAK		0.0867375	1	4	1	unk	0	1643.91	5.67449e+06
	High	DGEWPGDLK		0.0905857	1	4	2	unk	0	1016.47	3094409326
High	unk	len=1488 sp|P27012|SCRY4_ENTDO S-crystallin 4 OS=Enteroctopus dofleini PE=2 SV=1	>gnl|unk|TR53336_c4_g1_i3_5 len=1488 sp|P27012|SCRY4_ENTDO S-crystallin 4 OS=Enteroctopus dofleini PE=2 SV=1	23.507	15.7576	6	6	1	495	57.3	9.2	3.62995e+09	ungrouped_F6
	Confidence	Sequence	Modifications	Qvality PEP	# Protein Groups	# Proteins	# PSMs	Master Protein Accessions	# Missed Cleavages	Theo. MH+ [Da]	Area: F2: Sample
	High	GNADLFPLGQAPSLLIDGK		6.37021e-07	1	4	4	unk	0	1926.03	3786601318
	High	EFGLYGANNEEAR		1.28245e-05	1	4	3	unk	0	1469.67	4008851142
	High	MLFALAGVEFEDYR	1xOxidation [M1]	0.0194173	1	4	1	unk	0	1676.8	9.17075e+06
	High	MIPMFYEK		0.077348	1	5	1	unk	0	1058.5	7.99977e+08
	High	LIDVVSETVEDILAK		0.0867375	1	4	1	unk	0	1643.91	5.67449e+06
	High	DGEWPGDLK		0.0905857	1	4	2	unk	0	1016.47	3094409326
High	unk	len=3183 sp|P46436|GST1_ASCSU Glutathione S-transferase 1 OS=Ascaris suum GN=GST1 PE=1 SV=3	>gnl|unk|TR53336_c4_g1_i1_5 len=3183 sp|P46436|GST1_ASCSU Glutathione S-transferase 1 OS=Ascaris suum GN=GST1 PE=1 SV=3	23.507	7.35849	6	6	1	1060	122.3	8.97	3.62995e+09	ungrouped_F6
	Confidence	Sequence	Modifications	Qvality PEP	# Protein Groups	# Proteins	# PSMs	Master Protein Accessions	# Missed Cleavages	Theo. MH+ [Da]	Area: F2: Sample
	High	GNADLFPLGQAPSLLIDGK		6.37021e-07	1	4	4	unk	0	1926.03	3786601318
	High	EFGLYGANNEEAR		1.28245e-05	1	4	3	unk	0	1469.67	4008851142
	High	MLFALAGVEFEDYR	1xOxidation [M1]	0.0194173	1	4	1	unk	0	1676.8	9.17075e+06
	High	MIPMFYEK		0.077348	1	5	1	unk	0	1058.5	7.99977e+08
	High	LIDVVSETVEDILAK		0.0867375	1	4	1	unk	0	1643.91	5.67449e+06
	High	DGEWPGDLK		0.0905857	1	4	2	unk	0	1016.47	3094409326
High	unk	len=3597	>gnl|unk|TR53471_c1_g1_i1_5 len=3597	4.809	1.16861	1	1	1	1198	140.4	9.44	3593714551	ungrouped_F6
	Confidence	Sequence	Modifications	Qvality PEP	# Protein Groups	# Proteins	# PSMs	Master Protein Accessions	# Missed Cleavages	Theo. MH+ [Da]	Area: F2: Sample
	High	EYSPLTGDDFGEQK		5.75413e-05	1	1	4	unk	0	1585.7	3593714551
High	unk	len=3176 sp|Q62009|POSTN_MOUSE Periostin OS=Mus musculus GN=Postn PE=1 SV=2	>gnl|unk|TR55036_c3_g2_i3_6 len=3176 sp|Q62009|POSTN_MOUSE Periostin OS=Mus musculus GN=Postn PE=1 SV=2	7.359	2.07743	2	2	1	1059	120.2	9	3.56383e+09	ungrouped_F6
	Confidence	Sequence	Modifications	Qvality PEP	# Protein Groups	# Proteins	# PSMs	Master Protein Accessions	# Missed Cleavages	Theo. MH+ [Da]	Area: F2: Sample
	High	VIYPIPSGSDITK		2.02258e-05	1	1	3	unk	0	1389.76	6091482651
	High	AALEDVGGR		0.0171074	1	1	1	unk	0	887.458	1036168304
High	unk	len=3976 sp|Q64405|CATA_CAVPO Catalase OS=Cavia porcellus GN=CAT PE=2 SV=4	>gnl|unk|TR57235_c0_g1_i1_5 len=3976 sp|Q64405|CATA_CAVPO Catalase OS=Cavia porcellus GN=CAT PE=2 SV=4	30.351	7.62264	8	8	1	1325	151.6	9.01	3.55401e+09	ungrouped_F6
	Confidence	Sequence	Modifications	Qvality PEP	# Protein Groups	# Proteins	# PSMs	Master Protein Accessions	# Missed Cleavages	Theo. MH+ [Da]	Area: F2: Sample
	High	YETGDDDNYTQSGIYWR		1.2126e-07	1	1	1	unk	0	2082.87	302130530
	High	LGTNYLQIPVNCPFAAR	1xCarbamidomethyl [C12]	0.00259037	1	1	2	unk	0	1934	254384928
	High	FSTVGGEAGSADTAR		3.27708e-08	1	1	4	unk	0	1425.66	2458141552
	High	AGELSATDPDYAIR		0.00247229	1	1	4	unk	0	1478.71	5.67021e+09
	High	LTTSTGCPIDNK	1xCarbamidomethyl [C7]	0.0426469	1	1	1	unk	0	1306.63
	High	AAPFESIGK		0.070842	1	1	1	unk	0	919.488	957955896
	High	EFPLIPAGK		0.0816941	1	1	3	unk	0	971.556	2.53368e+09
	High	MVLNLNPK		0.0998288	1	1	2	unk	0	928.528	1214052186
High	unk	len=270	>gnl|unk|TR87636_c0_g1_i1_3 len=270	19.055	26.9663	1	1	1	89	9.7	3.98	3.49095e+09	ungrouped_F6
	Confidence	Sequence	Modifications	Qvality PEP	# Protein Groups	# Proteins	# PSMs	Master Protein Accessions	# Missed Cleavages	Theo. MH+ [Da]	Area: F2: Sample
	High	EGNPDNPLTYNSVATTTDESGTVR		5.18079e-10	1	1	4	unk	0	2538.16	3.49095e+09
High	unk	len=247 sp|Q8MPM1|GELS2_LUMTE Gelsolin-like protein 2 OS=Lumbricus terrestris GN=gelsolin PE=1 SV=1	>gnl|unk|TR101951_c0_g1_i1_3 len=247 sp|Q8MPM1|GELS2_LUMTE Gelsolin-like protein 2 OS=Lumbricus terrestris GN=gelsolin PE=1 SV=1	3.391	20.9877	2	2	1	81	9.3	5.48	3.47667e+09	ungrouped_F6
	Confidence	Sequence	Modifications	Qvality PEP	# Protein Groups	# Proteins	# PSMs	Master Protein Accessions	# Missed Cleavages	Theo. MH+ [Da]	Area: F2: Sample
	High	ASQYISQLK		0.0171074	1	1	1	unk	0	1037.56	6285305722
	High	LYVWIGSK		0.070453	1	1	2	unk	0	965.545	668039405
High	unk	len=1470 sp|Q71U34|HSP7C_SAGOE Heat shock cognate 71 kDa protein OS=Saguinus oedipus GN=HSPA8 PE=2 SV=1	>gnl|unk|TR61965_c5_g1_i1_5 len=1470 sp|Q71U34|HSP7C_SAGOE Heat shock cognate 71 kDa protein OS=Saguinus oedipus GN=HSPA8 PE=2 SV=1	9.562	5.31697	2	2	1	489	54.1	5.27	3.38024e+09	ungrouped_F6
	Confidence	Sequence	Modifications	Qvality PEP	# Protein Groups	# Proteins	# PSMs	Master Protein Accessions	# Missed Cleavages	Theo. MH+ [Da]	Area: F2: Sample
	High	EALDWLDSNQTAEK		1.64099e-06	1	2	2	unk	0	1619.75	4720533816
	High	ELEGVCTPIITK	1xCarbamidomethyl [C6]	0.00227843	1	2	2	unk	0	1359.72	2039947385
High	unk	len=1885 sp|P54357|MLC2_DROME Myosin-2 essential light chain OS=Drosophila melanogaster GN=Mlc-c PE=1 SV=1	>gnl|unk|TR63921_c10_g3_i2_6 len=1885 sp|P54357|MLC2_DROME Myosin-2 essential light chain OS=Drosophila melanogaster GN=Mlc-c PE=1 SV=1	20.064	9.72887	5	5	1	627	73.1	8.51	3.36084e+09	ungrouped_F6
	Confidence	Sequence	Modifications	Qvality PEP	# Protein Groups	# Proteins	# PSMs	Master Protein Accessions	# Missed Cleavages	Theo. MH+ [Da]	Area: F2: Sample
	High	DGNGFINSAELR		0.00100062	1	2	3	unk	0	1292.62	1721733719
	High	IDTEQLGDVMR		0.000147361	1	2	2	unk	0	1276.62	3105550944
	High	IDTEQLGDVMR	1xOxidation [M10]	0.00279438	1	2	1	unk	0	1292.62	1171130722
	High	ANGGNPTQAEVR		0.000242097	1	2	1	unk	0	1213.59	279240532
	High	EQGTQDEFVEGLR		0.000147361	1	2	2	unk	0	1507.7	5255224754
	High	FEEFLPIMTATMK		0.17381	1	2	1	unk	0	1557.77	5.04858e+07
High	unk	len=1981 sp|P54357|MLC2_DROME Myosin-2 essential light chain OS=Drosophila melanogaster GN=Mlc-c PE=1 SV=1	>gnl|unk|TR63921_c10_g3_i1_6 len=1981 sp|P54357|MLC2_DROME Myosin-2 essential light chain OS=Drosophila melanogaster GN=Mlc-c PE=1 SV=1	20.064	9.25645	5	5	1	659	77.3	8.24	3.36084e+09	ungrouped_F6
	Confidence	Sequence	Modifications	Qvality PEP	# Protein Groups	# Proteins	# PSMs	Master Protein Accessions	# Missed Cleavages	Theo. MH+ [Da]	Area: F2: Sample
	High	DGNGFINSAELR		0.00100062	1	2	3	unk	0	1292.62	1721733719
	High	IDTEQLGDVMR		0.000147361	1	2	2	unk	0	1276.62	3105550944
	High	IDTEQLGDVMR	1xOxidation [M10]	0.00279438	1	2	1	unk	0	1292.62	1171130722
	High	ANGGNPTQAEVR		0.000242097	1	2	1	unk	0	1213.59	279240532
	High	EQGTQDEFVEGLR		0.000147361	1	2	2	unk	0	1507.7	5255224754
	High	FEEFLPIMTATMK		0.17381	1	2	1	unk	0	1557.77	5.04858e+07
High	unk	len=586 sp|P17182|ENOA_MOUSE Alpha-enolase OS=Mus musculus GN=Eno1 PE=1 SV=3	>gnl|unk|TR64410_c0_g1_i1_4 len=586 sp|P17182|ENOA_MOUSE Alpha-enolase OS=Mus musculus GN=Eno1 PE=1 SV=3	16.913	9.23077	1	1	1	195	20.8	8.54	3.31998e+09	ungrouped_F6
	Confidence	Sequence	Modifications	Qvality PEP	# Protein Groups	# Proteins	# PSMs	Master Protein Accessions	# Missed Cleavages	Theo. MH+ [Da]	Area: F2: Sample
	High	AAVPSGASTGIYEALELR		1.42978e-08	1	2	4	unk	0	1804.94	3.31998e+09
High	unk	len=5821 sp|P51557|STAR_MOUSE Steroidogenic acute regulatory protein, mitochondrial OS=Mus musculus GN=Star PE=1 SV=1	>gnl|unk|TR61118_c4_g1_i10_6 len=5821 sp|P51557|STAR_MOUSE Steroidogenic acute regulatory protein, mitochondrial OS=Mus musculus GN=Star PE=1 SV=1	22.402	4.58763	7	7	1	1940	223.8	8.94	3.2999e+09	ungrouped_F6
	Confidence	Sequence	Modifications	Qvality PEP	# Protein Groups	# Proteins	# PSMs	Master Protein Accessions	# Missed Cleavages	Theo. MH+ [Da]	Area: F2: Sample
	High	ASMDFTGIPVDK		0.0018685	1	2	1	unk	0	1280.62	3598273068
	High	SPTFEVLEER		0.00976304	1	2	2	unk	0	1206.6	1.06933e+09
	High	VFEFFTDPEQR		0.000320435	1	2	5	unk	0	1414.66	4.15026e+09
	High	LDAAESEEGWEK		1.3438e-05	1	2	2	unk	0	1363.6	2151182152
	High	TEEAAPAPVAVENGEEEK		0.000966173	1	2	1	unk	0	1869.87	825005416
	High	VTIGYPVSLYDDMNTYWK	1xOxidation [M13]	0.0461441	1	2	1	unk	0	2181.02	1.09536e+08
	High	MPTACDDR	1xCarbamidomethyl [C5]	0.0479945	1	2	1	unk	0	965.382
High	unk	len=5843 sp|P51557|STAR_MOUSE Steroidogenic acute regulatory protein, mitochondrial OS=Mus musculus GN=Star PE=1 SV=1	>gnl|unk|TR61118_c4_g1_i4_4 len=5843 sp|P51557|STAR_MOUSE Steroidogenic acute regulatory protein, mitochondrial OS=Mus musculus GN=Star PE=1 SV=1	22.402	4.57114	7	7	1	1947	224.9	8.54	3.2999e+09	ungrouped_F6
[truncated: 9,764 more rows]

## Sheet: Tab C-Stem F7
Protein FDR Confidence	Accession	Description	FASTA Title Lines	Sum PEP Score	Coverage	# Peptides	# Unique Peptides	# Protein Groups	# AAs	MW [kDa]	calc. pI	Area: F3: Sample
[truncated: 5,248 more rows]

[truncated: 18 more sheets: Tab D-Stem F11, Tab E-Stem F13, Tab F-Stem F16, Tab G-Stem F20, Tab H-Stem F24, Tab I-Disc F4, Tab J-Disc F5, Tab K-Disc F6, Tab L-Disc F7, Tab M-Disc F8, Tab N-Disc F12, Tab O-Disc F14, Tab P-Disc F17, Tab Q-Disc F21, Tab R-Disc F25, Tab S-Adh. Secretion 1, Tab T-Adh. secretion 2, Tab U-Adh. Secretion 3]
