# Supplementary material for: Integrative Transcriptome and Proteome Analysis of the Tube Foot and Adhesive Secretions of the Sea Urchin Paracentrotus lividus
Source: Int J Mol Sci. 2020 Jan 31;21(3):946. doi: 10.3390/ijms21030946 (PMC7037938; doi:10.3390/ijms21030946)
Supplement: Supplementary file 1 [file ijms-21-00946-s001.zip › SupplMat-Table3.xlsx]

## Sheet: mapped Transcripts
in Disc and adhesive secretion only	in Disc only	in adhesive secretion only	in Disc, Stem and adhesive Secretion	in Stem and adhesive secretion only	in Disc and Stem only	in Stem only
TR46467_c1_g1_i2	TR25012_c1_g1_i1	TR324_c0_g1_i1	TR51603_c0_g2_i1	TR62050_c1_g5_i4	TR56126_c1_g1_i1	TR62001_c4_g1_i4
TR35893_c0_g2_i1	TR47607_c1_g1_i3	TR81209_c0_g1_i1	TR29246_c0_g1_i1	TR44979_c0_g1_i2	TR56126_c1_g1_i2	TR62001_c4_g1_i3
TR51603_c0_g1_i2	TR50392_c0_g1_i2	TR58523_c7_g1_i1	TR29246_c0_g1_i3	TR87886_c0_g1_i1	TR51358_c0_g2_i1	TR58369_c0_g1_i15
TR29246_c0_g1_i2	TR53166_c0_g1_i1	TR62358_c5_g2_i4	TR38920_c0_g1_i1	TR63825_c6_g1_i1	TR59873_c0_g1_i2	TR58369_c0_g1_i17
TR55242_c2_g1_i4	TR53166_c3_g1_i1	TR62358_c5_g2_i3	TR16253_c0_g1_i1	TR61630_c6_g1_i1	TR50400_c1_g1_i1	TR61465_c1_g1_i4
TR42015_c0_g1_i1	TR84876_c0_g1_i1	TR21265_c0_g1_i1	TR45197_c1_g1_i1	TR88241_c0_g1_i1	TR42884_c0_g1_i9	TR58369_c0_g1_i12
TR50465_c2_g1_i1	TR54324_c0_g1_i2	TR55793_c4_g4_i1	TR43257_c2_g1_i5	TR63825_c6_g3_i1	TR42884_c0_g1_i3	TR58369_c0_g2_i1
TR50595_c1_g2_i8	TR50253_c1_g1_i1	TR55718_c4_g1_i1	TR43257_c2_g1_i1	TR75831_c0_g1_i1	TR42884_c0_g1_i7	TR66362_c0_g1_i1
TR50595_c1_g2_i3	TR50253_c1_g1_i2	TR58600_c2_g1_i1	TR58775_c0_g1_i3	TR43997_c0_g1_i1	TR42884_c0_g1_i8	TR31472_c0_g1_i1
TR50595_c1_g2_i10	TR56645_c1_g1_i4	TR50757_c1_g1_i5	TR32456_c0_g1_i1	TR50744_c2_g1_i1	TR58369_c0_g1_i7	TR63835_c2_g2_i1
TR50813_c1_g1_i1	TR51062_c0_g1_i1	TR50757_c1_g1_i6	TR31736_c0_g1_i3	TR31049_c0_g1_i5	TR58369_c0_g1_i4	TR52985_c0_g1_i1
TR50813_c1_g1_i3	TR49157_c0_g1_i1	TR50757_c1_g1_i8	TR60635_c7_g1_i3	TR31049_c0_g1_i3	TR58369_c0_g1_i8	TR61071_c1_g1_i2
TR50813_c1_g1_i4	TR55317_c0_g1_i1	TR50757_c1_g1_i7	TR61200_c2_g2_i3	TR56730_c0_g1_i1	TR58369_c0_g1_i21	TR55379_c0_g1_i3
TR34545_c0_g1_i1	TR64001_c8_g3_i1	TR22535_c0_g2_i1	TR58079_c1_g6_i1	TR96220_c0_g1_i1	TR16068_c0_g1_i1	TR55379_c0_g1_i2
TR34545_c0_g2_i1	TR23631_c0_g1_i1	TR51623_c0_g1_i3	TR58079_c1_g2_i1	TR56498_c2_g1_i4	TR61221_c2_g1_i1	TR63574_c0_g1_i1
TR6501_c0_g2_i1	TR46411_c0_g1_i1	TR63763_c1_g2_i1	TR52720_c4_g1_i5	TR60841_c0_g1_i1	TR87636_c0_g1_i1	TR51205_c0_g2_i1
TR58202_c1_g1_i1	TR44954_c0_g2_i1	TR63763_c1_g1_i1	TR55242_c2_g1_i1	TR10116_c0_g1_i1	TR57243_c1_g1_i2	TR48044_c0_g1_i3
TR12685_c0_g1_i1	TR57908_c0_g1_i4	TR40059_c1_g1_i1	TR62360_c0_g1_i1	TR38673_c0_g1_i2	TR57243_c1_g1_i1	TR57207_c0_g4_i2
TR61622_c8_g1_i2	TR57908_c0_g1_i2	TR72291_c0_g1_i1	TR60635_c6_g1_i3	TR38673_c0_g1_i1	TR62792_c1_g1_i1	TR57207_c0_g4_i1
TR52701_c2_g1_i3	TR53831_c3_g1_i1	TR63825_c6_g12_i1	TR99566_c0_g1_i1	TR56498_c2_g1_i1	TR62792_c1_g1_i3	TR48652_c0_g1_i2
TR70804_c0_g1_i1	TR42504_c0_g3_i1	TR19596_c0_g1_i1	TR70173_c0_g1_i1	TR63849_c2_g1_i2	TR62792_c1_g1_i4	TR48652_c0_g1_i1
TR57217_c2_g1_i1	TR97646_c0_g1_i1	TR63447_c6_g1_i2	TR96900_c0_g1_i1	TR60699_c5_g1_i1	TR62792_c1_g1_i5	TR47997_c0_g1_i2
TR61580_c9_g1_i1	TR25003_c0_g1_i1	TR57916_c3_g1_i1	TR47039_c3_g1_i2	TR63343_c2_g1_i7	TR47802_c0_g1_i2	TR61224_c7_g2_i1
TR61580_c9_g1_i2	TR51267_c0_g2_i3	TR40930_c0_g1_i1	TR86890_c0_g1_i1	TR61808_c3_g2_i3	TR60076_c2_g5_i1	TR49339_c0_g1_i7
TR57217_c1_g1_i1	TR50723_c3_g3_i2	TR59828_c0_g1_i1	TR95862_c0_g1_i1	TR12477_c0_g1_i1	TR63159_c2_g2_i3	TR74393_c0_g1_i1
TR56069_c9_g3_i2	TR45561_c1_g3_i1	TR2071_c0_g1_i1	TR60635_c6_g1_i4	TR18290_c0_g1_i1	TR44640_c1_g1_i1	TR51810_c2_g1_i1
TR54252_c2_g1_i4	TR50723_c3_g3_i5	TR62440_c1_g1_i2	TR58079_c0_g1_i1	TR70524_c0_g1_i1	TR46373_c0_g3_i2	TR62599_c1_g1_i1
TR54252_c2_g1_i2	TR54729_c8_g4_i3	TR31847_c0_g2_i1	TR45303_c1_g1_i1	TR77370_c0_g1_i1	TR46373_c0_g3_i3	TR93217_c0_g1_i1
TR57217_c2_g1_i4	TR51267_c0_g2_i4	TR44122_c0_g1_i1	TR52239_c5_g1_i8	TR72945_c0_g1_i1	TR36068_c0_g1_i1	TR45375_c0_g1_i1
TR85140_c0_g1_i1	TR45561_c1_g3_i2	TR53045_c1_g1_i2	TR60565_c16_g1_i2	TR54143_c2_g1_i1	TR25690_c0_g1_i1	TR58114_c0_g1_i1
TR86798_c0_g1_i1	TR45561_c1_g3_i3	TR27234_c0_g1_i1	TR52239_c4_g2_i1	TR54658_c1_g1_i2	TR56349_c2_g1_i1	TR62150_c2_g1_i1
TR43997_c0_g1_i2	TR51267_c0_g2_i1	TR40293_c0_g1_i1	TR21418_c0_g1_i1	TR81653_c0_g1_i1	TR56349_c2_g1_i3	TR38893_c0_g1_i2
TR61808_c3_g3_i1	TR83536_c0_g1_i1	TR63182_c0_g1_i2	TR85352_c0_g1_i1	TR42907_c1_g1_i1	TR3068_c0_g1_i1	TR38893_c0_g1_i1
TR48571_c0_g1_i2	TR31735_c0_g1_i2	TR44131_c1_g1_i1	TR54916_c2_g3_i2	TR56866_c2_g1_i1	TR61919_c4_g2_i1	TR31550_c1_g1_i1
TR2712_c0_g1_i1	TR60897_c1_g1_i3	TR56075_c4_g1_i3	TR52239_c5_g1_i13	TR95874_c0_g1_i1	TR61919_c4_g2_i2	TR4418_c0_g1_i1
TR34545_c1_g2_i2	TR60897_c1_g1_i4	TR57458_c0_g1_i1	TR52239_c5_g1_i5	TR63583_c3_g1_i2	TR61543_c3_g1_i4	TR51340_c0_g1_i3
TR30427_c0_g1_i1	TR59212_c3_g1_i1	TR7940_c0_g1_i1	TR52239_c5_g1_i3	TR62564_c1_g1_i1	TR63381_c4_g1_i2	TR60626_c12_g1_i6
TR59471_c1_g1_i1	TR50804_c4_g1_i1	TR51094_c0_g1_i1	TR52239_c5_g1_i9	TR51340_c1_g1_i2	TR55441_c4_g1_i1	TR60626_c12_g1_i3
TR59471_c1_g1_i2	TR88753_c0_g1_i1	TR51094_c0_g1_i2	TR62319_c5_g1_i1	TR63976_c3_g2_i1	TR56101_c0_g1_i1	TR60626_c12_g1_i2
TR52720_c1_g2_i2	TR64024_c0_g1_i1	TR96548_c0_g1_i1	TR60905_c1_g1_i2	TR52045_c0_g1_i1	TR56101_c0_g1_i2	TR47485_c1_g1_i3
TR52720_c0_g1_i2	TR10820_c0_g1_i1	TR63252_c2_g1_i1	TR60905_c1_g1_i1	TR91003_c0_g1_i1	TR62758_c8_g3_i1	TR58566_c0_g1_i2
TR52690_c7_g1_i5	TR51699_c0_g1_i2	TR66377_c0_g1_i1	TR39928_c0_g1_i1	TR59130_c4_g2_i2	TR63409_c5_g1_i5	TR58566_c0_g1_i1
TR50813_c0_g1_i1	TR57794_c3_g1_i4	TR10058_c0_g1_i1	TR56109_c3_g1_i3	TR61808_c2_g2_i1	TR58575_c4_g3_i7	TR63456_c1_g1_i1
TR43200_c3_g1_i5	TR54596_c2_g1_i1	TR100233_c0_g1_i1	TR56109_c3_g1_i1	TR36900_c0_g1_i1	TR58575_c4_g3_i2	TR14481_c0_g1_i1
TR10699_c0_g1_i1	TR44818_c0_g1_i1	TR47167_c0_g1_i1	TR56109_c2_g1_i1	TR57401_c0_g1_i1	TR58575_c4_g3_i6	TR54520_c5_g1_i2
TR52720_c1_g2_i4	TR57053_c2_g1_i1	TR21126_c0_g1_i1	TR50957_c0_g1_i2	TR55105_c10_g2_i1	TR63476_c0_g1_i3	TR59613_c3_g1_i2
TR50813_c0_g1_i4	TR53598_c0_g2_i2	TR20316_c0_g1_i1	TR64124_c0_g1_i1	TR55105_c10_g2_i2	TR52661_c1_g1_i5	TR59613_c3_g1_i1
TR52215_c0_g3_i6	TR56645_c1_g1_i9	TR62552_c2_g1_i3	TR59558_c0_g1_i1	TR61822_c2_g1_i1	TR61465_c1_g1_i2	TR63515_c1_g1_i2
TR44760_c2_g1_i2	TR62860_c0_g1_i1	TR47661_c3_g2_i1	TR88938_c0_g1_i1	TR36426_c0_g1_i1	TR50723_c3_g4_i2	TR60816_c2_g1_i1
TR50813_c0_g1_i3	TR26499_c0_g1_i1	TR1170_c0_g1_i1	TR31757_c0_g1_i1	TR55105_c10_g2_i4	TR50723_c3_g3_i7	TR23790_c1_g1_i1
TR50813_c1_g2_i1	TR41173_c0_g1_i1	TR20458_c0_g1_i1	TR49377_c0_g1_i1	TR55105_c10_g2_i3	TR62885_c2_g2_i3	TR60409_c0_g1_i1
TR37452_c0_g1_i1	TR57579_c7_g2_i1	TR19608_c0_g1_i1	TR60928_c4_g1_i1	TR51694_c2_g1_i3	TR50723_c3_g3_i10	TR56455_c4_g3_i1
TR63383_c2_g1_i1	TR50698_c0_g1_i3	TR49803_c0_g1_i1	TR60928_c4_g1_i2	TR58824_c4_g1_i9	TR62885_c2_g2_i1	TR60353_c0_g1_i1
TR63309_c10_g5_i1	TR50698_c0_g1_i2	TR57905_c0_g1_i1	TR63153_c7_g2_i3	TR22865_c0_g1_i1	TR50723_c3_g3_i1	TR43113_c0_g1_i1
TR58793_c8_g4_i2	TR2217_c0_g1_i1	TR57905_c0_g1_i2	TR5651_c0_g1_i1	TR55005_c2_g2_i1	TR61070_c1_g1_i1	TR63410_c0_g1_i4
TR77701_c0_g1_i1	TR58789_c4_g5_i1	TR72646_c0_g1_i1	TR84579_c0_g1_i1	TR44777_c0_g2_i1	TR52258_c4_g1_i1	TR63410_c0_g1_i3
TR19795_c0_g1_i1	TR74457_c0_g1_i1	TR62380_c3_g4_i4	TR44299_c0_g1_i1	TR54225_c0_g1_i6	TR55888_c4_g1_i1	TR56216_c0_g1_i1
TR46688_c0_g1_i1	TR27006_c0_g1_i2	TR62380_c3_g4_i1	TR37806_c0_g1_i2	TR24979_c0_g1_i1	TR43005_c1_g1_i1	TR46684_c1_g3_i1
TR55893_c4_g1_i1	TR60023_c3_g1_i2	TR62380_c3_g4_i2	TR94897_c0_g1_i1	TR61149_c0_g1_i1	TR55322_c6_g2_i1	TR61172_c1_g2_i1
TR33786_c1_g1_i1	TR58045_c6_g3_i2	TR62380_c3_g4_i3	TR14794_c0_g1_i1	TR38629_c0_g2_i1	TR48544_c1_g1_i2	TR59261_c0_g3_i3
TR29580_c0_g1_i1	TR2947_c0_g1_i1	TR63583_c3_g1_i4	TR27831_c0_g1_i1	TR61612_c7_g1_i2	TR48544_c1_g1_i1	TR51667_c0_g1_i2
TR63506_c3_g1_i1	TR40565_c1_g1_i1	TR29210_c0_g1_i1	TR25525_c0_g1_i1	TR49529_c0_g1_i1	TR62584_c3_g1_i2	TR51667_c0_g1_i1
TR63966_c16_g2_i1	TR37149_c0_g1_i2	TR59853_c7_g1_i1	TR62695_c3_g5_i1	TR48590_c0_g1_i2	TR63965_c2_g1_i5	TR22770_c0_g1_i1
TR64001_c8_g2_i6	TR52943_c0_g1_i2	TR62996_c0_g1_i1	TR62695_c3_g5_i2	TR58197_c1_g1_i2	TR63476_c0_g1_i2	TR36517_c0_g1_i2
TR64001_c8_g2_i2	TR10854_c0_g1_i1	TR58529_c5_g1_i1	TR57984_c0_g1_i8	TR30332_c0_g1_i1	TR63381_c5_g1_i3	TR36517_c0_g1_i1
TR64001_c8_g2_i3	TR63186_c2_g1_i1	TR34113_c0_g1_i1	TR48539_c0_g1_i1	TR62049_c8_g2_i1	TR63426_c3_g1_i3	TR56601_c1_g1_i1
TR19343_c0_g1_i1	TR63186_c2_g1_i7	TR60466_c4_g3_i4	TR42793_c1_g1_i1	TR63729_c4_g3_i4	TR57045_c1_g1_i1	TR56601_c1_g1_i2
TR32269_c0_g4_i1	TR52124_c0_g1_i1	TR100886_c0_g1_i1	TR51477_c1_g1_i2	TR63868_c0_g1_i1	TR56800_c1_g1_i4	TR45291_c0_g2_i2
TR50464_c1_g1_i1	TR55919_c0_g3_i2	TR58967_c4_g1_i3	TR51477_c2_g1_i1	TR57945_c0_g1_i1	TR56800_c1_g1_i1	TR45291_c0_g2_i1
TR49987_c0_g1_i3	TR55919_c0_g3_i3	TR58967_c4_g1_i2	TR51477_c2_g1_i2	TR63868_c15_g1_i1	TR26732_c0_g1_i1	TR62315_c1_g1_i1
TR49987_c0_g1_i1	TR51741_c1_g2_i4	TR58967_c4_g1_i1	TR44618_c0_g1_i1	TR57984_c0_g1_i4	TR26732_c0_g1_i2	TR46684_c0_g1_i2
TR59755_c0_g1_i4	TR51741_c1_g2_i1	TR64001_c8_g2_i9	TR61630_c6_g2_i1	TR31049_c0_g1_i1	TR61231_c0_g2_i10	TR51402_c0_g2_i1
TR59755_c0_g1_i7	TR51741_c1_g2_i2	TR61975_c0_g1_i2	TR53473_c0_g1_i1	TR31049_c0_g1_i4	TR63864_c3_g1_i2	TR45928_c0_g1_i4
TR48219_c1_g1_i1	TR51741_c1_g2_i3	TR50456_c0_g1_i2	TR42634_c0_g1_i1	TR38661_c0_g1_i1	TR63864_c3_g1_i1	TR63819_c0_g2_i4
TR56645_c1_g1_i2	TR75347_c0_g1_i1	TR71601_c0_g1_i1	TR63868_c16_g1_i1	TR5793_c0_g1_i1	TR59639_c3_g2_i4	TR9173_c0_g1_i1
TR71850_c0_g1_i1	TR41720_c0_g1_i2	TR62250_c3_g3_i2	TR54051_c0_g1_i1	TR43367_c0_g3_i2	TR59639_c3_g2_i3	TR46700_c2_g1_i2
TR61808_c3_g4_i1	TR41720_c0_g1_i1	TR39762_c0_g2_i1	TR63885_c5_g4_i3	TR43367_c0_g1_i1	TR60952_c1_g1_i2	TR46700_c2_g1_i1
TR62137_c1_g1_i2	TR55402_c9_g1_i1	TR9362_c0_g1_i1	TR63885_c5_g4_i4	TR43367_c0_g1_i5	TR48164_c1_g1_i1	TR51468_c0_g2_i2
TR45094_c0_g1_i1	TR46700_c3_g1_i1	TR78353_c0_g1_i1	TR63885_c4_g1_i1	TR59195_c3_g2_i3	TR57500_c4_g1_i1	TR71636_c0_g1_i1
TR45094_c0_g1_i2	TR62910_c1_g1_i3	TR19685_c0_g1_i1	TR55272_c1_g1_i2	TR59195_c3_g2_i4	TR58421_c1_g1_i1	TR57439_c0_g1_i2
TR53664_c0_g1_i2	TR48730_c0_g1_i1	TR87925_c0_g1_i1	TR55272_c1_g1_i5	TR60112_c1_g1_i2	TR49450_c0_g1_i2	TR38707_c0_g2_i2
TR59418_c0_g1_i3	TR49422_c2_g1_i2	TR87866_c0_g1_i1	TR55272_c1_g1_i4	TR60112_c1_g1_i1	TR40768_c0_g1_i2	TR55411_c0_g1_i2
TR45653_c0_g2_i2	TR61366_c1_g1_i1	TR9345_c0_g1_i1	TR50690_c1_g1_i1	TR43339_c0_g1_i2	TR62364_c4_g1_i1	TR52992_c4_g1_i1
TR45653_c0_g2_i4	TR47326_c0_g1_i2	TR22060_c0_g1_i1	TR63885_c4_g2_i1	TR52225_c0_g1_i2	TR50868_c0_g1_i1	TR2009_c0_g1_i1
TR61675_c4_g1_i1	TR47326_c0_g1_i1	TR67752_c0_g1_i1	TR55272_c1_g1_i3	TR52225_c0_g1_i1	TR45748_c0_g2_i4	TR62246_c0_g1_i1
TR61832_c111_g1_i1	TR63557_c4_g1_i2	TR62982_c5_g2_i5	TR6599_c0_g1_i1	TR54174_c3_g1_i1	TR45748_c0_g2_i1	TR37897_c0_g1_i2
TR56258_c0_g2_i1	TR28738_c0_g1_i1	TR56485_c0_g1_i1	TR54747_c4_g1_i2	TR38460_c0_g1_i4	TR45748_c0_g2_i2	TR37897_c0_g1_i1
TR50515_c0_g1_i1	TR63557_c4_g1_i1	TR54849_c1_g1_i1	TR59558_c1_g1_i2	TR59956_c8_g1_i4	TR56651_c4_g3_i1	TR47399_c0_g1_i1
TR40765_c1_g1_i1	TR51118_c1_g1_i2	TR25723_c0_g1_i2	TR59558_c1_g1_i1	TR59956_c8_g1_i3	TR58453_c3_g1_i1	TR51400_c1_g1_i1
TR76687_c0_g1_i1	TR56398_c0_g1_i4	TR20535_c0_g1_i1	TR24066_c1_g2_i1	TR101951_c0_g1_i1	TR58453_c3_g1_i2	TR59629_c0_g1_i2
TR78672_c0_g1_i1	TR22446_c0_g3_i1	TR22957_c0_g1_i1	TR59825_c1_g1_i1	TR7938_c0_g1_i1	TR57300_c0_g1_i2	TR63778_c0_g1_i6
TR101610_c0_g1_i1	TR63030_c1_g1_i2	TR37402_c0_g1_i2	TR47661_c3_g1_i2	TR102069_c0_g1_i1	TR56391_c0_g1_i1	TR42583_c0_g1_i1
TR63885_c5_g3_i3	TR62951_c3_g2_i5	TR23865_c0_g1_i1	TR47516_c0_g2_i1	TR34177_c0_g2_i1	TR56391_c0_g1_i2	TR49824_c0_g1_i1
TR63402_c3_g1_i1	TR47627_c1_g2_i1	TR58743_c7_g1_i1	TR53143_c4_g2_i2	TR69951_c0_g1_i1	TR63752_c11_g1_i1	TR62762_c2_g2_i4
TR47434_c0_g1_i2	TR44625_c1_g1_i1	TR39556_c0_g1_i1	TR66215_c0_g1_i1	TR26881_c0_g3_i1	TR62787_c4_g1_i1	TR62762_c2_g2_i2
TR47434_c0_g1_i1	TR55176_c0_g1_i1	TR62734_c2_g2_i1	TR77381_c0_g1_i1	TR24655_c0_g1_i1	TR58846_c0_g1_i1	TR39995_c0_g1_i1
TR40666_c0_g1_i1	TR62951_c3_g2_i4	TR47054_c0_g1_i2	TR57413_c6_g1_i2	TR2612_c0_g1_i1	TR61231_c0_g2_i5	TR51921_c0_g3_i1
TR40666_c0_g1_i3	TR49536_c1_g1_i1	TR58824_c4_g1_i10	TR63868_c15_g2_i2	TR49349_c0_g1_i2	TR61231_c0_g2_i3	TR48227_c0_g1_i1
TR45653_c0_g2_i5	TR22446_c0_g2_i1	TR51701_c0_g2_i1	TR63868_c19_g2_i1	TR29984_c0_g1_i1	TR61231_c0_g2_i8	TR50956_c0_g1_i4
TR45653_c0_g2_i3	TR47627_c1_g2_i2	TR51701_c0_g2_i2	TR80335_c0_g1_i1	TR6516_c0_g2_i1	TR63939_c4_g1_i2	TR50956_c0_g1_i1
TR40790_c1_g1_i2	TR51118_c1_g1_i1	TR63164_c2_g1_i1	TR63825_c6_g14_i1	TR35448_c0_g1_i1	TR49543_c0_g1_i1	TR42918_c0_g1_i1
TR36403_c0_g1_i1	TR22446_c0_g1_i1	TR46875_c0_g1_i1	TR63825_c6_g14_i2	TR61375_c1_g1_i1	TR63233_c4_g1_i1	TR63533_c7_g3_i6
TR67475_c0_g1_i1	TR8246_c0_g1_i1	TR63825_c6_g11_i1	TR74694_c0_g1_i1	TR63506_c0_g1_i1	TR57897_c0_g2_i1	TR62265_c0_g2_i1
TR102212_c0_g1_i1	TR80283_c0_g1_i1	TR61261_c0_g1_i1	TR62360_c0_g1_i2	TR57031_c9_g1_i1	TR59079_c3_g3_i1	TR61217_c0_g1_i3
TR12070_c0_g2_i1	TR20886_c0_g1_i1	TR30670_c0_g2_i1	TR99578_c0_g1_i1	TR54628_c0_g1_i1	TR20896_c0_g1_i1	TR47097_c0_g1_i2
TR54402_c4_g1_i1	TR51332_c0_g1_i2	TR60466_c2_g1_i1	TR47516_c0_g3_i1	TR61375_c1_g1_i2	TR32083_c0_g1_i2	TR47097_c0_g1_i1
TR58084_c0_g1_i7	TR51815_c2_g1_i2	TR51843_c2_g1_i1	TR61808_c3_g2_i2	TR43193_c0_g1_i1	TR60494_c11_g1_i2	TR61217_c0_g1_i4
TR56386_c1_g5_i1	TR54483_c5_g3_i2	TR12998_c0_g1_i1	TR59853_c8_g1_i2	TR50359_c3_g8_i2	TR60494_c11_g1_i1	TR14232_c0_g1_i1
TR57071_c0_g1_i2	TR54483_c5_g3_i1	TR55523_c0_g1_i1	TR54248_c2_g1_i3	TR48276_c0_g1_i1	TR52418_c0_g1_i2	TR21458_c0_g2_i1
TR57071_c0_g1_i1	TR19885_c0_g1_i1	TR55523_c0_g1_i2	TR63885_c5_g5_i4	TR61667_c4_g5_i5	TR52418_c0_g1_i1	TR9697_c0_g1_i1
TR35805_c0_g1_i1	TR60407_c3_g2_i3	TR12404_c0_g1_i1	TR57413_c5_g1_i1	TR61667_c4_g5_i1	TR53462_c4_g1_i2	TR26629_c0_g1_i1
TR27953_c0_g1_i1	TR60407_c3_g1_i2	TR39865_c0_g1_i1	TR57413_c5_g2_i2	TR55635_c0_g1_i1	TR62087_c0_g1_i2	TR44132_c0_g1_i2
TR61281_c1_g1_i3	TR63779_c6_g1_i1	TR34760_c0_g1_i1	TR57413_c5_g1_i3	TR63041_c5_g6_i2	TR53883_c1_g1_i2	TR51861_c0_g1_i3
TR61281_c1_g1_i4	TR63779_c6_g1_i6	TR57806_c1_g1_i1	TR63885_c5_g5_i3	TR57400_c6_g1_i1	TR59426_c4_g1_i2	TR28690_c0_g1_i1
TR60273_c1_g1_i1	TR42269_c0_g1_i2	TR10681_c0_g1_i1	TR28918_c0_g1_i2	TR56337_c0_g1_i1	TR56838_c0_g1_i3	TR68970_c0_g1_i1
TR60273_c1_g1_i2	TR63806_c3_g1_i4	TR60753_c2_g2_i2	TR57413_c5_g2_i1	TR3767_c0_g1_i1	TR59079_c3_g3_i2	TR57984_c0_g1_i3
TR50622_c7_g1_i2	TR81594_c0_g1_i1	TR60753_c2_g2_i6	TR63885_c5_g5_i6	TR97096_c0_g1_i1	TR54300_c0_g1_i1	TR30953_c1_g1_i1
TR50622_c7_g1_i3	TR59771_c6_g3_i1	TR60753_c2_g2_i3	TR28918_c0_g1_i1	TR58469_c1_g1_i4	TR32696_c1_g1_i1	TR57984_c0_g1_i7
TR40650_c0_g1_i1	TR24866_c0_g2_i1	TR60753_c2_g2_i5	TR61312_c1_g1_i2	TR63852_c7_g1_i1	TR55702_c2_g1_i5	TR51861_c0_g1_i1
TR59911_c6_g4_i2	TR24866_c0_g1_i1	TR43871_c0_g2_i1	TR60215_c5_g1_i1	TR63147_c6_g1_i3	TR55702_c2_g1_i4	TR23402_c0_g1_i1
TR6343_c0_g1_i1	TR52138_c3_g1_i1	TR63618_c5_g1_i7	TR60215_c5_g1_i2	TR37326_c0_g1_i2	TR58483_c1_g1_i1	TR44132_c0_g1_i1
TR54666_c9_g1_i1	TR53188_c0_g2_i1	TR55272_c0_g1_i1	TR61335_c1_g1_i1	TR52397_c3_g1_i1	TR30820_c0_g1_i1	TR48288_c1_g1_i1
TR54666_c9_g1_i3	TR56515_c4_g1_i1	TR12735_c0_g1_i1	TR33635_c0_g1_i1	TR59990_c0_g1_i2	TR61961_c0_g1_i7	TR51431_c0_g1_i1
TR51285_c0_g1_i3	TR44571_c0_g1_i1	TR63190_c4_g1_i2	TR37258_c0_g1_i1	TR26892_c0_g1_i1	TR60952_c1_g1_i10	TR48288_c1_g1_i2
TR51285_c0_g1_i4	TR53463_c4_g1_i1	TR52897_c1_g1_i2	TR18067_c0_g1_i1	TR45892_c0_g1_i8	TR58478_c0_g1_i2	TR55096_c4_g1_i1
TR66069_c0_g1_i1	TR64758_c0_g1_i1	TR52897_c1_g1_i1	TR62694_c1_g2_i3	TR100394_c0_g1_i1	TR52618_c0_g1_i3	TR79759_c0_g1_i1
TR25606_c0_g1_i1	TR62540_c1_g2_i3	TR61176_c0_g1_i4	TR44979_c0_g1_i3	TR46679_c1_g1_i1	TR52618_c0_g1_i2	TR52887_c5_g6_i1
TR63781_c4_g3_i5	TR34682_c0_g1_i2	TR56592_c1_g1_i2	TR20009_c0_g1_i1	TR47983_c0_g1_i1	TR52618_c0_g1_i1	TR51342_c0_g1_i2
TR56742_c0_g1_i2	TR51121_c1_g1_i1	TR55210_c2_g1_i1	TR61808_c3_g2_i4	TR62563_c1_g1_i2	TR48664_c0_g1_i3	TR36956_c0_g1_i1
TR56742_c0_g1_i1	TR3988_c0_g1_i1	TR60767_c0_g1_i6	TR62341_c5_g3_i1	TR58510_c6_g1_i1	TR37927_c0_g1_i1	TR66318_c0_g1_i1
TR56080_c9_g1_i1	TR46005_c0_g1_i1	TR60767_c0_g1_i8	TR59209_c5_g1_i2	TR43617_c0_g1_i1	TR51035_c3_g3_i2	TR77723_c0_g1_i1
TR54227_c3_g1_i6	TR62426_c1_g2_i4	TR62358_c5_g1_i1	TR16946_c1_g1_i1	TR20020_c0_g1_i1	TR51035_c3_g3_i1	TR30408_c0_g1_i1
TR54227_c3_g1_i1	TR62426_c1_g2_i7	TR47971_c0_g1_i1	TR44131_c0_g1_i1	TR55495_c7_g2_i2	TR51035_c0_g1_i1	TR43210_c0_g1_i3
TR54227_c3_g1_i2	TR62426_c1_g2_i1	TR70307_c0_g1_i1	TR58275_c0_g2_i2	TR55495_c7_g2_i1	TR32851_c0_g1_i1	TR43210_c0_g1_i2
TR54244_c6_g1_i1	TR27141_c0_g1_i1	TR90373_c0_g1_i1	TR62319_c1_g1_i1	TR16566_c0_g1_i1	TR58914_c8_g1_i1	TR63044_c0_g2_i5
TR57929_c5_g2_i3	TR57113_c0_g1_i1	TR62728_c1_g1_i1	TR39465_c0_g1_i1	TR52410_c1_g1_i1	TR41311_c0_g1_i1	TR53058_c0_g1_i1
TR57929_c5_g2_i2	TR20746_c0_g2_i1	TR62728_c1_g1_i2	TR40298_c0_g1_i1	TR33944_c0_g1_i1	TR59622_c0_g1_i1	TR97228_c0_g1_i1
TR94323_c0_g1_i1	TR57789_c4_g1_i2	TR59458_c4_g1_i5	TR63153_c3_g1_i1	TR54092_c3_g2_i1	TR52073_c1_g1_i1	TR50561_c0_g1_i3
TR29842_c0_g2_i1	TR24207_c0_g2_i1	TR43462_c0_g1_i1	TR85137_c0_g1_i1	TR54092_c3_g2_i2	TR52073_c1_g1_i10	TR2159_c0_g1_i1
TR62328_c4_g1_i3	TR58575_c1_g1_i2	TR63646_c1_g2_i2	TR74258_c0_g1_i1	TR49349_c0_g1_i4	TR52073_c1_g1_i5	TR59703_c1_g1_i3
TR46788_c0_g1_i1	TR56336_c0_g3_i3	TR63646_c1_g2_i4	TR62695_c3_g1_i1	TR49349_c0_g1_i3	TR52073_c1_g1_i3	TR53840_c2_g1_i4
TR60700_c2_g1_i1	TR56336_c0_g3_i4	TR54525_c0_g1_i1	TR62695_c2_g1_i1	TR61849_c3_g2_i2	TR52073_c1_g1_i7	TR56809_c6_g2_i1
TR55923_c3_g2_i1	TR63844_c1_g1_i1	TR54525_c0_g1_i3	TR59516_c11_g2_i1	TR28637_c0_g2_i1	TR52073_c1_g1_i16	TR63539_c1_g1_i1
TR55923_c3_g2_i4	TR58303_c4_g1_i1	TR53426_c3_g1_i2	TR63808_c4_g7_i1	TR11477_c0_g2_i1	TR52073_c1_g1_i14	TR7135_c0_g1_i1
TR63699_c2_g1_i6	TR61213_c2_g3_i4	TR61103_c0_g1_i1	TR47225_c0_g1_i2	TR61015_c7_g1_i1	TR52073_c1_g1_i2	TR55351_c2_g2_i2
TR61952_c2_g1_i1	TR61213_c2_g3_i2	TR55857_c0_g1_i1	TR51053_c1_g1_i1	TR61849_c3_g1_i9	TR44649_c0_g1_i1	TR55351_c2_g2_i1
TR61952_c2_g1_i2	TR1260_c0_g1_i1	TR80978_c0_g1_i1	TR57996_c1_g1_i1	TR61849_c3_g1_i5	TR44649_c0_g2_i1	TR59339_c0_g7_i1
TR62163_c3_g1_i2	TR58882_c1_g1_i1	TR63120_c2_g1_i1	TR58912_c0_g1_i2	TR49737_c0_g2_i1	TR56394_c0_g1_i2	TR26752_c0_g1_i1
TR62163_c3_g1_i1	TR39596_c1_g1_i1	TR59758_c0_g2_i1	TR63825_c6_g4_i1	TR58451_c2_g1_i1	TR56394_c0_g1_i1	TR61887_c5_g1_i1
TR63506_c3_g1_i6	TR53915_c0_g1_i1	TR40019_c0_g1_i1	TR27217_c0_g1_i1	TR40853_c0_g1_i1	TR51195_c9_g3_i1	TR78361_c0_g1_i1
TR93009_c0_g1_i1	TR63654_c4_g1_i1	TR63729_c4_g1_i5	TR45034_c5_g1_i2	TR19737_c0_g2_i1	TR58940_c0_g1_i1	TR50956_c0_g2_i1
TR43138_c0_g1_i1	TR63739_c3_g1_i1	TR53426_c3_g1_i1	TR61312_c0_g1_i1	TR61879_c1_g1_i2	TR4386_c0_g1_i1	TR3031_c0_g1_i1
TR62428_c1_g1_i3	TR43054_c0_g5_i1	TR82004_c0_g1_i1	TR57235_c0_g1_i1	TR36195_c0_g1_i1	TR4386_c0_g2_i1	TR62752_c0_g1_i3
TR62428_c1_g1_i2	TR43054_c0_g5_i2	TR53549_c0_g2_i3	TR50472_c2_g1_i1	TR41653_c0_g1_i1	TR65023_c0_g1_i1	TR62752_c0_g1_i2
TR51316_c0_g1_i2	TR43054_c0_g4_i1	TR63729_c4_g1_i2	TR60318_c5_g1_i1	TR95289_c1_g1_i1	TR54266_c0_g1_i4	TR53693_c1_g1_i1
TR62428_c1_g1_i4	TR49264_c2_g2_i7	TR85297_c0_g1_i1	TR6312_c0_g1_i1	TR52788_c0_g1_i1	TR54266_c0_g1_i7	TR88665_c0_g1_i1
TR61675_c0_g1_i1	TR62037_c4_g2_i8	TR61182_c0_g1_i4	TR58765_c3_g1_i3	TR41235_c0_g1_i1	TR50900_c5_g1_i4	TR99952_c0_g1_i1
TR18066_c0_g1_i1	TR49264_c2_g2_i1	TR34628_c0_g1_i1	TR45049_c0_g1_i1	TR41235_c0_g1_i6	TR50900_c5_g1_i1	TR50070_c0_g2_i1
TR59784_c0_g1_i1	TR62037_c4_g2_i4	TR56996_c0_g3_i4	TR43647_c0_g2_i1	TR41235_c0_g1_i2	TR57723_c1_g2_i1	TR50070_c0_g2_i2
TR62695_c4_g1_i1	TR53157_c1_g1_i1	TR56996_c0_g3_i7	TR43647_c0_g1_i1	TR25780_c0_g2_i1	TR47928_c1_g1_i1	TR54210_c2_g9_i2
TR60215_c4_g1_i1	TR61663_c0_g1_i3	TR55777_c2_g1_i9	TR33389_c0_g1_i1	TR60424_c4_g2_i1	TR58018_c3_g3_i1	TR78606_c0_g1_i1
	TR65081_c0_g1_i1	TR55777_c2_g1_i1	TR39620_c0_g2_i1	TR61074_c1_g2_i1	TR58018_c3_g3_i7	TR60760_c0_g1_i2
	TR9508_c0_g1_i1	TR56996_c1_g1_i1	TR46377_c1_g1_i4	TR60346_c4_g1_i2	TR58018_c3_g3_i4	TR52573_c1_g1_i1
	TR41303_c0_g1_i1	TR56996_c0_g3_i1	TR36356_c0_g1_i1	TR51090_c0_g1_i1	TR58018_c3_g3_i5	TR61161_c3_g8_i1
	TR25727_c0_g1_i1	TR50899_c5_g2_i11	TR90819_c0_g1_i1	TR51090_c0_g1_i2	TR58018_c3_g3_i3	TR60760_c0_g1_i8
	TR59407_c1_g1_i1	TR56996_c0_g3_i8	TR26994_c0_g1_i1	TR50783_c1_g1_i6	TR54384_c7_g2_i1	TR57481_c1_g1_i1
	TR56309_c1_g2_i7	TR51289_c0_g1_i1	TR46377_c1_g1_i3	TR50783_c1_g1_i3	TR54384_c7_g2_i2	TR51969_c0_g1_i1
	TR56309_c1_g2_i1	TR28239_c0_g1_i1	TR20035_c0_g1_i1	TR11755_c0_g1_i1	TR54384_c7_g2_i4	TR60920_c5_g4_i1
	TR56309_c1_g2_i4	TR51697_c2_g1_i2	TR43647_c0_g2_i3	TR50000_c1_g1_i1	TR52828_c0_g1_i2	TR61586_c1_g1_i1
	TR61536_c0_g1_i1	TR7759_c2_g1_i3	TR46377_c2_g1_i1	TR55584_c0_g1_i1	TR52828_c0_g1_i3	TR51472_c0_g1_i1
	TR72943_c0_g1_i1	TR7759_c2_g1_i1	TR61118_c4_g1_i4	TR55584_c0_g1_i4	TR34755_c0_g1_i1	TR57702_c5_g1_i1
	TR59648_c1_g1_i1	TR56422_c1_g1_i1	TR61118_c4_g1_i10	TR62674_c0_g2_i1	TR49730_c0_g1_i2	TR63022_c7_g1_i1
	TR60290_c2_g2_i1	TR56422_c1_g1_i2	TR58079_c1_g4_i1	TR62674_c0_g2_i2	TR49730_c0_g1_i1	TR57702_c5_g1_i2
	TR57613_c3_g3_i4	TR56422_c1_g1_i4	TR21187_c0_g1_i1	TR56442_c2_g1_i4	TR40601_c0_g1_i2	TR57481_c1_g1_i4
	TR23617_c0_g1_i1	TR63752_c12_g4_i1	TR58561_c5_g2_i2	TR56442_c2_g1_i6	TR40601_c0_g1_i3	TR60857_c2_g1_i3
	TR57982_c3_g1_i1	TR34451_c0_g1_i3	TR58561_c5_g2_i1	TR56442_c2_g1_i2	TR40601_c0_g1_i1	TR57481_c1_g1_i2
	TR66177_c0_g2_i1	TR58044_c0_g1_i1	TR60215_c5_g2_i6	TR56442_c2_g1_i1	TR63890_c1_g1_i7	TR50600_c0_g2_i1
	TR57982_c3_g1_i3	TR63318_c0_g1_i1	TR62350_c1_g1_i3	TR61124_c1_g1_i1	TR63890_c1_g1_i1	TR51784_c0_g2_i1
	TR55331_c2_g3_i1	TR63318_c0_g1_i3	TR62695_c3_g2_i6	TR7724_c0_g1_i1	TR58750_c5_g1_i3	TR45457_c1_g2_i1
	TR57982_c1_g1_i1	TR58744_c1_g4_i1	TR57413_c5_g1_i2	TR59270_c2_g1_i3	TR58750_c5_g1_i1	TR51784_c0_g1_i3
	TR54709_c0_g1_i2	TR37741_c0_g1_i1	TR11040_c0_g1_i1	TR59270_c2_g1_i1	TR49525_c1_g1_i1	TR51784_c0_g1_i2
	TR59616_c0_g2_i2	TR63744_c1_g1_i3	TR14417_c0_g1_i1	TR61124_c1_g1_i2	TR63702_c0_g1_i1	TR54518_c1_g1_i3
	TR60377_c0_g2_i3	TR59872_c1_g1_i1	TR60215_c5_g2_i9	TR57400_c10_g2_i1	TR52661_c0_g1_i1	TR54518_c1_g1_i1
	TR47873_c0_g1_i1	TR60962_c0_g4_i1	TR60944_c1_g1_i1	TR60380_c3_g1_i1	TR58908_c1_g1_i1	TR59224_c3_g2_i2
	TR59771_c6_g1_i3	TR55191_c1_g1_i3	TR49577_c0_g1_i1	TR56484_c4_g1_i1	TR42502_c1_g2_i2	TR59224_c3_g2_i1
	TR24930_c0_g1_i1	TR59678_c0_g1_i1	TR45938_c0_g1_i1	TR39221_c1_g1_i1	TR54189_c0_g1_i3	TR89871_c0_g1_i1
	TR46760_c1_g1_i1	TR63834_c1_g1_i4	TR59516_c11_g2_i2	TR59461_c1_g1_i1	TR56309_c1_g1_i3	TR31158_c0_g1_i1
	TR60635_c6_g1_i8	TR52345_c1_g1_i7	TR74581_c0_g1_i1	TR54703_c1_g1_i1	TR56309_c1_g1_i1	TR85327_c0_g1_i1
	TR60635_c6_g2_i1	TR60466_c2_g1_i2	TR54498_c5_g3_i2	TR62251_c9_g1_i1	TR61659_c0_g1_i13	TR16939_c0_g1_i1
	TR20311_c0_g1_i1	TR61622_c6_g1_i1	TR62235_c0_g2_i2	TR63651_c2_g1_i1	TR55501_c0_g1_i6	TR70960_c0_g1_i1
	TR9966_c0_g1_i1	TR86354_c0_g1_i1	TR14543_c0_g1_i1	TR62569_c1_g6_i1	TR46889_c0_g1_i1	TR59272_c0_g2_i1
	TR44666_c0_g1_i2	TR47985_c1_g1_i5	TR47710_c0_g1_i3	TR51326_c3_g1_i6	TR52828_c0_g1_i6	TR83865_c0_g1_i1
	TR33868_c0_g1_i2	TR47985_c1_g1_i4	TR52968_c3_g1_i1	TR50893_c5_g5_i4	TR46226_c0_g1_i1	TR31673_c0_g1_i1
	TR59077_c1_g1_i1	TR40283_c0_g1_i1	TR52968_c3_g1_i3	TR59847_c0_g1_i1	TR50238_c0_g1_i4	TR53504_c0_g1_i1
	TR57297_c0_g1_i2	TR62028_c0_g1_i1	TR57413_c3_g1_i1	TR63885_c5_g3_i4	TR53341_c0_g1_i2	TR40571_c0_g1_i1
	TR80271_c0_g1_i1	TR8652_c0_g1_i1	TR11324_c0_g1_i1	TR48539_c1_g1_i2	TR25797_c0_g1_i1	TR56189_c3_g4_i3
	TR61345_c2_g1_i2	TR24542_c0_g1_i1	TR60062_c2_g2_i2	TR42672_c1_g1_i1	TR63574_c6_g1_i8	TR48110_c0_g1_i1
	TR61345_c2_g1_i1	TR5889_c0_g1_i1	TR60672_c0_g1_i2	TR48539_c1_g1_i1	TR63574_c6_g1_i4	TR60873_c2_g1_i2
	TR59061_c7_g1_i3	TR64299_c0_g1_i1	TR52239_c4_g1_i7	TR17873_c0_g1_i1	TR47007_c0_g1_i1	TR55556_c2_g3_i5
	TR96464_c0_g1_i1	TR53854_c0_g1_i1	TR52239_c4_g1_i6	TR36798_c0_g1_i2	TR61659_c0_g1_i4	TR14922_c0_g1_i1
	TR63073_c1_g2_i2	TR60275_c1_g1_i2	TR54028_c0_g1_i2		TR50318_c0_g1_i6	TR20235_c0_g1_i1
	TR59095_c8_g4_i2	TR46410_c8_g1_i1	TR55807_c0_g1_i3		TR50318_c0_g1_i1	TR23359_c0_g1_i2
	TR39747_c0_g1_i5	TR53229_c1_g1_i2	TR58561_c4_g1_i6		TR50318_c0_g1_i17	TR58079_c1_g1_i1
	TR39747_c0_g1_i1	TR12687_c0_g1_i1	TR26082_c0_g1_i1		TR50318_c0_g1_i13	TR51554_c0_g1_i1
	TR57376_c8_g1_i1	TR18479_c0_g1_i1	TR63868_c19_g1_i5		TR50318_c0_g1_i3	TR63888_c0_g1_i2
	TR52691_c0_g1_i1	TR38811_c0_g1_i2	TR79303_c0_g1_i1		TR50318_c0_g1_i7	TR55578_c1_g2_i1
	TR42843_c1_g1_i2	TR55768_c3_g1_i1	TR89240_c0_g1_i1		TR60660_c1_g1_i1	TR52303_c4_g1_i2
	TR42843_c2_g1_i2	TR55768_c3_g1_i4	TR99620_c0_g1_i1		TR60660_c1_g1_i2	TR40706_c0_g1_i9
	TR62839_c2_g1_i1	TR59542_c5_g1_i1	TR33231_c0_g1_i1		TR13801_c0_g1_i1	TR40706_c0_g1_i8
	TR62350_c1_g2_i1	TR40396_c0_g1_i2	TR63868_c19_g1_i2		TR13801_c0_g2_i1	TR40706_c0_g1_i4
	TR61791_c1_g1_i1	TR16124_c0_g1_i1	TR63868_c19_g1_i1		TR59077_c4_g1_i2	TR40706_c0_g1_i5
	TR58034_c0_g1_i1	TR96560_c0_g1_i1	TR47460_c0_g1_i1		TR47404_c0_g1_i1	TR56081_c2_g2_i1
	TR58034_c0_g1_i2	TR81507_c0_g1_i1	TR64268_c0_g1_i1		TR84464_c0_g1_i1	TR56081_c2_g2_i12
	TR58034_c0_g1_i6	TR48507_c1_g1_i3	TR57546_c0_g1_i1		TR56209_c3_g1_i2	TR56081_c2_g2_i21
	TR45438_c1_g1_i1	TR59298_c0_g1_i1	TR51181_c0_g1_i1		TR56209_c3_g1_i3	TR56081_c2_g2_i3
	TR60047_c1_g1_i3	TR20883_c0_g1_i1	TR45454_c1_g1_i1		TR62319_c3_g1_i4	TR56081_c2_g2_i11
	TR46005_c0_g1_i4	TR85046_c0_g1_i1	TR7432_c0_g1_i1		TR62319_c3_g1_i8	TR56081_c2_g2_i10
	TR36325_c0_g1_i1	TR5010_c0_g1_i1	TR7432_c0_g2_i1		TR62319_c3_g1_i5	TR56081_c2_g2_i6
	TR59927_c11_g2_i1	TR101713_c0_g1_i1	TR32769_c0_g1_i1		TR62319_c3_g1_i14	TR52613_c3_g1_i1
	TR56248_c5_g2_i1	TR48902_c1_g1_i1	TR46377_c2_g2_i1		TR63850_c2_g2_i1	TR52613_c3_g1_i3
	TR55994_c0_g1_i6	TR63555_c2_g1_i3	TR31_c0_g1_i1		TR61886_c2_g1_i2	TR54711_c2_g2_i4
	TR19086_c0_g1_i1	TR59563_c1_g1_i1	TR55393_c3_g3_i1		TR55896_c0_g1_i3	TR47833_c0_g1_i1
	TR7491_c0_g1_i1	TR57208_c5_g2_i2	TR28228_c0_g1_i1		TR55896_c0_g1_i1	TR52906_c0_g1_i1
	TR51350_c6_g6_i4	TR47537_c1_g1_i1	TR51053_c1_g2_i1		TR49912_c0_g1_i1	TR85507_c0_g1_i1
	TR33728_c1_g1_i2	TR60610_c0_g1_i3	TR43520_c1_g1_i1		TR49912_c0_g1_i2	TR62769_c1_g1_i2
	TR33728_c1_g1_i1	TR60610_c0_g1_i1	TR43520_c4_g2_i1		TR61082_c4_g1_i2	TR56081_c2_g2_i5
	TR61283_c0_g1_i3	TR62137_c1_g1_i1	TR63404_c4_g1_i3		TR61082_c4_g1_i1	TR56081_c2_g2_i8
	TR60744_c1_g1_i2	TR63878_c0_g1_i1	TR57607_c2_g3_i1		TR37106_c0_g1_i1	TR56081_c2_g2_i18
	TR22435_c0_g1_i1	TR41799_c0_g1_i2	TR51350_c6_g10_i2		TR63115_c7_g5_i1	TR56081_c2_g2_i20
	TR61283_c0_g1_i4	TR73363_c0_g1_i1	TR48210_c1_g1_i1		TR51597_c1_g1_i2	TR55003_c4_g3_i2
	TR56057_c1_g1_i2	TR42423_c0_g2_i1	TR18382_c0_g1_i1		TR62950_c1_g1_i2	TR55003_c4_g3_i3
	TR56057_c1_g1_i1	TR59038_c1_g1_i3	TR63343_c2_g1_i4		TR51457_c0_g1_i1	TR56081_c2_g2_i2
	TR32478_c0_g2_i1	TR49337_c0_g2_i2	TR63343_c2_g1_i3		TR36991_c0_g1_i2	TR56081_c2_g2_i16
	TR6894_c0_g1_i1	TR37184_c0_g1_i1	TR44738_c0_g1_i3		TR37749_c0_g1_i2	TR59967_c3_g1_i1
	TR63128_c0_g1_i5	TR23443_c0_g1_i2	TR98544_c0_g1_i1		TR54662_c1_g1_i1	TR56578_c0_g1_i1
	TR59613_c5_g1_i1	TR7683_c0_g1_i1	TR58074_c5_g1_i1		TR55345_c0_g1_i2	TR42099_c0_g1_i1
	TR57177_c0_g5_i1	TR37764_c0_g1_i1	TR13880_c0_g1_i1		TR49339_c0_g1_i2	TR43277_c0_g1_i1
	TR57177_c0_g5_i2	TR65433_c0_g1_i1	TR41568_c0_g2_i1		TR55959_c3_g1_i1	TR54468_c4_g1_i2
	TR57177_c1_g1_i1	TR49737_c0_g1_i1	TR54747_c4_g1_i1		TR59077_c4_g1_i1	TR62705_c3_g1_i2
	TR57177_c0_g5_i3	TR36739_c0_g1_i1	TR55278_c0_g1_i2		TR59077_c4_g1_i4	TR56403_c0_g1_i1
	TR61248_c1_g1_i1	TR33819_c0_g1_i1	TR60419_c2_g1_i1		TR58209_c0_g1_i1	TR48557_c0_g1_i2
	TR50457_c1_g1_i2	TR33819_c0_g1_i2	TR60672_c0_g1_i1		TR45003_c0_g1_i1	TR53983_c6_g1_i2
	TR50457_c1_g1_i4	TR52664_c0_g1_i2	TR35102_c1_g1_i1		TR45003_c0_g1_i2	TR53988_c0_g3_i1
	TR6721_c0_g1_i1	TR46145_c0_g1_i2	TR62496_c1_g1_i1		TR51086_c7_g1_i1	TR53988_c0_g3_i6
	TR97124_c0_g1_i1	TR75102_c0_g1_i1	TR44738_c0_g1_i1		TR51086_c7_g1_i2	TR53988_c0_g3_i2
	TR3743_c0_g1_i1	TR41095_c0_g1_i5	TR20188_c0_g1_i1		TR56076_c6_g1_i1	TR58176_c0_g1_i1
	TR32888_c0_g1_i1	TR41095_c0_g1_i2	TR100607_c0_g1_i1		TR14727_c0_g1_i1	TR29553_c0_g2_i1
	TR63191_c4_g1_i2	TR41095_c0_g1_i1	TR69595_c0_g1_i1		TR49176_c0_g1_i1	TR450_c0_g1_i1
	TR63191_c4_g1_i3	TR54906_c0_g2_i1	TR6245_c0_g1_i1		TR63184_c8_g1_i5	TR58192_c1_g3_i1
	TR56630_c2_g2_i1	TR78760_c0_g1_i1	TR27779_c0_g1_i1		TR63184_c8_g1_i6	TR58192_c0_g1_i1
	TR56214_c4_g1_i3	TR50225_c1_g2_i1	TR43241_c0_g1_i1		TR63184_c3_g1_i1	TR59931_c2_g2_i5
	TR56214_c4_g1_i2	TR50225_c1_g2_i2	TR54346_c0_g1_i1		TR58718_c0_g3_i5	TR86662_c0_g1_i1
	TR56214_c3_g1_i2	TR59519_c0_g1_i1	TR63559_c10_g1_i3		TR58718_c0_g3_i1	TR61871_c1_g1_i1
	TR56214_c4_g1_i1	TR33728_c0_g1_i1	TR48776_c0_g1_i1		TR58718_c0_g3_i3	TR14717_c0_g2_i1
	TR31775_c0_g1_i1	TR3746_c0_g2_i1	TR50899_c5_g2_i10		TR61097_c4_g1_i3	TR44944_c0_g1_i1
	TR58575_c4_g3_i9	TR95481_c0_g1_i1	TR40084_c0_g1_i1		TR36508_c1_g1_i1	TR56679_c2_g1_i2
	TR46218_c0_g1_i1	TR46072_c0_g1_i2	TR50899_c5_g2_i2		TR33603_c0_g1_i1	TR56679_c2_g1_i1
	TR37688_c0_g1_i1	TR62245_c1_g2_i1	TR50899_c5_g2_i1		TR43085_c0_g1_i2	TR63853_c0_g1_i1
	TR60404_c0_g1_i2	TR59047_c2_g1_i6	TR55777_c2_g1_i3		TR43085_c0_g1_i3	TR54375_c1_g3_i1
	TR52875_c0_g1_i3	TR61681_c1_g1_i3	TR55777_c2_g1_i2		TR43085_c0_g1_i1	TR54289_c4_g12_i1
	TR52875_c0_g1_i5	TR55557_c7_g1_i1	TR44266_c0_g1_i1		TR60535_c1_g1_i1	TR59627_c6_g4_i6
	TR34808_c0_g1_i1	TR55557_c7_g1_i3	TR62866_c3_g1_i1		TR80282_c0_g1_i1	TR59627_c6_g4_i1
	TR34808_c0_g1_i2	TR36387_c0_g1_i1	TR56692_c1_g1_i1		TR59441_c3_g1_i1	TR45635_c0_g1_i1
	TR55366_c0_g1_i1	TR73605_c0_g1_i1	TR65586_c6_g1_i3		TR55504_c6_g1_i5	TR57249_c1_g2_i1
	TR47934_c0_g1_i2	TR32646_c0_g1_i1	TR33618_c0_g1_i1		TR55504_c6_g1_i2	TR60997_c11_g2_i1
	TR39591_c0_g1_i1	TR37110_c0_g1_i1	TR62154_c5_g1_i2		TR55504_c6_g1_i10	TR62703_c1_g4_i1
	TR45575_c0_g1_i1	TR54712_c3_g3_i1	TR58099_c0_g2_i3		TR55504_c6_g1_i4	TR62703_c1_g1_i5
	TR60971_c2_g1_i1	TR60696_c2_g2_i1	TR61822_c3_g1_i2		TR34103_c0_g1_i1	TR40855_c0_g1_i2
	TR62779_c0_g1_i3	TR60696_c2_g2_i2	TR60215_c1_g1_i1		TR62365_c2_g1_i6	TR63378_c3_g1_i3
	TR62779_c0_g1_i1	TR8918_c0_g2_i1	TR58417_c2_g1_i1		TR59801_c1_g1_i6	TR53527_c0_g3_i1
	TR50288_c0_g1_i1	TR52516_c0_g1_i1	TR59419_c4_g1_i1		TR59801_c1_g1_i1	TR62685_c3_g1_i5
	TR63829_c1_g1_i3	TR52516_c0_g1_i4	TR53552_c1_g1_i1		TR59801_c1_g1_i9	TR55075_c3_g1_i1
	TR94421_c0_g1_i1	TR59047_c2_g1_i1	TR59205_c4_g1_i2		TR48120_c0_g1_i1	TR56715_c4_g2_i3
	TR53547_c0_g1_i2	TR63401_c1_g1_i4	TR59205_c4_g1_i1		TR59801_c1_g1_i10	TR59217_c1_g1_i2
	TR53547_c0_g1_i3	TR91338_c0_g1_i1	TR54658_c1_g1_i3		TR59801_c1_g1_i3	TR59217_c1_g1_i1
	TR53547_c0_g1_i1	TR53741_c1_g1_i3	TR80421_c0_g1_i1		TR62020_c1_g1_i3	TR52906_c0_g1_i2
	TR6248_c0_g2_i1	TR54462_c0_g1_i2	TR57401_c0_g1_i3		TR62020_c1_g1_i4	TR61885_c2_g1_i2
	TR57795_c2_g1_i1	TR54462_c0_g1_i1	TR44569_c1_g2_i2		TR62020_c1_g1_i1	TR61885_c2_g1_i1
	TR57795_c2_g1_i2	TR57378_c12_g1_i1	TR52734_c0_g1_i1		TR54734_c0_g1_i7	TR56337_c0_g1_i2
	TR58664_c1_g2_i1	TR57378_c12_g1_i3	TR62103_c2_g1_i2		TR54734_c0_g1_i5	TR57958_c2_g1_i2
	TR60626_c10_g2_i2	TR57378_c12_g1_i4	TR62103_c2_g1_i1		TR56357_c4_g2_i1	TR56426_c0_g1_i2
	TR49141_c2_g1_i1	TR57378_c12_g1_i5	TR60840_c3_g1_i6		TR52573_c2_g2_i2	TR49391_c1_g1_i1
	TR49141_c2_g1_i3	TR43342_c2_g1_i1	TR52277_c0_g1_i3		TR26964_c0_g1_i2	TR58717_c0_g5_i2
	TR12595_c0_g1_i1	TR60545_c1_g1_i1	TR52277_c0_g1_i1		TR42948_c1_g2_i1	TR58717_c0_g5_i1
	TR60694_c11_g2_i2	TR92554_c0_g1_i1	TR52277_c0_g1_i9		TR86989_c0_g1_i1	TR61060_c5_g1_i3
	TR56769_c0_g1_i2	TR58853_c0_g1_i3	TR52277_c0_g1_i2		TR63150_c4_g2_i10	TR61060_c5_g1_i4
	TR56629_c3_g1_i5	TR20282_c0_g1_i1	TR57683_c0_g1_i2		TR63448_c3_g2_i1	TR60395_c1_g1_i1
	TR56629_c3_g1_i9	TR45804_c1_g1_i1	TR56866_c2_g2_i1		TR63448_c3_g2_i2	TR60395_c1_g1_i2
	TR52405_c4_g1_i1	TR58435_c0_g1_i1	TR56866_c2_g2_i2		TR57394_c1_g1_i1	TR55091_c0_g3_i2
	TR60768_c1_g1_i1	TR52207_c0_g1_i1	TR56866_c2_g2_i5		TR57394_c1_g1_i3	TR55091_c0_g3_i1
	TR53446_c2_g1_i1	TR60710_c0_g3_i1	TR56866_c2_g2_i4		TR57250_c1_g1_i4	TR60491_c3_g1_i2
	TR53446_c2_g1_i4	TR54392_c4_g1_i7	TR57280_c1_g1_i1		TR57250_c1_g1_i1	TR46293_c0_g1_i2
	TR36830_c1_g1_i1	TR54392_c4_g1_i1	TR33708_c0_g1_i1		TR43331_c0_g1_i1	TR61119_c0_g1_i2
	TR63274_c1_g1_i2	TR54392_c4_g1_i5	TR62393_c1_g1_i1		TR48065_c0_g1_i1	TR25292_c0_g1_i1
	TR63274_c1_g1_i4	TR54392_c4_g1_i2	TR58529_c7_g10_i1		TR58514_c4_g1_i2	TR55393_c3_g1_i1
	TR43810_c0_g1_i1	TR60501_c3_g1_i1	TR58518_c0_g1_i2		TR49350_c0_g1_i2	TR64073_c2_g1_i1
	TR50314_c0_g2_i2	TR60501_c3_g1_i2	TR64390_c6_g1_i1		TR62995_c1_g1_i3	TR5921_c0_g1_i1
	TR51455_c0_g1_i2	TR64043_c9_g1_i1	TR52734_c2_g1_i6		TR52269_c0_g1_i2	TR29505_c2_g1_i1
	TR51455_c0_g1_i1	TR47054_c0_g1_i1	TR52734_c0_g2_i1		TR52269_c0_g1_i5	TR62037_c4_g2_i6
	TR61464_c2_g1_i1	TR62373_c0_g1_i1	TR51053_c0_g1_i1		TR52269_c0_g1_i3	TR43054_c1_g3_i3
	TR40511_c0_g1_i1	TR60042_c2_g1_i1	TR64011_c7_g3_i1		TR53038_c0_g1_i1	TR49264_c2_g2_i10
	TR52513_c2_g1_i6	TR60042_c2_g1_i2	TR64011_c7_g3_i5		TR19868_c0_g1_i1	TR49264_c2_g2_i4
	TR52513_c2_g1_i1	TR60042_c2_g1_i3	TR27544_c0_g1_i1		TR59020_c1_g1_i1	TR43054_c1_g2_i1
	TR62520_c0_g1_i3	TR55133_c1_g1_i1	TR46880_c0_g1_i1		TR60315_c0_g1_i1	TR43054_c0_g2_i1
	TR51600_c0_g1_i1	TR46147_c0_g1_i1	TR2434_c0_g1_i1		TR35061_c0_g1_i1	TR49264_c2_g2_i5
	TR35938_c0_g1_i1	TR58896_c0_g1_i3	TR22147_c0_g2_i1		TR58334_c1_g1_i1	TR56760_c0_g1_i6
	TR58967_c5_g1_i2	TR58896_c0_g1_i2	TR60045_c9_g1_i1		TR52588_c3_g1_i1	TR56760_c0_g1_i3
	TR53524_c3_g1_i2	TR58896_c0_g1_i1	TR60045_c6_g1_i3		TR61313_c3_g1_i1	TR59767_c0_g1_i6
	TR56839_c12_g1_i1	TR58896_c0_g1_i4	TR40059_c0_g1_i1		TR59817_c0_g1_i2	TR59767_c0_g1_i3
	TR46532_c0_g1_i1	TR57903_c4_g1_i9	TR40059_c0_g1_i2		TR59817_c0_g1_i1	TR62196_c1_g3_i2
	TR56839_c12_g1_i3	TR57903_c4_g1_i2	TR55197_c0_g1_i2		TR53663_c5_g1_i1	TR62196_c1_g3_i4
	TR100260_c0_g1_i1	TR57903_c4_g1_i3	TR61063_c3_g1_i1		TR53663_c5_g1_i5	TR60406_c0_g1_i1
	TR56074_c4_g1_i2	TR57903_c4_g1_i6	TR48056_c0_g1_i3		TR55397_c1_g1_i1	TR60406_c0_g1_i3
	TR56074_c4_g1_i3	TR57903_c4_g1_i1	TR61594_c11_g2_i5		TR57824_c0_g1_i1	TR46700_c0_g1_i1
	TR54846_c1_g4_i2	TR57903_c4_g1_i4	TR62305_c4_g1_i1		TR57183_c0_g1_i1	TR63866_c1_g2_i1
	TR49094_c0_g1_i1	TR57903_c4_g1_i5	TR50119_c0_g1_i1		TR59710_c1_g1_i3	TR58576_c1_g1_i1
	TR35264_c0_g1_i1	TR57903_c4_g1_i11	TR62572_c4_g1_i1		TR59710_c1_g1_i4	TR51016_c0_g1_i2
	TR12470_c0_g1_i1	TR57903_c4_g1_i7	TR52718_c0_g1_i1		TR54146_c0_g1_i4	TR48987_c0_g2_i2
	TR53049_c0_g1_i1	TR61098_c1_g1_i1	TR62866_c2_g1_i1		TR54146_c0_g1_i1	TR58369_c0_g1_i5
	TR67436_c0_g1_i1	TR61098_c1_g1_i2	TR53985_c0_g1_i1		TR53771_c1_g1_i2	TR61541_c1_g2_i2
	TR63885_c6_g1_i1	TR63506_c2_g2_i1	TR58141_c2_g1_i3		TR53771_c1_g1_i1	TR60051_c5_g1_i1
	TR69002_c0_g1_i1	TR59209_c4_g1_i1	TR59955_c1_g1_i8		TR60853_c3_g2_i6	TR56516_c1_g1_i1
	TR55844_c0_g1_i15	TR33524_c0_g1_i2	TR59955_c1_g1_i2		TR60853_c3_g2_i12	TR55490_c0_g1_i1
	TR55844_c0_g1_i9	TR63067_c1_g1_i2	TR49345_c0_g1_i1		TR60853_c3_g2_i4	TR55949_c1_g1_i2
	TR55844_c0_g1_i6	TR59788_c2_g1_i2	TR61763_c4_g1_i3		TR61572_c7_g1_i1	TR46869_c0_g1_i4
	TR55844_c0_g1_i10	TR59207_c2_g3_i3	TR60524_c3_g2_i1		TR61572_c7_g1_i2	TR57819_c4_g1_i4
	TR55369_c0_g1_i4	TR53101_c3_g1_i1	TR60524_c3_g2_i2		TR61540_c0_g1_i1	TR57819_c4_g1_i1
	TR47697_c2_g1_i1	TR50901_c0_g1_i1	TR63492_c5_g1_i1		TR27449_c0_g1_i1	TR57819_c4_g1_i2
	TR47697_c2_g1_i5	TR54669_c4_g7_i1	TR59007_c1_g1_i1		TR46869_c0_g1_i2	TR57819_c4_g1_i5
	TR53121_c0_g1_i3	TR54669_c4_g7_i3	TR52734_c2_g1_i10		TR46869_c0_g1_i3	TR51293_c1_g1_i2
	TR62865_c1_g1_i2	TR54888_c0_g1_i2	TR52734_c2_g1_i12		TR63410_c0_g1_i1	TR51293_c1_g1_i3
	TR42509_c2_g1_i1	TR54888_c0_g1_i1	TR52734_c2_g1_i2		TR59662_c0_g1_i1	TR56622_c1_g1_i3
	TR34148_c0_g1_i1	TR21169_c2_g1_i1	TR52734_c2_g1_i9		TR52005_c5_g2_i1	TR56622_c1_g1_i1
	TR32386_c0_g1_i1	TR55584_c1_g1_i2	TR52734_c2_g1_i7		TR57209_c0_g2_i1	TR64088_c3_g1_i1
	TR58861_c4_g4_i2	TR54672_c0_g1_i3	TR52734_c2_g1_i13		TR53141_c0_g1_i1	TR50206_c0_g1_i3
	TR43533_c0_g1_i2	TR54672_c0_g1_i4	TR52734_c2_g1_i11		TR58509_c0_g1_i1	TR67783_c0_g2_i1
	TR43533_c0_g1_i1	TR63045_c7_g1_i4	TR52734_c3_g1_i1		TR59079_c3_g3_i3	TR79099_c0_g1_i1
	TR54981_c3_g1_i1	TR63045_c7_g1_i5	TR52734_c2_g1_i5		TR57012_c2_g1_i1	TR61692_c2_g7_i2
	TR47667_c0_g2_i3	TR38469_c1_g1_i1	TR6830_c0_g1_i1		TR61546_c1_g1_i1	TR62184_c0_g3_i1
	TR46703_c2_g1_i2	TR59593_c1_g5_i2	TR68742_c17_g1_i4		TR63415_c2_g1_i3	TR62184_c0_g4_i1
	TR61293_c3_g2_i1	TR48024_c0_g1_i1	TR20007_c0_g1_i1		TR63415_c1_g1_i2	TR51709_c0_g1_i2
	TR57949_c0_g2_i1	TR19218_c0_g1_i1	TR59626_c6_g1_i2		TR49117_c1_g1_i1	TR54742_c4_g1_i1
	TR57949_c0_g2_i3	TR52425_c1_g1_i1	TR45518_c0_g1_i1		TR23311_c0_g1_i1	TR56968_c0_g1_i2
	TR54625_c1_g1_i1	TR44995_c3_g1_i1	TR86146_c0_g1_i1		TR11780_c0_g1_i1	TR34507_c0_g1_i2
	TR28081_c0_g1_i1	TR12415_c0_g1_i1	TR88055_c0_g1_i1		TR58400_c1_g3_i3	TR49163_c0_g1_i2
	TR44672_c1_g1_i3	TR56460_c0_g1_i2	TR48357_c0_g1_i1		TR58366_c2_g1_i4	TR62344_c1_g1_i1
	TR44672_c1_g1_i5	TR75561_c0_g1_i1	TR64098_c10_g3_i1		TR50060_c0_g1_i2	TR59703_c0_g1_i3
	TR44672_c1_g1_i8	TR29435_c0_g1_i1	TR57816_c1_g1_i2		TR60779_c0_g2_i3	TR59703_c0_g1_i1
	TR44672_c1_g1_i7	TR26229_c0_g1_i1	TR96568_c0_g1_i1		TR56198_c1_g1_i2	TR59703_c0_g1_i2
	TR55549_c1_g1_i1	TR58674_c5_g1_i1	TR58992_c4_g1_i3		TR60952_c1_g1_i6	TR14452_c0_g2_i1
	TR31297_c0_g1_i1	TR57010_c1_g2_i2	TR57975_c3_g2_i2		TR55447_c0_g1_i4	TR61798_c0_g1_i1
	TR30488_c0_g2_i1	TR26721_c0_g1_i1	TR59594_c5_g1_i6		TR63688_c2_g3_i9	TR59442_c2_g1_i1
	TR62501_c1_g1_i1	TR51843_c1_g1_i1	TR59594_c5_g1_i1		TR5980_c0_g1_i1	TR11420_c0_g1_i1
	TR57917_c0_g1_i1	TR58696_c1_g1_i1	TR57430_c0_g4_i1		TR61491_c10_g3_i1	TR41869_c0_g1_i1
	TR40860_c0_g1_i1	TR58696_c1_g1_i2	TR43548_c1_g1_i1		TR48193_c1_g1_i1	TR59824_c4_g1_i3
	TR56934_c0_g2_i1	TR52708_c1_g1_i5	TR63752_c11_g2_i1		TR55970_c0_g1_i1	TR59824_c4_g1_i2
	TR60809_c0_g1_i1	TR55153_c4_g1_i1	TR30092_c0_g1_i1		TR5294_c0_g1_i1	TR37644_c0_g1_i1
	TR52546_c3_g3_i2	TR51978_c0_g1_i2	TR49753_c0_g1_i4		TR61491_c9_g1_i1	TR37644_c1_g1_i1
	TR57648_c6_g1_i1	TR51978_c0_g1_i3	TR30092_c0_g1_i2		TR62889_c0_g1_i3	TR61607_c0_g1_i5
	TR48624_c0_g1_i1	TR57372_c0_g1_i2	TR46483_c1_g1_i1		TR62889_c0_g1_i1	TR14384_c0_g1_i1
	TR48624_c0_g1_i2	TR57372_c0_g1_i1	TR62649_c1_g1_i3		TR57209_c0_g3_i2	TR101331_c0_g1_i1
	TR35043_c0_g2_i1	TR57372_c0_g1_i3	TR60838_c4_g3_i1		TR66408_c0_g1_i1	TR48506_c0_g1_i2
	TR62889_c0_g1_i2	TR50810_c1_g1_i2	TR18874_c0_g1_i1		TR54742_c4_g1_i2	TR43193_c1_g1_i1
	TR55465_c0_g1_i1	TR64037_c2_g1_i5	TR24403_c0_g1_i1		TR59069_c2_g1_i1	TR49984_c1_g1_i2
	TR55465_c0_g1_i7	TR90516_c0_g1_i1	TR54640_c1_g1_i1		TR54077_c1_g1_i2	TR49984_c1_g1_i4
	TR55465_c0_g1_i6	TR12212_c0_g1_i1	TR98370_c0_g1_i1		TR54402_c7_g1_i2	TR49984_c1_g1_i1
	TR90380_c0_g1_i1	TR59693_c1_g2_i3	TR51162_c2_g2_i1		TR54402_c7_g1_i1	TR59937_c2_g1_i2
	TR79472_c0_g1_i1	TR62328_c3_g1_i1	TR62250_c3_g3_i4		TR61541_c1_g2_i3	TR55627_c0_g1_i2
	TR59368_c0_g1_i1	TR63069_c1_g1_i1	TR61822_c3_g1_i4		TR61541_c1_g2_i1	TR58809_c1_g1_i2
	TR55724_c0_g1_i3	TR34954_c0_g1_i2	TR6402_c0_g1_i1		TR57501_c1_g1_i2	TR44840_c1_g2_i1
	TR54086_c0_g1_i4	TR34954_c0_g1_i1	TR63478_c10_g1_i2		TR57501_c1_g1_i1	TR58809_c1_g1_i3
	TR56765_c1_g1_i4	TR77669_c0_g1_i1	TR63478_c10_g1_i1		TR53764_c1_g1_i3	TR55493_c1_g1_i1
	TR56765_c1_g1_i5	TR89024_c0_g1_i1	TR50119_c0_g1_i3		TR56988_c0_g1_i2	TR51160_c5_g5_i1
	TR58475_c0_g1_i1	TR63752_c12_g2_i5	TR62896_c2_g2_i1		TR58909_c0_g2_i2	TR49605_c0_g1_i1
	TR52743_c0_g1_i3	TR57736_c5_g1_i2	TR41604_c0_g1_i1		TR55156_c0_g1_i1	TR59064_c0_g1_i1
	TR61815_c8_g1_i7	TR59693_c1_g2_i1	TR41597_c0_g1_i1		TR57206_c1_g1_i2	TR59064_c0_g1_i4
	TR61815_c8_g1_i6	TR53929_c2_g1_i1	TR55045_c7_g1_i1		TR59442_c3_g1_i1	TR60051_c0_g1_i1
	TR47527_c0_g1_i1	TR64037_c2_g1_i2	TR56630_c6_g2_i1		TR53264_c0_g1_i1	TR34157_c0_g1_i1
	TR52215_c0_g3_i1	TR52791_c0_g1_i1	TR54433_c1_g1_i1		TR75930_c0_g1_i1	TR50688_c0_g2_i1
	TR52215_c0_g3_i2	TR62717_c1_g1_i1	TR63921_c10_g3_i2		TR82038_c0_g1_i1	TR56555_c0_g1_i1
	TR44760_c2_g1_i1	TR18017_c0_g1_i1	TR63921_c10_g3_i1		TR35650_c0_g1_i2	TR52350_c0_g1_i1
	TR59167_c4_g1_i3	TR62248_c1_g1_i3	TR55554_c3_g1_i1		TR35650_c0_g1_i1	TR91976_c0_g1_i1
	TR53479_c0_g2_i1	TR18017_c0_g2_i1	TR63492_c5_g1_i3		TR59984_c0_g1_i2	TR62649_c1_g1_i1
	TR53479_c0_g2_i5	TR63752_c12_g2_i2	TR29348_c0_g1_i1		TR54778_c0_g1_i3	TR62649_c1_g1_i4
	TR44679_c0_g1_i1	TR62344_c3_g2_i1	TR60690_c0_g1_i1		TR44583_c0_g1_i3	TR52409_c1_g1_i1
	TR57611_c3_g2_i1	TR59572_c0_g1_i1	TR48685_c0_g1_i1		TR40540_c0_g1_i1	TR50962_c7_g1_i1
	TR61096_c2_g2_i3	TR63430_c0_g1_i4	TR61280_c1_g1_i1		TR56527_c3_g1_i1	TR83355_c0_g1_i1
	TR61096_c2_g2_i5	TR62759_c0_g1_i1	TR61914_c6_g4_i6		TR56527_c3_g1_i4	TR59858_c5_g1_i1
	TR61096_c0_g2_i1	TR52524_c0_g1_i4	TR61914_c6_g4_i2		TR30169_c0_g2_i1	TR72643_c0_g2_i1
	TR55660_c5_g1_i2	TR45341_c0_g1_i2	TR54380_c4_g1_i2		TR30169_c0_g1_i1	TR52504_c0_g1_i1
	TR45586_c0_g1_i1	TR57571_c2_g1_i2	TR5925_c0_g1_i1		TR59648_c1_g1_i3	TR61831_c1_g1_i1
	TR48180_c0_g1_i4	TR57571_c2_g1_i1	TR28933_c0_g1_i1		TR59001_c3_g1_i1	TR59627_c6_g4_i5
	TR48180_c0_g1_i2	TR54483_c2_g1_i1	TR64410_c0_g1_i1		TR51220_c0_g2_i1	TR54776_c0_g1_i1
	TR62246_c5_g1_i3	TR4275_c0_g1_i1	TR56907_c4_g2_i1		TR51707_c3_g1_i1	TR63573_c6_g1_i2
	TR48244_c3_g1_i1	TR12049_c0_g1_i1	TR53011_c0_g1_i1		TR51707_c3_g1_i3	TR63573_c6_g1_i4
	TR60261_c1_g1_i1	TR51783_c0_g1_i2	TR63381_c5_g1_i2		TR46410_c0_g1_i1	TR51695_c0_g2_i1
	TR63350_c0_g45_i4	TR51783_c0_g1_i3	TR21913_c0_g1_i1		TR55224_c0_g1_i7	TR32450_c0_g1_i1
	TR63350_c0_g45_i6	TR51783_c0_g1_i4	TR63115_c7_g1_i1		TR61117_c0_g1_i2	TR32450_c0_g2_i1
	TR63350_c0_g45_i10	TR51783_c0_g1_i1	TR57401_c1_g1_i1		TR61117_c0_g1_i1	TR32450_c0_g2_i2
	TR63350_c0_g45_i3	TR45172_c0_g1_i1	TR62273_c2_g1_i1		TR57181_c6_g1_i1	TR52072_c1_g1_i1
	TR63350_c0_g45_i5	TR53757_c1_g1_i2	TR62273_c2_g1_i2		TR54743_c0_g1_i1	TR56051_c0_g1_i5
	TR63350_c0_g45_i8	TR71306_c0_g1_i1	TR63242_c1_g3_i1		TR54743_c0_g1_i2	TR56051_c0_g1_i6
	TR63350_c0_g45_i1	TR39106_c0_g1_i1	TR54916_c2_g1_i1		TR31919_c0_g1_i1	TR16045_c0_g1_i1
	TR63350_c0_g45_i7	TR61075_c4_g2_i1	TR31719_c0_g1_i1		TR47589_c0_g1_i1	TR60570_c3_g2_i1
	TR49655_c0_g1_i1	TR61075_c4_g5_i5	TR49530_c0_g1_i1		TR63368_c0_g1_i1	TR60570_c3_g1_i3
	TR61664_c2_g1_i1	TR61075_c4_g5_i10	TR31884_c0_g1_i1		TR56503_c1_g1_i1	TR60570_c3_g1_i2
	TR63874_c2_g3_i8	TR61075_c4_g3_i1	TR64145_c0_g1_i1		TR4356_c0_g2_i1	TR37114_c0_g1_i1
	TR50642_c2_g3_i6	TR61075_c4_g1_i1	TR63305_c0_g1_i2		TR62570_c2_g1_i15	TR53472_c0_g1_i2
	TR50642_c2_g3_i1	TR57275_c4_g1_i2	TR60655_c0_g1_i1		TR57215_c0_g1_i1	TR46199_c0_g1_i1
	TR50642_c2_g3_i2	TR4925_c0_g1_i1	TR4031_c0_g1_i1		TR63336_c3_g1_i2	TR49936_c3_g1_i3
	TR50642_c2_g3_i3	TR39406_c1_g2_i3	TR63860_c3_g6_i1		TR63336_c3_g1_i1	TR63446_c1_g1_i3
	TR2432_c0_g1_i1	TR39406_c1_g2_i1	TR75724_c0_g1_i1		TR58271_c0_g1_i2	TR55982_c8_g1_i1
	TR52765_c0_g1_i1	TR48024_c0_g1_i2	TR60252_c0_g1_i1		TR60551_c4_g1_i6	TR46511_c0_g1_i1
	TR61206_c0_g1_i2	TR29497_c0_g2_i1	TR59552_c5_g1_i2		TR54592_c0_g1_i1	TR46877_c0_g2_i4
	TR66383_c0_g1_i1	TR43576_c0_g1_i1	TR7015_c0_g1_i1		TR53466_c1_g1_i2	TR62529_c0_g1_i5
	TR48930_c0_g1_i1	TR36313_c1_g2_i1	TR59552_c5_g2_i1		TR61498_c0_g2_i1	TR62529_c0_g1_i4
	TR35487_c0_g1_i1	TR55495_c7_g3_i5	TR30295_c0_g2_i1		TR49483_c2_g2_i2	TR58364_c5_g1_i1
	TR65247_c0_g1_i1	TR55495_c7_g3_i6	TR59552_c5_g1_i3		TR40467_c0_g1_i1	TR79503_c0_g1_i1
	TR58352_c1_g1_i2	TR85591_c0_g1_i1	TR63164_c2_g1_i8		TR3593_c0_g2_i1	TR59469_c0_g1_i1
	TR58352_c1_g1_i1	TR7135_c1_g1_i1	TR54225_c0_g1_i3		TR54312_c0_g1_i1	TR63688_c1_g1_i1
	TR49939_c0_g1_i1	TR45892_c0_g1_i1	TR60935_c5_g1_i3		TR53336_c4_g1_i4	TR82543_c0_g1_i1
	TR49939_c0_g1_i2	TR21530_c0_g1_i1	TR60935_c5_g1_i1		TR53336_c4_g1_i3	TR56717_c0_g2_i4
	TR60588_c0_g1_i1	TR54936_c3_g2_i1	TR52398_c8_g1_i2		TR53336_c4_g1_i1	TR59341_c0_g1_i1
	TR55331_c1_g1_i1	TR43848_c0_g2_i2	TR55928_c0_g1_i3		TR53336_c4_g1_i2	TR61764_c3_g1_i2
	TR56101_c1_g1_i1	TR45397_c0_g6_i1	TR56149_c0_g1_i5		TR59853_c7_g1_i2	TR61921_c5_g1_i1
	TR58776_c0_g1_i1	TR38806_c0_g1_i1	TR56149_c0_g1_i4		TR46410_c5_g1_i2	TR59901_c2_g1_i2
	TR50116_c6_g1_i2	TR26481_c0_g1_i1	TR56149_c0_g1_i2		TR99679_c0_g1_i1	TR46257_c0_g1_i1
	TR50116_c6_g1_i1	TR58072_c1_g1_i1	TR61973_c0_g1_i1		TR58303_c3_g3_i1	TR39237_c0_g2_i1
	TR56305_c2_g1_i1	TR49789_c1_g1_i1	TR61333_c0_g1_i2		TR51953_c2_g1_i1	TR58948_c2_g1_i1
	TR61170_c0_g1_i1	TR38733_c0_g1_i1	TR61333_c0_g1_i7		TR57289_c3_g4_i5	TR61860_c1_g1_i5
	TR55237_c3_g2_i2	TR53329_c0_g1_i2	TR61333_c0_g1_i3		TR57289_c3_g4_i3	TR47782_c0_g1_i1
	TR55237_c3_g2_i7	TR51294_c1_g2_i1	TR61333_c0_g1_i1		TR51202_c1_g1_i2	TR53798_c0_g1_i1
	TR53659_c4_g1_i2	TR50584_c0_g1_i1	TR61636_c1_g1_i1		TR51202_c1_g1_i1	TR17344_c0_g1_i1
	TR46877_c0_g2_i1	TR47048_c0_g1_i1	TR59312_c3_g1_i1		TR58564_c7_g3_i2	TR61308_c1_g1_i1
	TR56930_c0_g1_i1	TR38935_c0_g1_i1	TR59312_c3_g1_i2		TR62509_c0_g1_i6	TR61211_c1_g1_i2
	TR47887_c0_g1_i1	TR12634_c0_g1_i1	TR45875_c0_g1_i2		TR62509_c0_g1_i2	TR61400_c1_g1_i1
	TR61170_c0_g1_i2	TR65465_c0_g1_i1	TR45875_c0_g1_i8		TR62029_c0_g1_i4	TR56273_c0_g1_i2
	TR55237_c3_g2_i1	TR67874_c0_g1_i1	TR38912_c0_g1_i1		TR53303_c1_g2_i1	TR41085_c1_g1_i1
	TR53932_c0_g1_i1	TR22598_c0_g1_i1	TR45875_c0_g1_i6		TR47046_c1_g1_i1	TR60062_c2_g1_i2
	TR53659_c4_g1_i1	TR63438_c1_g1_i1	TR45875_c0_g1_i4		TR34780_c0_g1_i1	TR41695_c0_g1_i2
	TR20227_c0_g1_i1	TR57370_c0_g1_i1	TR57233_c4_g1_i1		TR54542_c0_g1_i1	TR41695_c0_g1_i1
	TR60924_c6_g2_i11	TR57370_c0_g1_i2	TR62270_c4_g1_i1		TR56569_c3_g1_i1	TR68464_c0_g1_i1
	TR63202_c1_g1_i4	TR71641_c0_g1_i1	TR53002_c0_g1_i1		TR48587_c0_g1_i2	TR51896_c0_g1_i1
	TR55237_c3_g2_i5	TR32889_c0_g1_i1	TR90540_c0_g1_i1		TR41916_c0_g1_i1	TR34212_c0_g1_i1
	TR7318_c0_g2_i1	TR26734_c0_g1_i1	TR86499_c0_g1_i1		TR50899_c5_g1_i2	TR55794_c0_g1_i5
	TR59711_c0_g1_i2	TR54753_c1_g1_i2	TR24591_c0_g1_i1		TR61996_c1_g3_i5	TR55794_c0_g1_i3
	TR49007_c1_g10_i1	TR50192_c9_g1_i1	TR60845_c2_g1_i4		TR61996_c1_g3_i4	TR46756_c1_g1_i2
	TR29046_c0_g1_i1	TR59693_c1_g2_i10	TR48897_c2_g1_i1		TR50169_c0_g1_i2	TR51564_c4_g1_i1
	TR58582_c3_g1_i1	TR57596_c1_g1_i3	TR58950_c0_g2_i2		TR50169_c0_g1_i4	TR51564_c4_g1_i2
	TR60859_c1_g3_i1	TR43034_c2_g1_i2	TR45866_c0_g1_i1		TR59427_c2_g2_i1	TR43529_c0_g1_i1
	TR56680_c9_g1_i1	TR43034_c2_g1_i4	TR35460_c0_g1_i2		TR62989_c2_g1_i1	TR63811_c1_g1_i8
	TR54401_c0_g1_i5	TR62487_c1_g1_i1	TR61299_c2_g1_i1		TR52515_c0_g1_i1	TR63811_c1_g1_i5
	TR54401_c0_g1_i6	TR79882_c0_g1_i1	TR61272_c4_g1_i2		TR51167_c0_g1_i1	TR58505_c3_g2_i1
	TR58955_c2_g3_i2	TR46570_c1_g1_i1	TR56146_c0_g1_i1		TR49194_c0_g1_i1	TR58505_c3_g2_i2
	TR60734_c1_g1_i1	TR59455_c2_g1_i1	TR56146_c0_g1_i2		TR53346_c1_g1_i2	TR58505_c3_g2_i3
	TR50265_c1_g1_i4	TR16887_c0_g1_i2	TR54821_c1_g1_i1		TR63329_c0_g1_i1	TR42778_c0_g1_i2
	TR50265_c1_g1_i5	TR41221_c0_g1_i2	TR63999_c7_g1_i2		TR59004_c0_g1_i7	TR76163_c0_g1_i1
	TR50265_c1_g1_i2	TR80122_c0_g1_i1	TR54557_c2_g1_i1		TR57922_c0_g1_i3	TR20576_c0_g1_i1
	TR50265_c1_g1_i1	TR48314_c0_g1_i1	TR54557_c2_g1_i4		TR60133_c1_g1_i1	TR47153_c0_g1_i1
	TR53755_c3_g1_i2	TR27629_c0_g1_i1	TR63223_c5_g1_i7		TR62274_c0_g1_i1	TR61657_c5_g1_i2
	TR53755_c3_g1_i1	TR61995_c5_g1_i9	TR63223_c5_g1_i2		TR61865_c2_g1_i2	TR63976_c3_g1_i3
	TR18597_c0_g1_i1	TR12160_c0_g1_i1	TR62572_c2_g1_i1		TR52260_c1_g1_i1	TR52064_c7_g1_i2
	TR58273_c1_g2_i2	TR44437_c1_g2_i1	TR57967_c2_g1_i11		TR54369_c2_g1_i1	TR77040_c0_g1_i1
	TR63696_c1_g1_i1	TR55153_c4_g1_i5	TR57967_c2_g1_i14		TR56846_c2_g1_i1	TR61870_c1_g1_i1
	TR60263_c0_g1_i11	TR54955_c2_g1_i1	TR81059_c0_g1_i1		TR52303_c4_g1_i3	TR62284_c5_g1_i1
	TR62814_c0_g1_i2	TR53662_c7_g1_i2	TR50189_c0_g1_i2		TR44721_c0_g1_i1	TR60168_c1_g1_i1
	TR62401_c0_g1_i2	TR62079_c0_g1_i1	TR50189_c0_g1_i1		TR57602_c0_g1_i1	TR63077_c1_g1_i7
	TR59458_c2_g1_i1	TR48937_c0_g1_i1	TR57967_c0_g1_i1		TR64077_c2_g1_i3	TR57495_c4_g1_i1
	TR59458_c2_g1_i3	TR60766_c3_g1_i2	TR63700_c3_g1_i1		TR38592_c0_g1_i2	TR62566_c3_g5_i6
	TR27414_c2_g1_i1	TR51211_c2_g1_i1	TR60653_c3_g1_i2		TR38592_c0_g1_i1	TR46001_c1_g1_i1
	TR47507_c0_g2_i1	TR55736_c7_g1_i1	TR60653_c3_g1_i3		TR58162_c0_g1_i1	TR46001_c1_g1_i2
	TR64057_c14_g1_i2	TR44979_c0_g1_i1	TR62369_c1_g1_i6		TR45730_c2_g1_i2	TR63531_c8_g4_i1
	TR12542_c0_g1_i1	TR58036_c1_g1_i2	TR62369_c1_g1_i9		TR61029_c2_g1_i1	TR61801_c5_g1_i2
	TR15370_c0_g1_i1	TR60486_c6_g1_i3	TR63736_c4_g1_i1		TR56260_c0_g1_i5	TR61801_c5_g1_i3
	TR63648_c1_g1_i2	TR62533_c5_g8_i2	TR61965_c5_g1_i6		TR56260_c0_g1_i4	TR8598_c0_g1_i1
	TR48118_c1_g1_i1	TR82716_c0_g1_i1	TR59118_c1_g1_i1		TR56260_c1_g1_i1	TR51645_c0_g1_i2
	TR48118_c1_g1_i2	TR44480_c0_g1_i2	TR59118_c1_g1_i3		TR56260_c0_g1_i8	TR61664_c4_g2_i3
	TR56916_c0_g1_i1	TR750_c0_g1_i1	TR72085_c0_g1_i1		TR50318_c0_g1_i11	TR57164_c9_g1_i3
	TR50160_c0_g2_i1	TR38850_c0_g1_i1	TR53967_c2_g1_i1		TR50318_c0_g1_i12	TR57124_c0_g2_i2
	TR63677_c1_g1_i7	TR50667_c0_g1_i1	TR70161_c0_g1_i1		TR50318_c0_g1_i2	TR57124_c0_g2_i1
	TR63677_c1_g1_i1	TR51668_c0_g1_i7	TR62695_c3_g7_i1		TR50318_c0_g1_i8	TR59002_c6_g2_i3
	TR9357_c0_g1_i1	TR51668_c0_g1_i1	TR56319_c1_g1_i1		TR50318_c0_g1_i18	TR55378_c1_g1_i2
	TR61147_c6_g3_i1	TR62816_c2_g2_i2	TR1414_c0_g1_i1		TR50318_c0_g1_i5	TR55378_c0_g1_i1
	TR51010_c1_g1_i2	TR62247_c3_g1_i5	TR23987_c0_g1_i2		TR44438_c0_g1_i2	TR64232_c24_g1_i1
	TR51737_c0_g1_i1	TR62247_c3_g1_i2	TR63244_c7_g1_i2		TR44438_c0_g1_i10	TR61629_c0_g1_i3
	TR58245_c2_g1_i1	TR62247_c3_g1_i1	TR63244_c7_g1_i3		TR61476_c3_g1_i4	TR79300_c0_g1_i1
	TR58245_c2_g1_i5	TR88194_c0_g1_i1	TR57706_c2_g1_i1		TR61476_c3_g1_i1	TR54215_c0_g1_i3
	TR58245_c2_g1_i6	TR54612_c0_g1_i1	TR31884_c1_g1_i1		TR60276_c0_g1_i3	TR38165_c0_g1_i1
	TR58245_c2_g1_i4	TR62124_c0_g1_i3	TR59988_c1_g1_i2		TR58975_c1_g1_i2	TR60347_c1_g1_i1
	TR43293_c0_g4_i1	TR28655_c0_g1_i1	TR63019_c6_g1_i1		TR62265_c0_g1_i2	TR62526_c0_g1_i1
	TR60187_c1_g1_i1	TR52261_c2_g1_i1	TR60872_c5_g1_i1		TR62265_c0_g1_i1	TR62526_c0_g1_i3
	TR38760_c0_g1_i1	TR49613_c0_g1_i2	TR53923_c2_g3_i1		TR62265_c0_g1_i3	TR10917_c0_g1_i1
	TR61105_c0_g1_i2	TR54032_c4_g3_i2	TR59567_c0_g1_i1		TR48489_c0_g1_i1	TR60722_c0_g1_i1
	TR61105_c0_g1_i4	TR82220_c0_g1_i1	TR59368_c3_g1_i1		TR59984_c0_g1_i1	TR42983_c0_g2_i1
	TR61105_c0_g1_i3	TR60825_c0_g1_i1	TR36128_c0_g1_i2		TR63492_c5_g1_i2	TR52262_c2_g1_i3
	TR61105_c0_g1_i1	TR27757_c0_g2_i1	TR36128_c0_g1_i1		TR63048_c2_g1_i1	TR52398_c10_g1_i4
	TR61093_c4_g1_i6	TR60825_c0_g1_i2	TR52873_c2_g1_i3		TR6477_c0_g1_i1	TR63539_c0_g2_i1
	TR57870_c3_g1_i1	TR63558_c1_g5_i1	TR58961_c4_g2_i1		TR44585_c0_g1_i1	TR52398_c10_g1_i3
	TR56559_c8_g1_i1	TR63204_c4_g3_i2	TR57123_c0_g1_i1		TR46373_c0_g1_i1	TR52005_c5_g5_i1
	TR56559_c8_g1_i2	TR44663_c0_g1_i2	TR91747_c0_g1_i1		TR27148_c0_g2_i1	TR62497_c0_g1_i3
	TR63153_c6_g1_i2	TR60196_c1_g1_i1	TR56557_c0_g1_i1		TR55201_c4_g1_i1	TR63526_c0_g1_i1
	TR63313_c2_g13_i2	TR49125_c0_g1_i3	TR687_c0_g2_i1		TR49050_c1_g2_i1	TR63843_c6_g1_i5
	TR70192_c0_g1_i1	TR49125_c0_g1_i1	TR92350_c0_g1_i1		TR53196_c0_g1_i2	TR62690_c0_g1_i21
	TR61765_c0_g1_i1	TR98203_c0_g1_i1	TR78698_c0_g1_i1		TR63890_c2_g1_i3	TR63843_c6_g1_i8
	TR57194_c4_g1_i2	TR4959_c0_g1_i1	TR44397_c1_g1_i3		TR28648_c0_g1_i1	TR60722_c0_g1_i2
	TR63313_c2_g13_i1	TR56511_c2_g1_i11	TR63868_c15_g2_i1		TR62839_c2_g1_i2	TR63976_c3_g1_i5
	TR47538_c0_g1_i2	TR56511_c2_g1_i1	TR60215_c4_g1_i3		TR92808_c0_g1_i1	TR1297_c0_g1_i1
	TR89129_c0_g1_i1	TR60280_c1_g1_i1	TR18042_c0_g1_i1		TR52371_c0_g1_i1	TR63976_c3_g1_i6
	TR20366_c0_g2_i1	TR60280_c1_g1_i2	TR32565_c0_g1_i1		TR62498_c2_g1_i1	TR60595_c4_g1_i9
	TR59732_c8_g1_i1	TR58839_c2_g1_i4	TR50148_c0_g1_i1		TR28648_c0_g2_i1	TR21861_c0_g1_i1
	TR59732_c8_g3_i1	TR96999_c0_g1_i1	TR60215_c4_g1_i4		TR39882_c0_g1_i1	TR50066_c0_g1_i2
	TR35634_c1_g1_i1	TR62657_c1_g1_i1	TR45351_c0_g2_i1		TR58261_c2_g1_i2	TR58884_c4_g1_i1
	TR62163_c3_g1_i4	TR10115_c0_g1_i1	TR62695_c3_g4_i1		TR57206_c1_g1_i1	TR62497_c0_g1_i4
	TR53020_c1_g1_i2	TR57970_c4_g1_i3	TR54248_c2_g1_i2		TR7343_c0_g1_i1	TR57771_c0_g2_i1
	TR51122_c5_g1_i1	TR63558_c1_g5_i2	TR41745_c0_g1_i1		TR59084_c0_g1_i3	TR42983_c0_g2_i2
	TR51122_c5_g1_i2	TR63558_c1_g5_i3	TR10601_c0_g1_i1		TR59084_c0_g1_i2	TR61996_c1_g3_i1
	TR53836_c0_g1_i1	TR58510_c6_g1_i2	TR15011_c0_g1_i1		TR50408_c0_g1_i1	TR62278_c8_g3_i1
	TR57407_c3_g2_i1	TR58510_c6_g1_i5	TR48914_c0_g1_i3		TR54858_c1_g1_i12	TR63976_c3_g1_i2
	TR60812_c1_g1_i2	TR56753_c0_g2_i5	TR96697_c0_g1_i1		TR54858_c1_g1_i1	TR60595_c4_g1_i2
	TR60812_c1_g1_i1	TR56753_c0_g2_i6	TR16442_c0_g1_i1		TR54858_c1_g1_i7	TR59535_c1_g1_i4
	TR54317_c0_g1_i6	TR57175_c7_g3_i1	TR21183_c0_g1_i1		TR54858_c1_g1_i10	TR63843_c6_g1_i4
	TR16561_c0_g1_i1	TR37460_c0_g1_i1	TR60215_c5_g3_i1		TR54858_c1_g1_i11	TR51205_c0_g1_i1
	TR54317_c0_g1_i8	TR60651_c2_g1_i2	TR56557_c2_g2_i1		TR54858_c1_g1_i5	TR13611_c0_g1_i1
	TR48852_c0_g1_i4	TR60651_c2_g1_i1	TR62695_c3_g2_i5		TR54858_c1_g1_i6	TR62497_c0_g1_i1
	TR52718_c2_g2_i2	TR59926_c6_g5_i1	TR50120_c0_g1_i1		TR54858_c1_g1_i8	TR53824_c0_g2_i3
	TR60812_c1_g1_i8	TR63381_c6_g1_i1	TR52239_c4_g1_i1		TR51235_c14_g1_i1	TR27090_c0_g1_i1
	TR54065_c4_g3_i1	TR54426_c0_g1_i1	TR26931_c0_g1_i1		TR58383_c5_g2_i1	TR61222_c0_g1_i1
	TR60812_c1_g1_i11	TR62219_c0_g1_i1	TR54248_c2_g1_i1		TR58383_c5_g2_i5	TR33652_c0_g1_i1
		TR52935_c3_g3_i2	TR61772_c7_g1_i1		TR63688_c2_g3_i5	TR39237_c0_g1_i1
		TR52935_c3_g3_i3	TR57984_c0_g1_i10		TR63688_c2_g2_i1	TR58434_c1_g1_i1
		TR52935_c3_g3_i1	TR96932_c0_g1_i1		TR63688_c2_g3_i12	TR61222_c0_g1_i3
		TR56500_c1_g3_i2	TR95847_c0_g1_i1		TR63688_c2_g3_i6	TR65549_c0_g1_i1
		TR56500_c1_g3_i1	TR45351_c0_g1_i2		TR63916_c8_g1_i1	TR63843_c6_g1_i1
		TR59595_c0_g2_i1	TR65094_c0_g1_i1		TR62289_c2_g1_i6	TR50066_c0_g1_i1
		TR39949_c0_g1_i1	TR7551_c0_g1_i1		TR65261_c0_g1_i1	TR5147_c0_g1_i1
		TR60075_c1_g1_i1	TR62679_c3_g1_i1		TR57031_c9_g2_i1	TR63216_c11_g2_i2
		TR52813_c2_g2_i2	TR40791_c0_g1_i1		TR57031_c9_g2_i2	TR61012_c4_g1_i1
		TR52813_c2_g2_i1	TR48914_c0_g1_i1		TR55043_c0_g3_i2	TR59535_c1_g1_i2
		TR51354_c0_g1_i3	TR62695_c3_g3_i1		TR40344_c1_g2_i1	TR58884_c4_g1_i2
		TR62309_c3_g1_i1	TR61664_c4_g1_i10		TR58312_c1_g1_i3	TR23359_c0_g1_i1
		TR25506_c0_g1_i1	TR34617_c0_g1_i1		TR58312_c1_g1_i5	TR37922_c0_g1_i1
		TR17946_c0_g1_i1	TR41999_c0_g1_i1		TR24837_c0_g1_i1	TR50638_c0_g1_i1
		TR58825_c2_g1_i2	TR17636_c0_g1_i1		TR53693_c0_g1_i2	TR50638_c0_g1_i2
		TR58825_c2_g1_i4	TR70597_c0_g2_i1		TR56877_c4_g1_i1	TR62334_c3_g1_i2
		TR58825_c2_g1_i3	TR62582_c0_g1_i1		TR56877_c4_g1_i2	TR62334_c3_g1_i1
		TR45027_c0_g1_i1	TR43672_c0_g1_i6		TR56259_c4_g1_i1	TR64867_c0_g1_i1
		TR5119_c0_g1_i1	TR62482_c0_g1_i1		TR59212_c2_g1_i2	TR57362_c4_g1_i5
		TR52892_c0_g1_i1	TR9467_c0_g2_i1		TR59212_c2_g1_i1	TR57362_c4_g1_i2
		TR52892_c2_g1_i9	TR72776_c0_g1_i1		TR56265_c0_g1_i2	TR34692_c0_g1_i1
		TR42945_c0_g1_i1	TR25019_c0_g1_i1		TR52759_c0_g1_i3	TR23072_c0_g1_i1
		TR58151_c7_g1_i1	TR44397_c1_g1_i1		TR43290_c0_g1_i1	TR52869_c2_g2_i1
		TR48195_c0_g1_i1	TR39477_c0_g1_i1		TR56265_c0_g1_i1	TR1467_c0_g1_i1
		TR48195_c0_g1_i2	TR60215_c4_g2_i1		TR60650_c1_g1_i3	TR56844_c1_g1_i5
		TR55762_c0_g1_i2	TR62695_c3_g2_i3		TR60760_c0_g1_i7	TR41417_c0_g1_i1
		TR63524_c3_g1_i5	TR41999_c1_g1_i1		TR60650_c1_g1_i1	TR62822_c0_g1_i1
		TR63524_c3_g1_i8	TR42071_c0_g1_i1		TR54631_c0_g1_i2	TR53334_c0_g1_i1
		TR63524_c3_g1_i4	TR44397_c1_g1_i2		TR60760_c0_g1_i9	TR58664_c1_g1_i1
		TR63524_c1_g1_i1	TR50072_c0_g1_i1		TR54631_c0_g1_i1	TR58664_c1_g1_i2
		TR68043_c0_g1_i1	TR50039_c1_g1_i2		TR62798_c7_g1_i1	TR16602_c1_g1_i1
		TR56983_c0_g1_i2	TR23860_c0_g1_i1		TR59124_c0_g1_i1	TR19194_c0_g1_i1
		TR56983_c0_g1_i1	TR60215_c4_g1_i2		TR60760_c0_g1_i1	TR56926_c1_g1_i3
		TR62980_c1_g1_i1	TR45351_c0_g1_i4		TR11397_c0_g1_i1	TR56664_c2_g1_i3
		TR59030_c3_g1_i3	TR43672_c0_g1_i1		TR31340_c0_g1_i1	TR98624_c0_g1_i1
		TR36510_c1_g1_i1	TR10197_c0_g1_i1		TR51647_c5_g2_i4	TR57521_c0_g1_i1
		TR60567_c4_g3_i1	TR50039_c1_g1_i5		TR51647_c5_g2_i5	TR57521_c0_g1_i6
		TR51528_c2_g1_i3	TR93775_c0_g1_i1		TR52239_c4_g1_i2	TR57521_c0_g1_i2
		TR51528_c2_g1_i2	TR63153_c7_g2_i4		TR60687_c4_g1_i3	TR97829_c0_g1_i1
		TR51528_c2_g1_i9	TR20247_c0_g1_i1		TR58369_c0_g1_i6	TR62177_c0_g1_i2
		TR51528_c2_g1_i11	TR9601_c0_g1_i1		TR60396_c65_g6_i2	TR55911_c3_g1_i2
		TR51528_c2_g1_i1	TR54916_c2_g2_i3		TR54540_c0_g1_i1	TR62985_c1_g1_i1
		TR47102_c1_g1_i1	TR20144_c0_g1_i1		TR48177_c2_g1_i3	TR62098_c2_g8_i5
		TR62871_c1_g2_i3	TR63576_c5_g2_i3		TR48177_c1_g1_i5	TR62098_c2_g8_i3
		TR89321_c0_g1_i1	TR57298_c0_g1_i1		TR48177_c2_g1_i1	TR62098_c2_g8_i1
		TR51992_c2_g3_i2	TR9489_c0_g1_i1		TR48177_c1_g1_i6	TR63105_c1_g1_i1
		TR46601_c0_g1_i1	TR38531_c0_g1_i1		TR51284_c0_g1_i2	TR63105_c1_g1_i2
		TR49812_c1_g2_i1	TR61808_c3_g1_i1		TR19390_c0_g1_i1	TR59379_c7_g1_i1
		TR63280_c2_g4_i3	TR57785_c1_g1_i3		TR56388_c1_g1_i3	TR27249_c0_g1_i1
		TR63280_c2_g4_i4	TR57785_c1_g1_i1		TR46867_c5_g1_i1	TR60964_c2_g1_i3
		TR63280_c2_g4_i2	TR58561_c5_g1_i1		TR53471_c1_g1_i1	TR60964_c2_g1_i1
		TR49812_c1_g2_i3	TR59059_c0_g1_i3		TR55036_c3_g2_i3	TR61060_c7_g1_i1
		TR61918_c2_g1_i1	TR59059_c0_g1_i1		TR55997_c2_g1_i3	TR48753_c0_g1_i1
		TR63280_c2_g4_i1	TR62572_c4_g1_i2		TR42571_c0_g1_i1	TR347_c0_g1_i1
		TR62871_c1_g2_i2	TR79897_c0_g1_i1		TR41285_c0_g1_i1	TR34429_c0_g1_i1
		TR51064_c0_g1_i2	TR55199_c0_g1_i1		TR53813_c10_g2_i1	TR56400_c2_g1_i1
		TR51064_c0_g1_i1	TR60953_c2_g1_i4		TR56388_c1_g1_i1	TR56400_c2_g1_i2
		TR48135_c1_g1_i2	TR60953_c2_g1_i2		TR82293_c0_g1_i1	TR62052_c0_g1_i1
		TR40444_c0_g1_i1	TR60953_c2_g1_i1		TR51756_c0_g1_i1	TR62975_c0_g1_i1
		TR1128_c0_g1_i1	TR53840_c0_g1_i1		TR51756_c0_g1_i3	TR54820_c1_g1_i1
		TR57684_c4_g1_i1	TR84739_c0_g1_i1		TR54871_c0_g1_i2	TR58195_c4_g1_i3
		TR63865_c2_g1_i5	TR76555_c0_g1_i1		TR57813_c11_g2_i2	TR58195_c4_g1_i1
		TR28987_c0_g1_i1	TR49561_c0_g1_i1		TR22690_c0_g1_i1	TR93811_c0_g1_i1
		TR93260_c0_g1_i1	TR63936_c3_g1_i1		TR55711_c0_g1_i1	TR50186_c0_g2_i3
		TR38308_c0_g1_i1	TR36283_c0_g1_i1		TR60079_c0_g1_i3	TR6367_c0_g1_i1
		TR80760_c0_g1_i1	TR63752_c11_g4_i1		TR60119_c1_g1_i4	TR51245_c0_g1_i3
		TR62470_c5_g6_i2	TR63752_c11_g7_i1		TR60119_c1_g1_i2	TR51245_c0_g1_i6
		TR59775_c3_g1_i1	TR63752_c11_g3_i2		TR31127_c0_g2_i1	TR50656_c0_g1_i1
		TR59775_c3_g1_i8	TR63752_c11_g5_i2		TR55997_c2_g1_i1	TR39554_c0_g1_i2
		TR62941_c1_g1_i4	TR50899_c5_g2_i3		TR56412_c0_g1_i1	TR39554_c0_g1_i5
		TR18066_c0_g2_i1	TR56182_c0_g1_i5		TR48449_c0_g1_i1	TR57617_c2_g1_i4
		TR63495_c1_g1_i1	TR50022_c0_g2_i2		TR24920_c0_g1_i1	TR57617_c2_g1_i3
		TR6278_c0_g1_i1	TR75015_c0_g1_i1		TR573_c0_g1_i1	TR55907_c3_g1_i1
		TR32051_c0_g1_i1	TR13934_c0_g1_i1		TR60784_c1_g1_i1	TR55907_c3_g1_i2
		TR32051_c0_g2_i1	TR20323_c0_g1_i1		TR60873_c2_g2_i1	TR60570_c2_g1_i1
		TR51173_c1_g1_i1	TR58374_c0_g1_i2		TR60873_c2_g2_i2	TR84734_c0_g1_i1
		TR79131_c0_g1_i1	TR98537_c0_g1_i1		TR63115_c7_g2_i1	TR60737_c6_g1_i5
		TR63845_c0_g1_i1	TR23787_c0_g1_i1		TR56470_c0_g1_i1	TR16601_c0_g1_i1
		TR59991_c2_g1_i6	TR65233_c0_g1_i1		TR56470_c0_g1_i2	TR60737_c6_g1_i14
		TR59991_c2_g1_i4	TR36646_c0_g1_i1		TR56309_c1_g1_i6	TR46326_c0_g1_i1
		TR63838_c2_g3_i3	TR52328_c0_g1_i1		TR47257_c0_g1_i1	TR57252_c6_g2_i1
		TR52764_c1_g1_i4	TR63890_c2_g1_i2		TR61520_c3_g1_i3	TR56515_c0_g1_i1
		TR52764_c1_g1_i2	TR52869_c2_g1_i1		TR61520_c3_g1_i1	TR59500_c4_g1_i2
		TR60805_c4_g1_i1	TR55349_c2_g1_i1		TR61520_c3_g1_i2	TR52123_c0_g1_i2
		TR56213_c5_g2_i2	TR61965_c5_g1_i1		TR39479_c0_g1_i1	TR78089_c0_g1_i1
		TR56213_c5_g2_i1	TR52239_c5_g1_i11		TR39479_c0_g1_i2	TR61351_c1_g1_i2
		TR59842_c0_g1_i1	TR52239_c4_g1_i10		TR53014_c3_g1_i3	TR38008_c0_g1_i1
		TR59505_c7_g1_i1	TR52239_c4_g1_i12		TR53014_c3_g1_i2	TR9982_c0_g1_i1
		TR63049_c0_g1_i1	TR59846_c0_g1_i2		TR8277_c0_g2_i1	TR59500_c4_g1_i1
		TR74957_c0_g1_i1	TR11702_c0_g2_i1		TR43152_c0_g1_i1	TR44612_c1_g1_i1
		TR85040_c0_g1_i1	TR41509_c0_g1_i1		TR60325_c1_g1_i6	TR50332_c0_g1_i1
		TR63771_c7_g1_i2	TR41509_c0_g1_i2		TR60325_c1_g1_i15	TR54316_c1_g1_i1
		TR50592_c0_g1_i1	TR20447_c0_g1_i1		TR60325_c1_g1_i7	TR78722_c0_g1_i1
		TR13814_c0_g1_i1	TR62189_c3_g1_i8		TR57785_c0_g1_i1	TR35814_c0_g1_i1
		TR51723_c3_g1_i3	TR51091_c0_g1_i2		TR43028_c0_g1_i2	TR50998_c0_g1_i1
		TR56402_c1_g1_i1	TR59956_c8_g1_i2		TR63178_c0_g2_i15	TR74944_c0_g1_i1
		TR47727_c0_g1_i1	TR59956_c8_g1_i1		TR63178_c0_g2_i10	TR28280_c0_g1_i1
		TR57305_c5_g7_i1	TR84763_c0_g1_i1		TR54587_c0_g1_i2	TR59893_c0_g1_i4
		TR47964_c0_g3_i1	TR50873_c4_g1_i1		TR58152_c0_g4_i2	TR50998_c0_g1_i2
		TR61686_c1_g1_i1	TR54916_c1_g1_i3		TR58152_c0_g4_i1	TR55356_c0_g1_i1
		TR61686_c1_g1_i2	TR78635_c0_g1_i1		TR44625_c0_g1_i1	TR87327_c0_g1_i1
		TR60993_c2_g1_i2	TR57950_c0_g1_i1		TR62527_c1_g1_i13	TR19677_c0_g1_i1
		TR60993_c2_g1_i4	TR99018_c0_g1_i1		TR57952_c0_g1_i1	TR48526_c0_g1_i2
		TR60993_c2_g1_i3	TR36669_c0_g1_i1		TR18314_c0_g1_i1	TR29473_c0_g1_i1
		TR53904_c1_g1_i2	TR52158_c0_g1_i3		TR58080_c1_g1_i4	TR78500_c0_g1_i1
		TR26068_c0_g2_i1	TR44302_c0_g1_i1		TR61962_c3_g1_i1	TR56062_c2_g1_i1
		TR53904_c1_g1_i3	TR44000_c0_g1_i1		TR32652_c0_g1_i1	TR51492_c5_g3_i1
			TR52239_c4_g1_i9		TR32652_c0_g2_i1	TR61248_c1_g4_i1
			TR17149_c0_g1_i2		TR48837_c0_g1_i2	TR39193_c1_g1_i1
			TR32516_c1_g2_i1		TR60940_c1_g1_i1	TR56062_c2_g3_i2
			TR32516_c1_g1_i1		TR60940_c1_g1_i4	TR17060_c0_g1_i1
			TR20869_c0_g1_i1		TR58648_c0_g1_i1	TR63504_c7_g1_i4
			TR82535_c0_g1_i1		TR61411_c2_g2_i2	TR63504_c7_g1_i1
			TR36636_c0_g1_i1		TR61411_c2_g2_i7	TR46670_c3_g2_i3
			TR46711_c0_g1_i1		TR61411_c2_g2_i6	TR46670_c4_g1_i2
			TR49191_c1_g1_i2		TR56088_c5_g1_i1	TR10020_c0_g1_i1
			TR45835_c1_g1_i1		TR52163_c4_g1_i1	TR46670_c3_g2_i2
			TR58158_c2_g3_i1		TR52163_c4_g1_i4	TR35416_c1_g1_i4
			TR58158_c2_g3_i2		TR52163_c4_g1_i2	TR35416_c1_g1_i1
			TR51771_c2_g1_i1		TR56391_c0_g2_i1	TR23464_c1_g1_i1
			TR25456_c0_g1_i1		TR50213_c2_g1_i2	TR55087_c0_g1_i1
			TR47_c0_g1_i1		TR56867_c4_g1_i1	TR79837_c0_g1_i1
			TR9469_c0_g1_i1		TR63362_c7_g7_i1	TR94104_c0_g1_i1
			TR61622_c0_g1_i1		TR63362_c7_g7_i2	TR57271_c0_g1_i1
			TR49377_c0_g1_i4		TR57189_c0_g1_i2	TR37723_c0_g1_i1
			TR62318_c0_g1_i1		TR56537_c7_g1_i1	TR56803_c0_g1_i2
			TR29615_c0_g1_i1		TR60018_c6_g1_i3	TR84514_c0_g1_i1
			TR55928_c0_g1_i1		TR60018_c6_g1_i5	TR57323_c1_g1_i1
			TR50995_c1_g1_i1		TR51992_c2_g2_i1	TR57323_c1_g1_i2
			TR50995_c1_g1_i2		TR63995_c4_g4_i3	TR88756_c0_g1_i1
			TR63954_c44_g2_i2		TR57801_c4_g4_i4	TR60608_c0_g1_i3
			TR63954_c44_g2_i1		TR57801_c4_g4_i5	TR51619_c2_g1_i1
			TR30118_c0_g1_i1		TR59275_c2_g1_i2	TR57084_c0_g1_i2
			TR59818_c1_g1_i1		TR59275_c2_g1_i3	TR61506_c0_g1_i1
			TR53132_c2_g2_i1		TR62804_c2_g3_i2	TR63363_c0_g2_i8
			TR17381_c0_g2_i1		TR62278_c7_g1_i2	TR57084_c0_g1_i4
			TR46125_c0_g1_i1		TR59734_c7_g1_i1	TR30808_c0_g1_i2
			TR61719_c6_g1_i2		TR59734_c7_g1_i2	TR61223_c1_g1_i3
			TR70619_c0_g1_i1		TR61210_c2_g2_i1	TR79484_c0_g1_i1
			TR61719_c6_g1_i1		TR58289_c0_g2_i1	TR61223_c1_g1_i2
			TR51301_c1_g1_i2		TR58289_c0_g2_i2	TR23643_c0_g1_i1
			TR51301_c0_g1_i1		TR53772_c4_g1_i4	TR16602_c0_g1_i1
			TR51301_c1_g1_i1		TR53772_c4_g1_i3	TR5713_c0_g1_i1
			TR48073_c1_g1_i2		TR10118_c0_g1_i1	TR31406_c2_g1_i1
			TR57031_c9_g1_i7		TR52719_c1_g1_i15	TR60055_c0_g1_i2
			TR57031_c9_g1_i5		TR52719_c1_g1_i11	TR50174_c1_g1_i4
			TR57031_c9_g1_i9		TR59928_c1_g1_i2	TR11659_c0_g1_i1
			TR57031_c9_g1_i8		TR51196_c0_g1_i1	TR20965_c0_g1_i1
			TR57031_c9_g1_i2		TR87727_c0_g1_i1	TR53883_c0_g1_i2
			TR42910_c0_g1_i2		TR57189_c0_g1_i3	TR62181_c0_g2_i1
			TR42310_c0_g1_i1		TR63304_c4_g1_i4	TR44471_c0_g1_i1
			TR62311_c1_g1_i1		TR63304_c4_g1_i5	TR58192_c1_g3_i2
			TR61906_c5_g1_i1		TR60792_c4_g7_i1	TR28053_c0_g1_i1
			TR57800_c0_g1_i1		TR53774_c0_g2_i1	TR55775_c1_g1_i4
			TR54599_c1_g1_i2		TR53774_c0_g2_i2	TR55775_c1_g1_i3
			TR34325_c0_g3_i1		TR59681_c6_g1_i1	TR55775_c1_g1_i7
			TR59956_c4_g1_i1		TR39794_c0_g1_i1	TR55775_c1_g1_i5
			TR61361_c0_g1_i1		TR39794_c0_g1_i2	TR55775_c1_g1_i2
			TR61862_c0_g2_i2		TR81028_c0_g1_i1	TR51080_c0_g2_i1
			TR20130_c0_g1_i1		TR52973_c3_g1_i2	TR51080_c0_g2_i2
			TR63780_c2_g1_i1		TR52973_c3_g1_i1	TR60818_c4_g2_i1
			TR58015_c6_g1_i1		TR59011_c0_g2_i3	TR59253_c0_g2_i2
			TR55334_c1_g1_i2		TR59011_c0_g2_i4	TR55050_c5_g1_i1
			TR51708_c3_g1_i6		TR63090_c5_g1_i1	TR55050_c5_g1_i2
			TR51708_c3_g1_i1		TR60317_c0_g1_i2	TR55933_c1_g1_i1
			TR57612_c6_g3_i1		TR60317_c0_g1_i1	TR55933_c1_g1_i2
			TR53257_c0_g1_i2		TR51162_c2_g1_i2	TR61070_c2_g1_i5
			TR53306_c0_g1_i1		TR64008_c3_g2_i1	TR61070_c2_g1_i3
			TR58876_c8_g2_i1		TR60325_c1_g1_i10	TR56129_c0_g1_i1
			TR58876_c8_g2_i3		TR60325_c1_g1_i8	TR19320_c0_g1_i1
			TR58876_c8_g2_i2		TR46007_c0_g1_i1	TR49552_c1_g1_i1
			TR58876_c8_g2_i4		TR58506_c0_g1_i1	TR55902_c0_g1_i1
			TR60097_c2_g1_i1		TR41738_c0_g1_i3	TR57514_c0_g1_i3
			TR47082_c0_g1_i1		TR45476_c0_g1_i1	TR60132_c1_g1_i14
			TR63284_c8_g1_i2		TR50213_c2_g1_i1	TR60132_c1_g1_i2
			TR61255_c3_g1_i1		TR62640_c4_g1_i2	TR60132_c1_g1_i8
			TR62617_c15_g7_i3		TR45266_c0_g1_i1	TR4802_c0_g1_i1
			TR62725_c0_g1_i2		TR62804_c2_g3_i3	TR62547_c3_g1_i1
			TR62449_c4_g1_i1		TR61706_c0_g1_i10	TR59716_c0_g1_i1
			TR61905_c12_g5_i1		TR61706_c0_g1_i7	TR8264_c0_g1_i1
			TR61905_c12_g5_i5		TR49633_c0_g4_i1	TR417_c0_g1_i1
			TR61224_c7_g1_i4		TR61965_c4_g1_i2	TR42254_c0_g1_i1
			TR54222_c0_g1_i3		TR22381_c1_g1_i1	TR55944_c1_g6_i2
			TR91768_c0_g1_i1		TR52869_c2_g1_i3	TR55944_c1_g6_i3
			TR51681_c0_g1_i1		TR52869_c2_g1_i4	TR61386_c2_g1_i5
			TR51681_c1_g1_i1		TR47017_c1_g1_i1	TR61386_c2_g1_i1
			TR36425_c0_g1_i1		TR51840_c0_g1_i4	TR61386_c2_g1_i2
			TR53954_c0_g1_i1		TR37653_c0_g1_i1	TR61386_c2_g1_i4
			TR62306_c0_g1_i2		TR58427_c3_g1_i1	TR47286_c0_g1_i1
			TR50947_c1_g1_i1		TR53589_c2_g2_i1	TR61114_c2_g1_i2
			TR63777_c5_g2_i5		TR35480_c0_g1_i1	TR63689_c10_g1_i1
			TR63777_c5_g2_i6		TR50186_c0_g2_i6	TR61481_c2_g3_i5
			TR49987_c0_g2_i1		TR50186_c0_g2_i5	TR61481_c2_g3_i3
			TR63777_c5_g6_i1		TR50186_c0_g2_i7	TR58261_c1_g1_i1
			TR63777_c5_g2_i4		TR50186_c0_g2_i1	TR60789_c3_g2_i2
			TR60355_c3_g1_i2		TR62212_c0_g1_i1	TR59559_c1_g1_i1
			TR60355_c3_g1_i5		TR53589_c2_g2_i3	TR62807_c3_g1_i2
			TR58080_c1_g1_i3		TR53589_c2_g2_i2	TR62807_c3_g1_i1
			TR60184_c4_g3_i1		TR51554_c0_g1_i2	TR46940_c1_g2_i1
			TR55726_c2_g1_i1		TR51694_c1_g1_i1	TR59882_c8_g2_i8
			TR53062_c2_g1_i1		TR61965_c3_g1_i1	TR57851_c1_g2_i3
			TR62959_c2_g1_i1		TR63443_c1_g1_i3	TR60729_c3_g1_i5
			TR60653_c3_g1_i5		TR102351_c0_g1_i1	TR60729_c3_g1_i14
			TR60653_c3_g1_i4		TR54213_c0_g2_i1	TR53424_c0_g1_i3
			TR55670_c0_g1_i9		TR63443_c1_g1_i2	TR53424_c0_g1_i1
			TR52935_c5_g1_i2		TR61405_c4_g1_i1	TR53782_c2_g2_i2
			TR53657_c3_g1_i1		TR60252_c0_g2_i1	TR67438_c0_g1_i1
			TR10242_c0_g1_i1		TR2437_c0_g1_i1	TR86276_c0_g1_i1
			TR54764_c3_g2_i2		TR28321_c0_g1_i1	TR13807_c0_g1_i1
			TR84972_c0_g1_i1		TR53186_c5_g1_i3	TR61788_c0_g1_i3
			TR54764_c3_g2_i1		TR56715_c4_g2_i8	TR61788_c0_g1_i1
			TR57957_c2_g1_i2		TR53734_c0_g1_i1	TR62339_c0_g1_i1
			TR61587_c1_g1_i2		TR53734_c0_g1_i2	TR57128_c3_g2_i1
			TR61587_c1_g1_i1		TR41151_c0_g1_i1	TR57128_c3_g2_i2
			TR62954_c0_g6_i3		TR71317_c0_g1_i1	TR54600_c0_g1_i1
			TR62954_c0_g6_i1		TR64393_c0_g1_i1	TR36657_c0_g1_i1
			TR162_c0_g1_i1		TR52719_c1_g1_i2	TR48329_c0_g1_i1
			TR58758_c0_g1_i4		TR52719_c1_g1_i9	TR51522_c1_g1_i3
			TR58758_c0_g1_i9		TR56189_c3_g4_i5	TR50754_c2_g1_i3
			TR58758_c0_g1_i7		TR56189_c3_g4_i1	TR50754_c2_g1_i1
			TR21141_c0_g1_i1		TR90750_c0_g1_i1	TR100109_c0_g1_i1
			TR61263_c0_g1_i1		TR60650_c1_g1_i2	TR63058_c22_g2_i2
			TR47705_c0_g1_i1		TR50725_c1_g1_i1	TR38886_c0_g1_i1
			TR63314_c5_g1_i4		TR58324_c3_g1_i1	TR55905_c1_g3_i2
			TR63314_c5_g1_i2		TR43152_c0_g2_i1	TR59104_c1_g1_i2
			TR54811_c1_g1_i2		TR58223_c0_g1_i1	TR53374_c1_g1_i2
			TR54811_c1_g1_i1		TR58223_c0_g1_i3	TR61051_c0_g1_i3
			TR58882_c0_g1_i2		TR58223_c0_g1_i4	TR61051_c0_g1_i4
			TR54658_c1_g1_i4		TR52719_c1_g1_i6	TR49723_c0_g3_i4
			TR57230_c0_g1_i2		TR52719_c1_g1_i1	TR49723_c0_g3_i3
			TR57230_c0_g1_i3		TR52719_c1_g1_i10	TR56338_c1_g1_i3
			TR57230_c0_g1_i1		TR52002_c1_g2_i1	TR62625_c0_g1_i5
			TR50771_c1_g1_i1		TR43544_c1_g1_i1	TR63825_c6_g15_i1
			TR50771_c1_g1_i2		TR55556_c2_g3_i3	TR24544_c0_g1_i1
			TR60512_c2_g4_i2		TR33683_c0_g1_i1	TR57694_c0_g1_i1
			TR60512_c2_g4_i1		TR53749_c0_g1_i1	TR54920_c0_g1_i1
			TR35978_c1_g1_i1		TR53749_c0_g2_i1	TR54920_c0_g1_i4
			TR58766_c1_g1_i1		TR55503_c3_g1_i8	TR54920_c0_g1_i6
			TR47047_c1_g1_i1		TR62278_c8_g3_i2	TR56517_c3_g1_i1
			TR53881_c6_g1_i1		TR47932_c1_g1_i2	TR59301_c1_g1_i2
			TR56351_c0_g1_i3		TR47932_c1_g1_i1	TR36553_c0_g1_i1
			TR56351_c0_g1_i1		TR56189_c3_g4_i4	TR61152_c0_g1_i4
			TR57424_c3_g1_i3		TR60208_c4_g1_i1	TR63833_c0_g3_i1
			TR57424_c3_g1_i2		TR90399_c0_g1_i1	TR56965_c0_g2_i4
			TR27242_c0_g1_i1		TR59814_c5_g1_i2	TR56965_c0_g2_i3
			TR27242_c0_g2_i1		TR53025_c1_g2_i2	TR54810_c0_g1_i2
			TR55867_c4_g1_i1		TR1940_c0_g1_i1	TR54810_c0_g1_i1
			TR57854_c1_g1_i1		TR55322_c1_g1_i1	TR12675_c0_g1_i1
			TR32547_c0_g1_i1		TR27890_c0_g1_i2	TR59113_c3_g1_i6
			TR63825_c6_g14_i5		TR62848_c5_g1_i2	TR59113_c3_g1_i3
			TR45489_c0_g1_i1		TR62848_c5_g1_i9	TR32349_c0_g1_i2
			TR81600_c0_g1_i1		TR54085_c0_g1_i1	TR61922_c1_g1_i1
			TR57967_c2_g1_i9		TR62050_c1_g6_i1	TR61639_c0_g1_i5
			TR52498_c6_g2_i3		TR50031_c1_g1_i3	TR60117_c0_g1_i1
			TR60268_c4_g1_i1		TR50031_c1_g1_i5	TR58960_c1_g1_i5
			TR60268_c4_g1_i3		TR61498_c0_g2_i2	TR58960_c1_g1_i1
			TR53773_c1_g1_i2		TR37106_c0_g1_i2	TR61828_c0_g1_i1
			TR71585_c0_g1_i1		TR61784_c0_g1_i12	TR61828_c0_g1_i3
			TR53773_c1_g1_i1		TR61784_c0_g1_i8	TR56353_c1_g1_i1
			TR51930_c0_g2_i1		TR61784_c0_g1_i16	TR61383_c1_g1_i10
			TR42422_c0_g1_i1		TR61784_c0_g1_i3	TR61383_c1_g1_i12
			TR60262_c1_g1_i2		TR61184_c0_g1_i2	TR61383_c1_g1_i7
			TR28610_c0_g1_i1		TR58366_c2_g1_i2	TR52181_c1_g1_i1
			TR53929_c2_g1_i2		TR59816_c0_g1_i1	TR25576_c0_g2_i1
			TR10340_c0_g1_i1		TR56341_c0_g1_i1	TR48022_c0_g1_i1
			TR13030_c0_g1_i1		TR51134_c1_g1_i1	TR48022_c0_g1_i4
			TR57967_c2_g1_i1		TR49108_c0_g1_i2	TR48022_c0_g1_i3
			TR63550_c0_g2_i2		TR57801_c3_g2_i1	TR48022_c0_g1_i2
			TR59930_c4_g2_i1		TR56975_c1_g1_i1	TR56857_c0_g1_i1
			TR52498_c6_g2_i1		TR56975_c1_g1_i2	TR62158_c2_g1_i4
			TR63550_c0_g2_i5		TR40700_c1_g1_i1	TR61384_c4_g3_i1
			TR60262_c1_g1_i1		TR57549_c1_g1_i1	TR59311_c1_g1_i2
			TR74428_c0_g1_i1		TR56854_c1_g2_i1	TR51956_c8_g1_i1
			TR54054_c3_g1_i1		TR48270_c1_g1_i2	TR51956_c8_g1_i2
			TR36985_c0_g1_i1		TR48270_c1_g1_i1	TR56095_c0_g1_i1
			TR39054_c0_g1_i1		TR48449_c0_g1_i3	TR54228_c2_g1_i1
			TR76893_c0_g1_i1		TR56392_c0_g1_i4	TR52698_c0_g1_i3
			TR46711_c1_g1_i3		TR56392_c0_g1_i2	TR52707_c2_g1_i1
			TR4823_c1_g1_i1		TR54035_c4_g1_i1	TR59533_c0_g1_i3
			TR52463_c4_g1_i10		TR60304_c0_g1_i6	TR52707_c2_g1_i2
			TR52463_c4_g1_i9		TR60304_c0_g1_i5	TR59533_c0_g1_i1
			TR12769_c0_g1_i1		TR52852_c4_g1_i1	TR56220_c0_g1_i4
			TR61075_c6_g1_i1		TR52852_c4_g1_i2	TR44902_c0_g1_i3
			TR61075_c4_g6_i1		TR63839_c1_g6_i2	TR60528_c4_g1_i1
			TR83387_c0_g1_i1		TR52924_c1_g1_i1	TR82879_c0_g1_i1
			TR31194_c0_g1_i1		TR52924_c1_g1_i6	TR49270_c0_g1_i1
			TR59815_c1_g1_i1		TR61962_c3_g1_i3	TR95268_c0_g1_i1
			TR35154_c0_g1_i1		TR54423_c0_g1_i1	TR65867_c0_g1_i1
			TR55495_c7_g3_i4		TR9145_c0_g1_i1	TR53916_c0_g1_i1
			TR55495_c7_g3_i3		TR57875_c0_g1_i2	TR50673_c0_g1_i2
			TR58112_c1_g1_i1		TR52964_c5_g1_i1	TR52784_c1_g1_i1
			TR69625_c0_g1_i1		TR62570_c2_g1_i18	TR52784_c1_g1_i2
			TR47561_c0_g1_i1		TR62570_c2_g1_i27	TR39241_c0_g1_i2
			TR50522_c2_g3_i6		TR62570_c2_g1_i22	TR39353_c0_g1_i2
			TR50522_c2_g3_i2		TR62570_c2_g1_i5	TR39353_c0_g1_i1
			TR50522_c2_g3_i9		TR62570_c2_g1_i9	TR82261_c0_g1_i1
			TR50522_c2_g3_i3		TR62570_c2_g1_i6	TR60626_c12_g1_i4
			TR50420_c1_g1_i1		TR62570_c2_g1_i20	TR54105_c0_g2_i1
			TR47340_c1_g1_i1		TR62570_c2_g1_i29	TR54105_c0_g1_i2
			TR63313_c2_g5_i2		TR62570_c2_g1_i1	TR54105_c0_g1_i1
			TR63313_c2_g5_i4		TR59421_c0_g2_i1	TR33981_c0_g1_i1
			TR46303_c1_g1_i1		TR59684_c2_g1_i1	TR4183_c0_g2_i1
			TR48358_c1_g1_i1		TR19887_c0_g1_i1	TR47664_c0_g1_i1
			TR10725_c1_g1_i1		TR44231_c0_g1_i1	TR60963_c0_g1_i1
			TR57613_c3_g3_i1		TR52494_c0_g1_i2	TR62729_c5_g1_i1
			TR42838_c0_g2_i1		TR55082_c0_g1_i1	TR63025_c1_g2_i1
			TR42838_c0_g1_i1		TR40281_c0_g1_i2	TR63025_c1_g1_i1
			TR32217_c0_g2_i1		TR49752_c0_g1_i1	TR55939_c8_g13_i2
			TR20932_c0_g1_i1		TR62502_c2_g1_i1	TR54778_c0_g1_i2
			TR42838_c0_g1_i2		TR53213_c0_g1_i1	TR47002_c1_g1_i2
			TR42102_c0_g1_i1		TR46872_c0_g1_i1	TR41111_c0_g2_i1
			TR32217_c0_g1_i1		TR48845_c0_g1_i1	TR41111_c0_g1_i1
			TR61131_c1_g1_i1		TR48892_c0_g1_i1	TR41111_c0_g1_i2
			TR63447_c5_g1_i2		TR56347_c3_g1_i1	TR53883_c1_g1_i3
			TR51168_c0_g1_i2		TR55686_c3_g3_i5	TR16265_c0_g1_i1
			TR51168_c0_g1_i1		TR55686_c3_g3_i1	TR18583_c1_g1_i1
			TR36703_c0_g1_i1		TR55686_c3_g3_i2	TR33042_c1_g2_i1
			TR42989_c0_g1_i2		TR55686_c3_g3_i3	TR59426_c0_g1_i1
			TR42989_c0_g1_i1		TR52734_c1_g1_i1	TR62533_c4_g1_i1
			TR43297_c2_g1_i10		TR58304_c0_g1_i2	TR57081_c0_g1_i1
			TR43297_c2_g1_i16		TR58538_c3_g1_i2	TR45460_c0_g1_i1
			TR43297_c2_g1_i13		TR61940_c3_g2_i1	TR12319_c0_g1_i1
			TR42257_c0_g1_i2		TR23933_c0_g1_i1	TR52273_c0_g1_i1
			TR43297_c2_g1_i3		TR61207_c3_g1_i3	TR32324_c0_g1_i1
			TR43297_c2_g1_i8		TR60250_c0_g1_i1	TR6950_c0_g1_i1
			TR43297_c2_g1_i11		TR52441_c0_g1_i1	TR18389_c1_g2_i1
			TR43297_c2_g1_i7		TR59368_c1_g1_i5	TR53869_c1_g1_i4
			TR43297_c2_g1_i2		TR59368_c1_g1_i1	TR58797_c1_g2_i1
			TR43297_c2_g1_i9		TR56391_c0_g3_i1	TR58797_c1_g1_i10
			TR43297_c1_g1_i4		TR59561_c3_g1_i5	TR62772_c0_g1_i1
			TR57073_c0_g1_i1		TR59561_c3_g1_i4	TR46065_c0_g1_i2
			TR61919_c4_g1_i6		TR56611_c0_g3_i9	TR62813_c4_g1_i1
			TR61919_c4_g1_i3		TR52768_c1_g1_i3	TR47554_c0_g1_i1
			TR61919_c4_g1_i1		TR52768_c1_g1_i8	TR62712_c1_g1_i1
			TR41770_c1_g1_i1		TR52768_c1_g1_i10	TR63913_c2_g2_i1
			TR48436_c0_g1_i1		TR52768_c1_g1_i14	TR63913_c2_g2_i3
			TR13025_c0_g1_i1		TR52768_c1_g1_i12	TR58531_c7_g2_i3
			TR54320_c1_g1_i2		TR52768_c1_g1_i9	TR54857_c0_g1_i1
			TR58343_c4_g1_i3		TR52768_c1_g1_i1	TR62678_c1_g1_i2
			TR63734_c0_g1_i2		TR60887_c6_g1_i2	TR12215_c0_g2_i1
			TR59521_c6_g1_i2		TR51020_c1_g1_i1	TR60319_c1_g1_i3
			TR53002_c1_g1_i2		TR62421_c0_g1_i1	TR60319_c1_g1_i5
			TR53002_c1_g1_i5		TR20414_c0_g1_i1	TR60319_c1_g1_i1
			TR63542_c0_g1_i1		TR63404_c4_g1_i2	TR60319_c1_g1_i6
			TR50522_c2_g3_i5		TR57451_c0_g1_i1	TR63346_c0_g4_i4
			TR63115_c7_g6_i1		TR62427_c9_g1_i2	TR63346_c0_g4_i2
			TR58091_c2_g1_i5		TR61210_c0_g1_i1	TR62860_c1_g2_i1
			TR58091_c2_g1_i2		TR52421_c0_g1_i1	TR19782_c0_g1_i1
			TR58091_c2_g1_i4		TR58575_c4_g3_i1	TR36807_c0_g1_i2
			TR58091_c2_g1_i1		TR60646_c2_g2_i3	TR68143_c0_g1_i1
			TR59721_c0_g1_i1		TR54729_c8_g5_i1	TR43712_c0_g1_i1
			TR59721_c0_g1_i2		TR53685_c3_g3_i8	TR56099_c3_g1_i1
			TR70082_c0_g1_i1		TR51162_c2_g1_i1	TR56099_c3_g1_i2
			TR62108_c1_g1_i5		TR61006_c3_g1_i3	TR51245_c0_g1_i1
			TR58904_c1_g1_i2		TR61006_c3_g1_i2	TR56472_c1_g1_i1
			TR58904_c1_g1_i1		TR61006_c3_g1_i1	TR60554_c1_g1_i1
			TR60424_c4_g1_i3		TR61951_c3_g1_i1	TR57201_c2_g1_i1
			TR60424_c4_g1_i6		TR55496_c2_g1_i4	TR62022_c2_g1_i5
			TR49450_c0_g1_i1		TR55496_c2_g1_i5	TR62022_c2_g1_i1
			TR59009_c0_g1_i1		TR79898_c0_g1_i1	TR62022_c2_g1_i4
			TR59009_c0_g1_i2		TR53014_c3_g1_i1	TR63688_c2_g3_i3
			TR40063_c0_g1_i1		TR54148_c1_g2_i1	TR47510_c0_g3_i1
			TR60346_c4_g1_i5		TR44483_c0_g1_i1	TR22661_c0_g1_i1
			TR60346_c4_g1_i4		TR16624_c0_g2_i1	TR12209_c0_g1_i1
			TR62364_c3_g1_i1		TR52125_c1_g1_i1	TR66218_c0_g1_i1
			TR50997_c0_g1_i1		TR55686_c3_g3_i4	TR59308_c0_g6_i8
			TR55206_c0_g1_i1		TR8257_c0_g1_i1	TR41460_c0_g1_i1
			TR61862_c0_g2_i3		TR56239_c3_g2_i2	TR61821_c3_g1_i1
			TR51826_c5_g1_i1		TR53988_c0_g3_i5	TR23122_c0_g1_i1
			TR49040_c0_g1_i1		TR63242_c1_g3_i5	TR63259_c2_g1_i3
			TR56228_c1_g1_i3		TR54840_c3_g1_i3	TR51605_c3_g1_i1
			TR56228_c1_g1_i1		TR54840_c3_g1_i1	TR37106_c0_g1_i4
			TR56228_c1_g1_i2		TR54840_c3_g1_i4	TR52924_c1_g1_i5
			TR60556_c2_g1_i1		TR54840_c3_g1_i2	TR55079_c2_g1_i1
			TR62508_c2_g1_i6		TR61621_c2_g1_i1	TR63821_c5_g2_i2
			TR38264_c0_g1_i2		TR39563_c0_g1_i3	TR63821_c5_g2_i7
			TR58866_c0_g1_i1		TR60020_c1_g3_i5	TR63821_c5_g2_i9
			TR61760_c1_g1_i1		TR63387_c1_g1_i1	TR63821_c5_g2_i4
			TR63580_c1_g1_i1		TR63387_c1_g1_i4	TR61874_c0_g1_i1
			TR55584_c0_g1_i2		TR46910_c1_g2_i1	TR58925_c1_g1_i4
			TR49321_c0_g1_i1		TR56065_c0_g1_i1	TR37044_c0_g1_i1
			TR55271_c1_g1_i1		TR56065_c0_g1_i2	TR4415_c0_g1_i1
			TR63016_c3_g1_i2		TR46550_c2_g1_i3	TR53586_c5_g1_i3
			TR63016_c3_g1_i3		TR54281_c1_g2_i4	TR61175_c0_g1_i1
			TR83077_c0_g1_i1		TR59145_c3_g1_i5	TR54246_c4_g2_i1
			TR54957_c1_g1_i1		TR54622_c0_g1_i2	TR63266_c0_g2_i1
			TR58589_c3_g2_i1		TR34278_c0_g1_i1	TR62235_c0_g1_i1
			TR58374_c1_g1_i3		TR54636_c0_g1_i1	TR61953_c0_g1_i2
			TR59580_c1_g1_i1		TR55386_c0_g1_i2	TR61953_c0_g1_i1
			TR59580_c1_g1_i3		TR55386_c0_g1_i1	TR60619_c1_g1_i1
			TR36044_c0_g1_i1		TR60020_c1_g3_i3	TR58093_c0_g1_i1
			TR53908_c1_g1_i2		TR52138_c2_g2_i11	TR61037_c5_g1_i13
			TR53908_c1_g1_i1		TR52138_c2_g2_i6	TR64601_c7_g1_i4
			TR99057_c0_g1_i1		TR52138_c2_g2_i2	TR43636_c0_g1_i1
			TR61965_c1_g1_i1		TR52138_c2_g2_i3	TR64601_c7_g1_i9
			TR62584_c3_g1_i3		TR52138_c2_g2_i8	TR43636_c1_g1_i1
			TR59025_c3_g1_i1		TR52138_c2_g2_i7	TR43636_c1_g2_i1
			TR46118_c0_g1_i1		TR53813_c3_g1_i2	TR52374_c0_g1_i2
			TR43392_c0_g1_i1		TR53813_c3_g1_i1	TR52374_c0_g1_i1
			TR60045_c6_g1_i1		TR60128_c0_g1_i3	TR52374_c0_g1_i4
			TR39799_c0_g1_i2		TR11401_c0_g1_i1	TR52374_c0_g1_i3
			TR39434_c0_g1_i3		TR34770_c0_g1_i1	TR63047_c1_g2_i1
			TR24092_c0_g1_i1		TR31550_c0_g1_i1	TR40248_c0_g1_i2
			TR60556_c4_g1_i3		TR35978_c0_g1_i1	TR49173_c0_g1_i2
			TR59714_c0_g1_i1		TR59403_c0_g1_i2	TR53788_c0_g1_i1
			TR56630_c5_g1_i1		TR59403_c0_g1_i5	TR58727_c1_g1_i1
			TR42684_c0_g1_i1		TR59403_c0_g1_i7	TR77696_c0_g1_i1
			TR61521_c0_g1_i1		TR59403_c0_g1_i6	TR83168_c0_g1_i1
			TR40573_c0_g1_i1		TR57981_c1_g1_i4	TR55481_c4_g1_i1
			TR63381_c5_g1_i1		TR57981_c1_g1_i2	TR55481_c4_g1_i4
			TR29079_c0_g1_i1		TR57048_c0_g2_i2	TR55481_c4_g1_i2
			TR50037_c2_g1_i4		TR40083_c0_g2_i1	TR55481_c4_g1_i3
			TR50037_c2_g1_i3		TR62621_c1_g2_i14	TR33437_c0_g1_i2
			TR50037_c2_g1_i1		TR54468_c5_g3_i2	TR35878_c0_g2_i1
			TR61588_c6_g9_i1		TR54468_c5_g3_i6	TR46874_c2_g2_i5
			TR61588_c6_g9_i2		TR59526_c1_g1_i2	TR46874_c2_g2_i1
			TR58948_c2_g1_i2		TR53884_c0_g1_i3	TR57293_c4_g1_i1
			TR58895_c0_g1_i1		TR53462_c3_g1_i2	TR44840_c0_g1_i2
			TR49174_c0_g1_i1		TR53462_c3_g1_i1	TR49985_c1_g1_i1
			TR64046_c17_g1_i1		TR61270_c0_g1_i2	TR49985_c1_g1_i4
			TR58869_c1_g1_i1		TR51434_c0_g1_i1	TR51359_c1_g1_i1
			TR58869_c1_g1_i3		TR39652_c0_g1_i1	TR60863_c0_g1_i2
			TR58359_c1_g1_i1		TR63962_c10_g7_i1	TR56865_c1_g1_i4
			TR47614_c0_g1_i1		TR57803_c0_g1_i1	TR56865_c1_g1_i3
			TR63021_c3_g1_i1		TR63044_c0_g2_i7	TR60573_c2_g1_i1
			TR53961_c1_g1_i2		TR57700_c0_g1_i1	TR60573_c2_g1_i2
			TR60556_c4_g1_i4		TR58262_c0_g1_i2	TR29578_c0_g2_i1
			TR54427_c0_g1_i1		TR63853_c1_g2_i5	TR29578_c0_g1_i1
			TR54427_c0_g1_i2		TR56406_c2_g2_i1	TR58817_c0_g1_i2
			TR57361_c0_g1_i1		TR61119_c0_g1_i1	TR53400_c1_g3_i1
			TR53688_c2_g1_i1		TR51595_c0_g1_i1	TR60617_c4_g2_i6
			TR50893_c5_g5_i2		TR55893_c3_g1_i1	TR56129_c0_g1_i4
			TR46671_c0_g1_i1		TR54197_c1_g3_i2	TR97774_c0_g1_i1
			TR94563_c0_g1_i1		TR54197_c1_g3_i1	TR6813_c0_g1_i1
			TR60085_c1_g1_i2		TR53913_c5_g1_i1	TR58918_c2_g1_i1
			TR60085_c1_g1_i3		TR62618_c1_g1_i4	TR61396_c1_g1_i2
			TR63152_c3_g1_i3		TR62561_c2_g4_i3	TR29362_c0_g1_i1
			TR66204_c0_g1_i1		TR48991_c1_g1_i1	TR25107_c0_g2_i1
			TR62957_c0_g1_i3		TR48991_c1_g1_i6	TR57844_c1_g1_i1
			TR62695_c3_g4_i2		TR59465_c0_g1_i2	TR59325_c0_g1_i1
			TR42793_c0_g1_i1		TR48879_c1_g1_i2	TR2864_c0_g1_i1
			TR101123_c0_g1_i1		TR48879_c2_g1_i1	TR50913_c5_g1_i14
			TR24150_c0_g1_i1		TR62259_c0_g1_i1	TR53492_c0_g1_i2
			TR61299_c2_g1_i3		TR56752_c1_g1_i4	TR58571_c3_g1_i5
			TR6288_c0_g2_i1		TR56752_c1_g1_i1	TR53190_c0_g1_i4
			TR60163_c0_g1_i2		TR62682_c0_g1_i2	TR32528_c0_g1_i1
			TR56942_c0_g1_i1		TR62682_c0_g1_i1	TR53190_c0_g1_i8
			TR95067_c0_g1_i1		TR55839_c4_g2_i2	TR42423_c0_g1_i3
			TR62472_c7_g1_i4		TR59426_c3_g2_i1	TR53190_c0_g1_i7
			TR46948_c0_g1_i1		TR55686_c5_g3_i1	TR58571_c3_g1_i1
			TR63017_c7_g1_i4		TR57148_c2_g1_i1	TR50913_c5_g1_i15
			TR63017_c7_g1_i3		TR5079_c0_g1_i1	TR99567_c0_g1_i1
			TR45887_c2_g1_i4		TR48673_c1_g1_i2	TR53190_c0_g1_i5
			TR45887_c2_g1_i1		TR56725_c5_g2_i1	TR50913_c5_g1_i1
			TR51099_c7_g1_i1		TR60076_c1_g1_i1	TR61396_c1_g1_i1
			TR61684_c1_g1_i1		TR49373_c1_g1_i1	TR54317_c0_g1_i3
			TR63117_c4_g4_i1		TR47583_c0_g1_i1	TR54317_c0_g1_i5
			TR50841_c5_g1_i2		TR49165_c0_g1_i2	TR62452_c0_g3_i1
			TR40914_c0_g1_i1		TR49165_c0_g1_i1	TR53190_c0_g1_i3
			TR40914_c0_g1_i2		TR61818_c2_g1_i1	TR57900_c0_g1_i1
			TR59778_c0_g1_i3		TR59334_c1_g1_i1	TR57827_c2_g1_i2
			TR59778_c0_g1_i2		TR41798_c1_g1_i1	TR57827_c2_g1_i1
			TR56019_c0_g1_i1		TR57262_c0_g1_i2	TR102117_c0_g1_i1
			TR67111_c0_g1_i1		TR35419_c0_g1_i1	TR28601_c1_g1_i1
			TR41461_c0_g1_i1		TR61210_c2_g2_i7	TR55011_c3_g1_i1
			TR60263_c0_g1_i10		TR61210_c2_g2_i9	TR57555_c0_g1_i1
					TR61350_c0_g1_i2	TR61676_c1_g1_i4
					TR63467_c0_g1_i2	TR61676_c1_g1_i2
					TR63746_c4_g6_i2	TR42416_c0_g1_i1
					TR29199_c0_g1_i1	TR35777_c0_g1_i1
					TR57519_c4_g1_i1	TR63630_c5_g1_i1
					TR57519_c4_g1_i2	TR53575_c0_g1_i1
					TR61742_c0_g1_i1	TR52231_c2_g1_i1
					TR61742_c0_g1_i3	TR58061_c1_g1_i2
					TR58676_c0_g1_i1	TR63850_c2_g2_i3
					TR58676_c0_g1_i2	TR57920_c0_g1_i3
					TR60374_c4_g1_i2	TR57920_c0_g1_i5
					TR55483_c3_g4_i5	TR57920_c0_g1_i2
					TR49038_c1_g1_i1	TR61056_c0_g1_i1
					TR63424_c5_g2_i4	TR7724_c1_g1_i1
					TR63424_c5_g2_i6	TR55305_c3_g1_i1
					TR63424_c5_g2_i3	TR24523_c0_g1_i1
					TR63424_c5_g2_i10	TR38237_c0_g1_i2
					TR45297_c0_g1_i1	TR4563_c0_g1_i1
					TR56404_c1_g1_i1	TR58504_c0_g1_i1
					TR41973_c0_g1_i1	TR58504_c0_g1_i2
					TR58551_c0_g1_i1	TR70010_c0_g1_i1
					TR63225_c0_g1_i2	TR6947_c0_g1_i1
					TR63225_c0_g1_i1	TR41433_c0_g1_i1
					TR60522_c1_g1_i2	TR10330_c0_g1_i1
					TR60522_c1_g1_i1	TR63824_c2_g1_i5
					TR47309_c0_g1_i1	TR60913_c2_g1_i4
					TR53224_c1_g2_i1	TR60913_c2_g1_i1
					TR53224_c1_g2_i4	TR60913_c2_g1_i2
					TR50346_c0_g1_i2	TR49966_c3_g1_i5
					TR50346_c0_g1_i1	TR20935_c0_g1_i1
					TR31478_c0_g1_i1	TR1632_c0_g1_i1
					TR58576_c1_g1_i2	TR48044_c0_g1_i6
					TR51712_c0_g1_i1	TR54373_c1_g1_i1
					TR58904_c1_g3_i3	TR54373_c1_g1_i2
					TR62878_c2_g2_i8	TR52844_c1_g1_i1
					TR62878_c2_g2_i10	TR56053_c4_g1_i2
					TR24942_c0_g1_i2	TR56053_c4_g1_i3
					TR62878_c2_g2_i6	TR53398_c0_g1_i2
					TR50522_c2_g3_i8	TR53398_c0_g1_i1
					TR41916_c0_g1_i2	TR60084_c0_g1_i4
					TR49979_c0_g1_i4	TR55832_c0_g1_i3
					TR49979_c0_g1_i3	TR55832_c0_g1_i2
					TR49979_c0_g1_i2	TR57439_c0_g1_i1
					TR52195_c1_g1_i2	TR23790_c0_g1_i1
					TR61822_c1_g1_i2	TR50577_c0_g1_i2
					TR59659_c0_g1_i1	TR45192_c0_g1_i1
					TR58528_c0_g1_i1	TR56846_c2_g1_i4
					TR57324_c0_g4_i1	TR62066_c0_g2_i5
					TR63864_c4_g1_i1	TR51122_c4_g1_i1
					TR62319_c6_g2_i1	TR42692_c0_g1_i2
					TR62319_c6_g2_i2	TR22012_c0_g1_i1
					TR62319_c6_g2_i4	TR42692_c0_g1_i1
					TR50903_c1_g1_i3	TR56338_c1_g1_i1
					TR59703_c1_g1_i4	TR57358_c1_g1_i9
					TR59703_c1_g1_i1	TR53281_c4_g1_i1
					TR55943_c0_g2_i3	TR57358_c1_g1_i5
					TR55943_c0_g2_i1	TR54422_c0_g1_i2
					TR51235_c14_g2_i1	TR37944_c0_g1_i1
					TR57565_c1_g1_i2	TR836_c0_g1_i1
					TR44695_c1_g1_i3	TR60201_c4_g5_i1
					TR44695_c1_g1_i4	TR88529_c0_g1_i1
					TR44695_c1_g1_i1	TR55002_c5_g2_i4
					TR44695_c1_g1_i2	TR55002_c5_g2_i5
					TR60084_c0_g1_i1	TR46014_c0_g1_i2
					TR60084_c0_g1_i3	TR55463_c1_g1_i1
					TR54301_c5_g1_i2	TR26965_c0_g1_i1
					TR61823_c0_g1_i4	TR46494_c0_g1_i1
					TR61823_c0_g1_i3	TR55884_c3_g3_i6
					TR63242_c1_g3_i2	TR51716_c5_g1_i1
					TR62444_c0_g1_i2	TR51716_c5_g1_i2
					TR46990_c1_g1_i1	TR53753_c1_g1_i4
					TR52713_c2_g1_i1	TR53753_c1_g1_i3
					TR56968_c0_g1_i5	TR60758_c1_g1_i1
					TR56968_c0_g1_i6	TR29516_c0_g1_i1
					TR56968_c0_g1_i1	TR63399_c1_g1_i2
					TR52693_c0_g1_i1	TR53753_c1_g1_i2
					TR49936_c3_g1_i1	TR53753_c1_g1_i5
					TR49936_c3_g1_i2	TR73905_c0_g1_i1
					TR15999_c0_g2_i1	TR57960_c0_g2_i2
					TR61571_c1_g1_i1	TR59451_c1_g1_i4
					TR56090_c0_g1_i3	TR59451_c1_g1_i10
					TR56090_c0_g1_i1	TR59451_c1_g1_i13
					TR56090_c0_g1_i4	TR46544_c4_g1_i1
					TR56090_c0_g1_i7	TR46544_c2_g1_i1
					TR56090_c0_g1_i8	TR53757_c1_g1_i1
					TR57343_c2_g3_i4	TR53639_c0_g1_i1
					TR57343_c2_g3_i1	TR63799_c1_g1_i1
					TR25042_c0_g1_i1	TR45853_c0_g1_i1
					TR54938_c0_g1_i1	TR58154_c2_g1_i2
					TR49306_c0_g1_i2	TR58154_c2_g1_i6
					TR58904_c1_g3_i2	TR58154_c2_g1_i5
					TR48965_c1_g1_i2	TR58154_c2_g1_i3
					TR61060_c5_g1_i2	TR60750_c2_g1_i4
					TR55232_c0_g1_i1	TR60363_c3_g1_i2
					TR60034_c3_g1_i7	TR60363_c3_g1_i4
					TR60034_c3_g1_i3	TR60363_c3_g1_i6
					TR60034_c3_g1_i1	TR60363_c3_g1_i3
					TR60034_c3_g1_i8	TR63471_c2_g1_i1
					TR61607_c0_g1_i1	TR63471_c2_g1_i10
					TR61607_c0_g1_i8	TR63471_c2_g1_i7
					TR61607_c0_g1_i11	TR63471_c2_g1_i5
					TR50351_c1_g1_i3	TR63471_c2_g1_i8
					TR60265_c0_g1_i2	TR63471_c2_g1_i3
					TR48994_c0_g1_i3	TR63471_c2_g1_i4
					TR48994_c0_g1_i1	TR60225_c3_g3_i1
					TR48994_c0_g1_i4	TR58419_c4_g1_i1
					TR48994_c0_g1_i2	TR31653_c0_g1_i2
					TR55123_c4_g4_i3	TR57276_c0_g1_i3
					TR55123_c4_g4_i1	TR57276_c0_g1_i4
					TR60867_c1_g1_i6	TR89959_c0_g1_i1
					TR60867_c1_g1_i1	TR38592_c0_g2_i2
					TR63507_c4_g1_i1	TR38592_c0_g2_i1
					TR63507_c4_g1_i3	TR55233_c0_g1_i3
					TR60115_c2_g3_i4	TR47248_c0_g1_i1
					TR63909_c8_g1_i7	TR50820_c0_g2_i2
					TR50087_c0_g1_i1	TR13727_c1_g1_i1
					TR58079_c1_g6_i3	TR56467_c2_g1_i1
					TR58079_c1_g6_i2	TR52855_c0_g2_i1
					TR57626_c0_g2_i2	TR43551_c0_g1_i3
					TR59882_c8_g2_i5	TR43551_c0_g1_i1
					TR59882_c8_g2_i6	TR56611_c0_g3_i4
					TR57901_c3_g2_i4	TR50870_c2_g1_i1
					TR59346_c4_g1_i1	TR50932_c0_g1_i1
					TR54293_c7_g1_i5	TR59901_c1_g1_i1
					TR54293_c7_g1_i6	TR57004_c3_g1_i4
					TR54293_c7_g1_i10	TR31357_c0_g1_i1
					TR54232_c0_g1_i2	TR50932_c0_g1_i3
					TR58749_c5_g2_i2	TR53455_c0_g1_i1
					TR43458_c0_g1_i1	TR51469_c0_g1_i1
					TR54365_c3_g1_i1	TR62561_c2_g4_i2
					TR57565_c1_g1_i1	TR55729_c3_g1_i1
					TR59808_c3_g2_i2	TR54685_c0_g1_i1
					TR59808_c3_g2_i1	TR62622_c2_g1_i7
					TR62630_c7_g3_i8	TR57765_c1_g1_i1
					TR63326_c0_g1_i2	TR19520_c0_g1_i2
					TR58811_c1_g1_i1	TR57590_c5_g1_i1
					TR58811_c1_g1_i4	TR54654_c3_g1_i3
					TR62126_c1_g1_i2	TR55243_c1_g1_i1
					TR62374_c0_g4_i1	TR57413_c5_g1_i4
					TR63440_c1_g3_i1	TR29599_c1_g1_i1
					TR8300_c0_g1_i1	TR41101_c1_g1_i1
					TR43877_c0_g1_i1	TR39196_c0_g1_i1
					TR61266_c0_g1_i3	TR60051_c5_g1_i2
					TR63052_c0_g1_i11	TR45926_c0_g1_i1
					TR63052_c0_g1_i2
					TR57101_c4_g1_i1
					TR58368_c1_g1_i1
					TR58368_c1_g1_i2
					TR61742_c0_g1_i2
					TR62436_c2_g3_i3
					TR62436_c2_g3_i2
					TR58000_c7_g3_i1
					TR3474_c0_g2_i1
					TR51404_c0_g1_i1
					TR46877_c0_g2_i3
					TR56539_c1_g3_i3
					TR46483_c0_g1_i1
					TR62661_c0_g1_i10
					TR50031_c1_g1_i2
					TR53806_c2_g1_i4
					TR47469_c0_g1_i1
					TR42919_c0_g1_i1
					TR42919_c0_g1_i2
					TR57700_c0_g1_i2
					TR61764_c3_g1_i1
					TR50999_c0_g1_i2
					TR61230_c3_g1_i1
					TR61230_c3_g1_i3
					TR58989_c0_g1_i1
					TR47902_c0_g1_i1
					TR52565_c0_g1_i1
					TR11131_c0_g1_i1
					TR41211_c1_g1_i1
					TR62372_c0_g1_i2
					TR51947_c1_g1_i1
					TR49906_c0_g1_i2
					TR55378_c1_g1_i4
					TR62849_c1_g2_i1
					TR51235_c14_g2_i2
					TR51546_c0_g2_i1
					TR59319_c2_g1_i2
					TR63811_c1_g1_i4
					TR55839_c4_g1_i2
					TR55839_c4_g1_i3
					TR57518_c3_g1_i1
					TR42465_c0_g1_i1
					TR57518_c3_g1_i5
					TR58125_c4_g1_i2
					TR63077_c1_g1_i3
					TR52594_c2_g1_i10
					TR52594_c2_g1_i3
					TR52848_c4_g1_i1
					TR43807_c0_g1_i1
					TR44252_c1_g1_i1
					TR56864_c4_g1_i1
					TR63531_c8_g7_i1
					TR63764_c0_g1_i3
					TR56257_c2_g1_i2
					TR59124_c0_g1_i2
					TR58793_c8_g1_i1
					TR62364_c4_g1_i3
					TR60533_c0_g1_i3
					TR60533_c0_g1_i1
					TR49754_c0_g1_i1
					TR61371_c1_g1_i2
					TR53201_c0_g1_i1
					TR47229_c1_g1_i1
					TR43928_c1_g2_i2
					TR43928_c1_g2_i1
					TR49586_c0_g1_i2
					TR50390_c1_g1_i1
					TR50390_c0_g1_i3
					TR48852_c0_g1_i2
					TR53534_c0_g1_i1
					TR52404_c0_g1_i4
					TR62278_c6_g1_i1
					TR55422_c7_g4_i5
					TR55422_c7_g4_i7
					TR29752_c0_g2_i1
					TR54695_c3_g6_i2
					TR59919_c1_g1_i3
					TR48852_c0_g1_i1
					TR6130_c0_g1_i1
					TR80924_c0_g1_i1
					TR59919_c1_g1_i1
					TR56322_c2_g1_i1
					TR52638_c1_g1_i3
					TR45754_c0_g1_i1
					TR60121_c4_g2_i2
					TR59472_c0_g1_i1
					TR61012_c3_g2_i2
					TR61996_c1_g2_i1
					TR61996_c1_g2_i3
					TR60859_c2_g1_i3
					TR37759_c0_g1_i1
					TR60859_c2_g1_i1
					TR70820_c0_g1_i1
					TR54695_c3_g6_i1
					TR37759_c0_g1_i2
					TR52404_c0_g1_i2
					TR60121_c4_g2_i3
					TR34658_c0_g1_i1
					TR53534_c0_g1_i5
					TR63090_c4_g1_i1
					TR60976_c0_g1_i1
					TR59539_c0_g1_i2
					TR55272_c1_g1_i1
					TR55994_c0_g1_i4
					TR24076_c0_g1_i1
					TR43211_c0_g2_i1
					TR57376_c10_g2_i1
					TR57376_c10_g2_i4
					TR57376_c10_g2_i2
					TR61093_c4_g1_i7
					TR55994_c0_g1_i1
					TR71444_c0_g1_i1
					TR61271_c2_g2_i1
					TR23551_c0_g1_i1
					TR23551_c0_g1_i2
					TR55300_c0_g1_i2
					TR63115_c7_g3_i1
					TR21772_c1_g1_i1
					TR56844_c1_g1_i7
					TR56844_c1_g1_i1
					TR49679_c0_g1_i4
					TR63806_c3_g1_i5
					TR56789_c4_g1_i2
					TR56492_c1_g4_i1
					TR46912_c0_g1_i3
					TR51857_c6_g3_i5
					TR57333_c0_g1_i4
					TR54162_c1_g1_i1
					TR59886_c0_g1_i1
					TR57591_c8_g4_i3
					TR57591_c8_g4_i2
					TR57215_c3_g2_i4
					TR49082_c1_g1_i1
					TR48077_c0_g1_i2
					TR56308_c3_g1_i1
					TR59638_c1_g1_i1
					TR33212_c0_g1_i1
					TR56554_c2_g1_i2
					TR63354_c1_g1_i4
					TR44240_c0_g1_i1
					TR57107_c0_g1_i2
					TR57107_c0_g2_i3
					TR62676_c11_g1_i5
					TR32108_c0_g1_i1
					TR55415_c0_g1_i1
					TR41348_c1_g2_i1
					TR41348_c0_g1_i1
					TR58262_c0_g1_i4
					TR58262_c0_g1_i3
					TR60770_c0_g1_i1
					TR52256_c1_g3_i1
					TR52256_c1_g3_i2
					TR58959_c0_g1_i1
					TR58195_c4_g1_i5
					TR37317_c0_g1_i1
					TR63031_c1_g1_i6
					TR54447_c0_g1_i2
					TR54278_c0_g1_i1
					TR58791_c0_g1_i1
					TR58693_c0_g1_i1
					TR58693_c0_g1_i4
					TR60540_c0_g1_i2
					TR60540_c0_g1_i1
					TR62716_c2_g1_i2
					TR60215_c7_g1_i1
					TR63015_c1_g1_i2
					TR55727_c0_g1_i1
					TR63015_c1_g1_i11
					TR26327_c0_g1_i1
					TR59611_c1_g1_i1
					TR63015_c1_g1_i4
					TR63015_c1_g1_i1
					TR9365_c0_g1_i1
					TR52798_c2_g1_i5
					TR63015_c1_g1_i8
					TR50998_c0_g1_i3
					TR50998_c0_g1_i4
					TR26327_c0_g2_i1
					TR29151_c0_g1_i1
					TR31220_c0_g2_i1
					TR59656_c4_g1_i2
					TR63015_c1_g1_i3
					TR26929_c0_g1_i1
					TR27244_c0_g1_i2
					TR63890_c1_g1_i4
					TR55286_c11_g3_i1
					TR3578_c0_g1_i1
					TR89712_c0_g1_i1
					TR50226_c2_g1_i1
					TR32198_c0_g1_i2
					TR33875_c0_g1_i1
					TR97093_c0_g1_i1
					TR57107_c0_g2_i2
					TR55483_c3_g4_i4
					TR63752_c12_g5_i1
					TR41078_c0_g1_i1
					TR55237_c3_g2_i6
					TR50498_c0_g4_i1
					TR50498_c0_g4_i2
					TR60133_c3_g1_i1
					TR61946_c0_g1_i1
					TR43395_c0_g1_i1
					TR51360_c0_g1_i2
					TR51360_c0_g1_i1
					TR63832_c5_g3_i3
					TR55885_c3_g1_i1
					TR56458_c0_g1_i5
					TR56458_c0_g1_i3
					TR56458_c0_g1_i2
					TR56458_c0_g1_i1
					TR56458_c0_g1_i6
					TR51647_c6_g1_i7
					TR60311_c6_g2_i1
					TR51464_c0_g1_i2
					TR59482_c1_g1_i1
					TR51280_c0_g1_i3
					TR60507_c0_g1_i1
					TR54919_c0_g1_i1
					TR54631_c1_g1_i3
					TR54631_c1_g1_i1
					TR56714_c3_g1_i1
					TR58415_c0_g1_i1
					TR61914_c6_g4_i7
					TR39402_c0_g1_i5
					TR61914_c6_g4_i1
					TR51647_c5_g2_i7
					TR51647_c6_g1_i10
					TR51647_c6_g1_i12
					TR19249_c0_g1_i1
					TR51647_c5_g2_i8
					TR28782_c0_g1_i1
					TR46738_c1_g1_i1
					TR46738_c2_g1_i3
					TR48233_c2_g3_i3
					TR65213_c0_g1_i1
					TR44157_c1_g1_i2
					TR42780_c1_g1_i1
					TR92356_c0_g1_i1
					TR17657_c0_g1_i1
					TR53363_c0_g1_i1
					TR51277_c1_g1_i1
					TR50432_c0_g1_i1
					TR56905_c0_g1_i4
					TR56905_c0_g1_i3
					TR56905_c0_g1_i1
					TR56905_c0_g1_i2
					TR55972_c2_g2_i1
					TR59651_c5_g3_i4
					TR54086_c0_g1_i5
					TR54086_c0_g1_i3
					TR54086_c0_g1_i1
					TR54086_c0_g1_i6
					TR53494_c0_g1_i1
					TR39831_c0_g1_i1
					TR58445_c1_g1_i1
					TR60565_c16_g1_i4
					TR22500_c0_g2_i1
					TR49413_c0_g1_i2
					TR49413_c0_g1_i1
					TR82419_c0_g1_i1
					TR57272_c3_g2_i1
					TR40023_c0_g2_i1
					TR30891_c0_g1_i1
					TR47415_c0_g1_i1
					TR47415_c0_g1_i2
					TR52371_c0_g2_i1
					TR56824_c0_g1_i1
					TR62661_c0_g1_i7
					TR56838_c0_g1_i1
					TR47697_c2_g1_i4
					TR47697_c2_g1_i2
					TR53806_c2_g1_i7
					TR52363_c0_g1_i1
					TR43785_c1_g1_i1
					TR60818_c4_g2_i3
					TR58290_c1_g1_i1
					TR54858_c1_g1_i9
					TR44324_c0_g1_i1
					TR59344_c4_g1_i1
					TR59041_c2_g1_i7
					TR63926_c5_g7_i1
					TR57112_c0_g1_i1
					TR59143_c2_g1_i2
					TR61504_c2_g1_i1
					TR58200_c7_g2_i2
					TR48184_c0_g1_i5
					TR63606_c4_g1_i2
					TR47911_c0_g1_i1
					TR33143_c1_g1_i1
					TR61411_c2_g2_i13
					TR61411_c2_g2_i4
					TR61411_c2_g2_i11
					TR61411_c2_g2_i12
					TR61411_c2_g2_i1
					TR56520_c1_g1_i4
					TR25606_c1_g1_i1
					TR54856_c0_g1_i2
					TR53194_c5_g1_i1
					TR62413_c0_g1_i2
					TR62413_c0_g1_i5
					TR55495_c4_g1_i1
					TR55440_c4_g1_i2
					TR61114_c2_g1_i1
					TR62260_c0_g1_i1
					TR59108_c0_g1_i8
					TR21701_c0_g1_i1
					TR40090_c0_g1_i1
					TR43551_c0_g1_i4
					TR43551_c0_g1_i2
					TR62810_c5_g2_i1
					TR59876_c2_g2_i2
					TR57824_c1_g1_i1
					TR61947_c2_g1_i3
					TR61685_c2_g2_i2
					TR61606_c3_g1_i1
					TR58916_c3_g1_i1
					TR58916_c3_g1_i5
					TR58503_c1_g3_i2
					TR9569_c0_g1_i1
					TR58553_c3_g2_i2
					TR60626_c11_g1_i2
					TR63137_c0_g1_i1
					TR53993_c0_g1_i9
					TR53993_c0_g1_i3
					TR57209_c0_g2_i3
					TR59343_c1_g3_i2
					TR59343_c1_g3_i1
					TR45714_c0_g1_i1
					TR32240_c0_g1_i1
					TR63562_c1_g1_i9
					TR63562_c1_g1_i1
					TR63562_c1_g1_i7
					TR63562_c1_g1_i4
					TR61761_c0_g1_i1
					TR97928_c0_g1_i1
					TR73876_c0_g1_i1
					TR62853_c2_g1_i1
					TR52638_c1_g1_i4
					TR59365_c7_g1_i1
					TR49702_c1_g1_i1
					TR49702_c1_g1_i2
					TR51345_c0_g1_i1
					TR51345_c0_g1_i3
					TR52771_c1_g3_i2
					TR61302_c0_g2_i4
					TR61302_c0_g2_i2
					TR61302_c0_g2_i10
					TR61302_c0_g2_i5
					TR61302_c0_g2_i6
					TR50521_c0_g1_i3
					TR53190_c0_g1_i6
					TR53190_c0_g1_i2
					TR44902_c0_g1_i1
					TR63935_c1_g2_i5
					TR53666_c0_g2_i1
					TR52902_c1_g1_i1
					TR62982_c5_g2_i7
					TR57455_c0_g2_i1
					TR57455_c0_g2_i3
					TR61886_c2_g1_i4
					TR61419_c3_g1_i2
					TR52986_c0_g1_i1
					TR56107_c0_g1_i1
					TR59646_c0_g1_i2
					TR87464_c0_g1_i1
					TR60079_c0_g1_i1
					TR61801_c5_g1_i4
					TR51720_c0_g1_i3
					TR51656_c1_g1_i5
					TR59681_c6_g3_i1
					TR18389_c0_g1_i1
					TR57413_c4_g2_i1
					TR57413_c4_g1_i1
					TR60853_c3_g2_i7
					TR60853_c3_g2_i17
					TR67462_c0_g1_i1
					TR53172_c0_g1_i1
					TR52074_c7_g1_i4
					TR52074_c7_g1_i2
					TR51656_c1_g1_i1
					TR51656_c1_g1_i3
					TR62296_c2_g5_i1
					TR63739_c2_g1_i1
					TR57785_c1_g1_i2
					TR47822_c0_g1_i1
					TR59011_c0_g2_i6
					TR59011_c0_g2_i2
					TR46019_c0_g1_i1
					TR62812_c3_g1_i1
					TR13727_c0_g1_i1
					TR60144_c13_g4_i1
					TR28164_c0_g1_i1
					TR55483_c3_g4_i3
					TR57803_c0_g1_i4
					TR49701_c14_g1_i1
					TR39108_c0_g1_i2
					TR28594_c0_g1_i1
					TR55826_c0_g1_i1
					TR61319_c0_g1_i9
					TR61532_c0_g1_i2
					TR62542_c1_g1_i1
					TR56557_c2_g2_i4
					TR56889_c0_g1_i2
					TR49613_c0_g1_i3
					TR44684_c0_g1_i2
					TR58583_c1_g1_i1
					TR58583_c1_g1_i7
					TR58583_c1_g1_i6
					TR43730_c0_g1_i1
					TR57048_c1_g1_i3
					TR62858_c0_g1_i1
					TR47826_c0_g2_i2
					TR47826_c0_g2_i3
					TR47826_c0_g2_i1
					TR47826_c0_g2_i4
					TR60047_c1_g1_i1
					TR47229_c0_g1_i1
					TR60327_c4_g1_i2
					TR61659_c0_g1_i6
					TR36281_c0_g1_i2
					TR59220_c5_g4_i1
					TR54961_c2_g1_i1
					TR44648_c0_g1_i1
					TR54961_c2_g2_i3
					TR52218_c0_g1_i1
					TR42720_c0_g1_i1
					TR54293_c6_g1_i1
					TR54293_c6_g1_i3
					TR50026_c1_g1_i1
					TR3387_c0_g1_i1
					TR54388_c0_g1_i3
					TR54388_c0_g1_i1
					TR62631_c5_g1_i1
					TR54601_c6_g1_i2
					TR58624_c0_g1_i3
					TR58624_c0_g1_i1
					TR52279_c0_g1_i4
					TR52279_c0_g1_i5
					TR52279_c0_g1_i3
					TR52279_c0_g1_i6
					TR52279_c0_g1_i8
					TR66658_c0_g1_i1
					TR56079_c0_g1_i1
					TR39394_c0_g1_i1
					TR10121_c0_g1_i1
					TR39592_c0_g1_i1
					TR39592_c0_g2_i1
					TR63815_c1_g3_i1
					TR40639_c0_g1_i2
					TR40639_c0_g1_i1
					TR28325_c0_g1_i1
					TR59943_c0_g1_i2
					TR33478_c0_g1_i1
					TR56148_c0_g1_i2
					TR56148_c0_g1_i1
					TR62704_c5_g1_i4
					TR62704_c5_g1_i3
					TR93307_c0_g1_i1
					TR55349_c4_g1_i2
					TR59651_c4_g1_i3
					TR59651_c4_g1_i2
					TR59651_c4_g1_i5
					TR54033_c0_g1_i7
					TR54033_c0_g1_i4
					TR28613_c0_g2_i1
					TR28613_c0_g1_i1
					TR57199_c1_g1_i2
					TR62259_c0_g1_i2
					TR49917_c0_g1_i1
					TR12890_c0_g1_i1
					TR49968_c0_g1_i2
					TR56547_c0_g1_i1
					TR56547_c0_g1_i3
					TR60767_c1_g3_i1
					TR60767_c1_g3_i2
					TR45730_c2_g1_i1
					TR57028_c4_g1_i1
					TR57680_c0_g1_i1
					TR57680_c0_g1_i2
					TR62389_c0_g1_i8
					TR59822_c1_g2_i2
					TR60168_c0_g2_i3
					TR61447_c1_g3_i9
					TR61447_c1_g3_i3
					TR61447_c1_g3_i2
					TR55076_c0_g1_i1
					TR41212_c0_g1_i1
					TR56813_c1_g1_i2
					TR37137_c0_g1_i1
					TR57557_c2_g1_i3
					TR57557_c2_g1_i2
					TR63123_c2_g1_i1
					TR63123_c0_g1_i1
					TR63123_c2_g1_i4
					TR25645_c0_g1_i1
					TR42782_c0_g1_i1
					TR47469_c0_g1_i2
					TR40249_c0_g1_i1
					TR59221_c3_g2_i1
					TR58290_c1_g1_i4
					TR53704_c0_g1_i1
					TR56265_c0_g2_i1
					TR54424_c2_g1_i1
					TR40276_c0_g1_i2
					TR58427_c3_g1_i2
					TR51048_c0_g1_i2
					TR32121_c0_g1_i2
					TR33893_c0_g1_i2
					TR44843_c0_g1_i2
					TR44843_c0_g1_i1
					TR47269_c0_g1_i2
					TR57634_c0_g1_i1
					TR45137_c0_g1_i1
					TR53586_c5_g1_i6
					TR59334_c2_g1_i1
					TR44474_c0_g1_i2
					TR44474_c0_g1_i1
					TR59525_c0_g1_i9
					TR59525_c0_g1_i8
					TR59525_c0_g1_i7
					TR59525_c0_g1_i3
					TR59525_c0_g1_i2
					TR51607_c0_g1_i2
					TR73163_c0_g1_i1
					TR53073_c0_g1_i1
					TR58313_c5_g1_i3
					TR50701_c5_g2_i1
					TR57978_c1_g1_i1
					TR47508_c0_g1_i1
					TR59822_c1_g2_i4
					TR53859_c1_g1_i1
					TR47906_c1_g1_i1
					TR59965_c0_g2_i1
					TR569_c0_g1_i1
					TR61276_c4_g1_i8
					TR61724_c1_g1_i2
					TR61724_c1_g1_i1
					TR42258_c0_g1_i2
					TR42258_c0_g1_i3
					TR42258_c0_g1_i4
					TR42258_c0_g1_i1
					TR59785_c1_g1_i4
					TR59785_c1_g1_i8
					TR59796_c0_g1_i2
					TR60907_c0_g1_i1
					TR60907_c0_g1_i3
					TR60166_c5_g2_i2
					TR60166_c5_g2_i1
					TR61829_c2_g1_i1
					TR48727_c0_g1_i1
					TR52929_c0_g1_i3
					TR56658_c0_g1_i2
					TR54329_c0_g1_i3
					TR49422_c1_g1_i1
					TR60168_c0_g2_i2
					TR61416_c0_g2_i1
					TR54329_c0_g1_i2
					TR54081_c1_g1_i2
					TR57893_c0_g1_i1
					TR60491_c2_g1_i5
					TR31329_c1_g1_i1
					TR61965_c4_g1_i5
					TR61965_c4_g1_i3
					TR57209_c0_g2_i2
					TR33078_c0_g1_i1
					TR54365_c1_g3_i1
					TR54365_c1_g1_i1
					TR59771_c5_g1_i1
					TR59771_c6_g1_i1
					TR61465_c1_g3_i3
					TR61465_c1_g3_i4
					TR52594_c2_g1_i2
					TR52594_c2_g1_i5
					TR52594_c2_g1_i9
					TR57297_c0_g1_i1
					TR2607_c0_g1_i1
					TR52821_c0_g3_i3
					TR52821_c0_g3_i2
					TR45709_c0_g1_i1
					TR45709_c0_g1_i3
					TR44600_c0_g1_i1
					TR57683_c0_g1_i1
					TR50475_c0_g1_i2
					TR17420_c0_g1_i1
					TR42529_c1_g1_i1
					TR41034_c0_g1_i1
					TR60121_c4_g2_i4
					TR55753_c0_g1_i2
					TR60328_c4_g1_i1
					TR53884_c0_g1_i1
					TR49366_c1_g1_i1
					TR60859_c1_g1_i1
					TR55847_c3_g2_i1
					TR84140_c0_g1_i1
					TR29927_c0_g1_i1
					TR4583_c0_g2_i1
					TR60717_c0_g1_i1
					TR54938_c0_g1_i2
					TR29969_c0_g1_i1
					TR56074_c6_g2_i1
					TR52076_c1_g1_i1
					TR51561_c0_g1_i1
					TR63150_c5_g1_i2
					TR58797_c1_g1_i11
					TR58797_c1_g1_i9
					TR58797_c1_g1_i6
					TR58797_c1_g1_i1
					TR56673_c2_g1_i1
					TR38365_c0_g1_i1
					TR54081_c1_g1_i4
					TR61230_c3_g1_i2
					TR58558_c1_g1_i1
					TR61582_c1_g1_i1
					TR61582_c1_g1_i6
					TR42154_c0_g1_i1
					TR60659_c1_g1_i2
					TR18438_c0_g2_i1
					TR18438_c0_g1_i1
					TR58945_c1_g1_i1
					TR50214_c0_g1_i1
					TR50224_c0_g1_i1
					TR50224_c0_g1_i2
					TR57171_c1_g1_i1
					TR28312_c0_g1_i1
					TR59145_c4_g1_i1
					TR62813_c4_g2_i1
					TR54874_c2_g2_i1
					TR52659_c0_g1_i2
					TR49601_c1_g2_i4
					TR57270_c0_g1_i2
					TR55032_c0_g1_i11
					TR55032_c0_g1_i12
					TR55032_c0_g1_i9
					TR55032_c0_g1_i4
					TR49430_c0_g1_i2
					TR56811_c6_g1_i1
					TR64033_c3_g1_i1
					TR60684_c2_g1_i1
					TR61384_c3_g1_i2
					TR61384_c3_g1_i1
					TR75938_c0_g1_i1
					TR64038_c9_g3_i1
