# Supplementary material for: Integrative Transcriptome and Proteome Analysis of the Tube Foot and Adhesive Secretions of the Sea Urchin Paracentrotus lividus
Source: Int J Mol Sci. 2020 Jan 31;21(3):946. doi: 10.3390/ijms21030946 (PMC7037938; doi:10.3390/ijms21030946)
Supplement: Supplementary file 1 [file ijms-21-00946-s001.zip › SupplMat-Table5.xlsx]

## Sheet: A-Diff transcriptome top 500
Top 500 differentially expressed Transcripts. Transcripts highlighted in red have longer isoforms in the Transcriptome and are therefore excluded from the selection
Gene	Size	baseMean	log2FoldChange	lfcSE	stat	pvalue	padj	PlD1	PlD2	PlD3	PlS1	PlS2	PlS3	average PlD	average PLS
TR57916_c3_g1_i2	1011	379.225	-7.22936	0.472828	-15.2896	8.96641e-53	2.29734e-48	577	668	860	2	4	0	701.667	2
TR53164_c1_g1_i4	257	732.118	-7.16299	0.512397	-13.9794	2.08324e-44	2.46352e-40	920	1262	2030	0	4	3	1404	2.33333
TR63954_c43_g4_i1	1289	916.721	-6.95098	0.523303	-13.2829	2.90985e-40	2.13015e-36	941	1523	2993	1	7	3	1819	3.66667
TR53674_c1_g1_i3	337	238.658	-6.77566	0.530767	-12.7658	2.54578e-37	1.22301e-33	378	233	849	0	1	1	486.667	0.666667
TR48333_c9_g1_i1	402	183.294	-6.63054	0.550106	-12.0532	1.86565e-33	5.85321e-30	187	267	669	0	1	0	374.333	0.333333
TR50390_c0_g1_i6	763	276.818	-6.56174	0.507135	-12.9388	2.71674e-38	1.47113e-34	477	312	845	1	5	0	544.667	2
TR57916_c2_g1_i1	630	209.431	-6.50377	0.480878	-13.5248	1.11688e-41	9.03676e-38	339	353	467	2	4	0	386.333	2
TR43175_c1_g1_i3	608	599.15	-6.48752	0.550612	-11.7824	4.81184e-32	1.29776e-28	1593	496	1218	1	5	2	1102.33	2.66667
TR45559_c1_g1_i1	501	309.671	-6.47053	0.556117	-11.6352	2.73007e-31	6.66181e-28	847	242	618	2	2	0	569	1.33333
TR63954_c43_g3_i3	361	112.954	-6.34926	0.565822	-11.2213	3.20511e-29	6.08299e-26	154	233	227	0	0	0	204.667	0
TR63137_c0_g2_i5	1365	357.059	-6.34103	0.398224	-15.9233	4.36828e-57	2.23845e-52	620	536	832	12	5	3	662.667	6.66667
TR51821_c0_g2_i2	1920	90.1461	-6.23904	0.56241	-11.0934	1.3505e-28	2.4141e-25	125	170	206	0	0	0	167	0
TR47434_c0_g1_i3	839	1959.92	-6.23876	0.505572	-12.34	5.51511e-35	2.01866e-31	1341	3631	6802	23	20	17	3924.67	20
TR53166_c0_g1_i1	373	390.653	-6.23397	0.542708	-11.4868	1.53729e-30	3.52727e-27	423	309	1839	3	3	2	857	2.66667
TR63137_c0_g2_i3	3372	542.379	-6.13843	0.421867	-14.5506	5.78753e-48	9.88574e-44	588	1085	1367	15	12	5	1013.33	10.6667
TR53674_c1_g1_i2	267	188.406	-6.10316	0.49655	-12.2911	1.01061e-34	3.61305e-31	297	218	605	2	1	3	373.333	2
TR51619_c0_g1_i3	425	82.363	-6.05301	0.54253	-11.157	6.61856e-29	1.19702e-25	149	115	201	0	1	0	155	0.333333
TR45559_c1_g1_i2	341	154.503	-5.99673	0.57449	-10.4383	1.65672e-25	2.00541e-22	413	138	294	2	0	0	281.667	0.666667
TR53164_c1_g1_i1	280	1010.88	-5.99004	0.581669	-10.298	7.19288e-25	8.07125e-22	1589	1471	2751	0	8	5	1937	4.33333
TR53674_c1_g1_i4	784	949.954	-5.92653	0.492471	-12.0343	2.34708e-33	7.21634e-30	1952	1097	2295	9	18	12	1781.33	13
TR53674_c1_g1_i5	339	256.454	-5.8938	0.502569	-11.7273	9.23252e-32	2.40562e-28	457	222	869	3	6	2	516	3.66667
TR45559_c0_g1_i2	230	109.517	-5.88649	0.591455	-9.95257	2.45765e-23	2.36134e-20	128	100	479	0	0	0	235.667	0
TR53674_c2_g2_i1	1337	1001.37	-5.85976	0.431738	-13.5725	5.83011e-42	5.27214e-38	1963	1050	2745	22	35	11	1919.33	22.6667
TR46788_c1_g1_i1	250	87.4639	-5.83526	0.586269	-9.9532	2.44207e-23	2.36112e-20	209	80	205	0	0	0	164.667	0
TR60694_c11_g2_i1	472	362.649	-5.81743	0.603931	-9.63261	5.82309e-22	4.86513e-19	1001	180	893	0	3	0	691.333	1
TR57916_c3_g1_i3	795	175.745	-5.80025	0.459304	-12.6284	1.47326e-36	6.471e-33	277	264	452	2	5	3	331	3.33333
TR43175_c3_g1_i1	391	280.199	-5.79559	0.575872	-10.064	7.96729e-24	8.11134e-21	726	212	635	0	4	1	524.333	1.66667
TR53659_c4_g1_i2	1377	1278.09	-5.7488	0.43732	-13.1455	1.80574e-39	1.20694e-35	2351	981	4390	43	33	18	2574	31.3333
TR43175_c0_g1_i2	293	93.4466	-5.74597	0.59356	-9.68053	3.64835e-22	3.13971e-19	240	80	201	0	0	0	173.667	0
TR52942_c2_g1_i1	278	218.401	-5.73253	0.543343	-10.5505	5.05374e-26	6.64027e-23	409	235	629	1	7	0	424.333	2.66667
TR53674_c1_g1_i7	444	550.891	-5.72949	0.543595	-10.54	5.65084e-26	7.36189e-23	1244	682	1070	2	11	5	998.667	6
TR43175_c1_g1_i2	353	267.143	-5.69361	0.573854	-9.92169	3.35022e-23	3.19894e-20	708	213	558	0	3	2	493	1.66667
TR50390_c0_g1_i3	354	88.7928	-5.69075	0.546724	-10.4088	2.25997e-25	2.69322e-22	172	87	261	0	1	1	173.333	0.666667
TR53164_c1_g1_i2	314	1149.65	-5.68519	0.602313	-9.43894	3.76584e-21	2.79673e-18	1495	1870	3300	0	13	3	2221.67	5.33333
TR53674_c1_g1_i1	1001	1050.67	-5.66895	0.529101	-10.7143	8.72081e-27	1.27681e-23	2191	1159	2583	7	21	13	1977.67	13.6667
TR43175_c0_g1_i1	248	139.699	-5.66795	0.562472	-10.0769	6.9927e-24	7.18665e-21	349	118	315	0	2	1	260.667	1
TR53674_c1_g1_i6	661	660.475	-5.66558	0.520837	-10.8778	1.47004e-27	2.37883e-24	1502	738	1399	6	21	5	1213	10.6667
TR48333_c9_g3_i1	417	127.017	-5.64451	0.597778	-9.44249	3.64017e-21	2.71652e-18	203	306	127	1	0	0	212	0.333333
TR45559_c3_g1_i1	379	147.911	-5.6399	0.582615	-9.68032	3.65581e-22	3.13971e-19	427	105	276	2	1	0	269.333	1
TR53674_c2_g2_i4	1358	1029.7	-5.60623	0.533296	-10.5124	7.57306e-26	9.78325e-23	1998	1072	2891	7	19	14	1987	13.3333
TR59783_c24_g39_i1	370	3243.51	-5.59382	0.559681	-9.99466	1.60843e-23	1.58503e-20	5600	1739	13205	24	60	28	6848	37.3333
TR52157_c6_g1_i9	746	96.6301	-5.5452	0.54111	-10.2478	1.21046e-24	1.34843e-21	134	98	367	2	2	0	199.667	1.33333
TR53166_c1_g1_i1	295	166.472	-5.50771	0.580908	-9.4812	2.51371e-21	1.92255e-18	135	348	475	0	4	0	319.333	1.33333
TR76752_c0_g1_i1	410	81.7635	-5.45745	0.524206	-10.4109	2.2113e-25	2.65581e-22	115	160	169	2	1	1	148	1.33333
TR53659_c0_g1_i1	313	129.02	-5.35738	0.540846	-9.90556	3.93775e-23	3.69116e-20	287	94	372	2	2	2	251	2
TR50595_c1_g3_i2	389	703.786	-5.26312	0.554904	-9.48473	2.43002e-21	1.86783e-18	923	310	3457	16	19	6	1563.33	13.6667
TR53094_c0_g1_i3	318	1068.31	-5.2579	0.552386	-9.51852	1.75666e-21	1.36806e-18	1307	1097	4288	8	33	13	2230.67	18
TR47434_c0_g1_i1	1122	1978.59	-5.25239	0.600916	-8.74064	2.318e-18	1.18387e-15	1158	5626	3721	8	41	9	3501.67	19.3333
TR60635_c7_g3_i4	1362	65.9516	-5.23623	0.57525	-9.10253	8.82541e-20	5.44872e-17	74	72	271	1	1	0	139	0.666667
TR53164_c1_g1_i5	283	1195.82	-5.19447	0.620204	-8.37542	5.50272e-17	2.41007e-14	1667	1836	3437	0	17	3	2313.33	6.66667
TR45264_c1_g1_i1	357	109.677	-5.19419	0.585824	-8.86646	7.55059e-19	4.13079e-16	311	68	229	1	1	1	202.667	1
TR53674_c2_g2_i2	2315	1240.27	-5.11819	0.485027	-10.5524	4.95295e-26	6.56394e-23	2109	1151	4153	30	50	29	2471	36.3333
TR50595_c1_g5_i1	390	710.946	-5.11657	0.560794	-9.12379	7.25389e-20	4.53309e-17	1001	314	3372	13	21	8	1562.33	14
TR51619_c0_g1_i2	277	35.8526	-5.08381	0.59723	-8.51231	1.70495e-17	7.80065e-15	64	39	109	0	0	0	70.6667	0
TR43175_c4_g1_i1	233	93.6811	-5.05829	0.607525	-8.32606	8.35764e-17	3.49136e-14	283	67	152	0	0	1	167.333	0.333333
TR51619_c0_g1_i1	239	37.2114	-5.02156	0.57916	-8.67042	4.30536e-18	2.14195e-15	56	46	120	1	0	0	74	0.333333
TR57531_c1_g1_i2	1719	63.9512	-4.98562	0.522977	-9.53314	1.5259e-21	1.20296e-18	92	118	139	1	3	1	116.333	1.66667
TR60635_c7_g2_i2	880	1860.28	-4.98375	0.558885	-8.91732	4.77711e-19	2.67049e-16	3708	696	7216	40	73	21	3873.33	44.6667
TR57783_c0_g1_i3	1911	250.495	-4.96956	0.410611	-12.1028	1.02043e-33	3.41022e-30	501	261	652	18	16	5	471.333	13
TR50595_c1_g3_i1	384	703.677	-4.94481	0.586503	-8.431	3.42719e-17	1.51397e-14	942	311	3423	7	17	9	1558.67	11
TR63654_c4_g1_i4	2531	836.448	-4.93501	0.53221	-9.27268	1.8153e-20	1.22397e-17	914	717	3760	19	46	11	1797	25.3333
TR60644_c1_g2_i2	1532	98.0958	-4.92143	0.526682	-9.34422	9.25708e-21	6.58838e-18	229	84	240	7	2	1	184.333	3.33333
TR61660_c0_g4_i1	686	41.0427	-4.86698	0.542841	-8.96575	3.08179e-19	1.76777e-16	64	59	112	1	2	0	78.3333	1
TR53094_c0_g1_i2	856	3360.8	-4.84834	0.581442	-8.33847	7.52566e-17	3.16964e-14	4016	3277	13928	22	127	44	7073.67	64.3333
TR50595_c1_g7_i1	393	727.907	-4.83764	0.531378	-9.10397	8.70928e-20	5.42056e-17	967	339	3486	41	28	11	1597.33	26.6667
TR53094_c0_g1_i5	585	2077.28	-4.82347	0.594017	-8.12009	4.65839e-16	1.813e-13	2614	1961	8525	10	81	19	4366.67	36.6667
TR53166_c8_g1_i1	255	39.5766	-4.78863	0.596032	-8.03419	9.42004e-16	3.56685e-13	47	89	77	0	1	0	71	0.333333
TR55893_c5_g1_i2	1292	45.477	-4.78732	0.529258	-9.04534	1.49194e-19	8.95921e-17	64	65	134	1	2	1	87.6667	1.33333
TR56213_c5_g2_i2	332	166.893	-4.78612	0.613299	-7.80389	6.00267e-15	2.02811e-12	234	77	792	0	2	2	367.667	1.33333
TR61595_c0_g1_i2	3373	44.6037	-4.77472	0.54581	-8.74796	2.17253e-18	1.11327e-15	54	83	114	3	1	0	83.6667	1.33333
TR63654_c1_g1_i1	538	83.1123	-4.7666	0.587485	-8.11357	4.91542e-16	1.90339e-13	88	62	399	2	3	0	183	1.66667
TR48333_c10_g1_i1	225	59.0248	-4.76321	0.573629	-8.30365	1.00959e-16	4.19471e-14	99	126	77	2	2	0	100.667	1.33333
TR57783_c0_g1_i2	1421	202.555	-4.75349	0.489404	-9.71282	2.65877e-22	2.33562e-19	404	245	475	24	11	0	374.667	11.6667
TR52157_c6_g1_i7	406	37.2423	-4.72854	0.601829	-7.85695	3.93598e-15	1.36896e-12	84	56	56	1	0	0	65.3333	0.333333
TR56347_c1_g1_i1	596	35.6939	-4.70735	0.563053	-8.3604	6.25053e-17	2.68406e-14	67	47	85	0	1	1	66.3333	0.666667
TR61660_c0_g3_i1	584	26.2015	-4.70539	0.60901	-7.72629	1.10723e-14	3.62159e-12	32	41	82	0	0	0	51.6667	0
TR49183_c1_g1_i1	366	59.1483	-4.70348	0.60019	-7.83664	4.62751e-15	1.59147e-12	153	35	150	1	0	1	112.667	0.666667
TR57663_c0_g1_i2	2499	60.3169	-4.70249	0.559318	-8.40753	4.18735e-17	1.84447e-14	59	107	186	1	4	0	117.333	1.66667
TR57704_c13_g1_i2	1543	140.904	-4.66156	0.547728	-8.51072	1.72863e-17	7.88551e-15	350	145	262	2	6	4	252.333	4
TR57663_c0_g1_i1	2502	67.3284	-4.64988	0.537794	-8.64621	5.32402e-18	2.61489e-15	71	148	145	4	1	2	121.333	2.33333
TR55163_c0_g1_i1	619	68.9939	-4.63089	0.516509	-8.96576	3.08157e-19	1.76777e-16	71	96	250	4	4	1	139	3
TR54729_c6_g2_i1	242	23.573	-4.56469	0.613878	-7.43582	1.0392e-13	3.00294e-11	29	36	75	0	0	0	46.6667	0
TR42928_c1_g2_i1	470	98.7654	-4.55037	0.533385	-8.53113	1.44927e-17	6.69056e-15	190	79	316	6	8	0	195	4.66667
TR58231_c0_g1_i1	308	28.2882	-4.54832	0.620714	-7.32757	2.34355e-13	6.47974e-11	57	23	89	0	0	0	56.3333	0
TR54336_c1_g1_i1	416	42.0957	-4.53137	0.530728	-8.53804	1.3652e-17	6.32147e-15	50	66	128	2	2	1	81.3333	1.66667
TR62630_c0_g1_i1	252	98.3172	-4.52656	0.540654	-8.37237	5.64688e-17	2.46618e-14	103	150	331	13	1	1	194.667	5
TR63649_c0_g1_i1	864	60.1287	-4.48336	0.502227	-8.92697	4.37854e-19	2.47468e-16	80	104	151	4	6	0	111.667	3.33333
TR55768_c2_g1_i2	2508	28.7637	-4.44394	0.60453	-7.35107	1.96627e-13	5.4959e-11	28	59	76	0	1	0	54.3333	0.333333
TR59270_c1_g1_i2	985	328.634	-4.44088	0.613246	-7.2416	4.43412e-13	1.18756e-10	704	414	680	0	11	5	599.333	5.33333
TR59655_c1_g1_i1	2850	44.1532	-4.42221	0.578815	-7.64011	2.1704e-14	6.90799e-12	93	39	121	1	0	2	84.3333	1
TR47256_c0_g1_i1	1196	35.4348	-4.36872	0.634984	-6.88004	5.9837e-12	1.37295e-09	70	18	133	0	0	0	73.6667	0
TR45653_c0_g2_i1	392	350.926	-4.34051	0.644213	-6.73769	1.60921e-11	3.54418e-09	161	1145	476	1	8	0	594	3
TR50813_c0_g1_i3	730	207.958	-4.31108	0.595526	-7.23912	4.51616e-13	1.20742e-10	176	107	1145	5	7	5	476	5.66667
TR50593_c0_g1_i1	2141	39.8085	-4.29025	0.571346	-7.50901	5.95745e-14	1.78179e-11	51	89	68	1	2	1	69.3333	1.33333
TR55242_c2_g1_i4	231	26.9209	-4.28166	0.612964	-6.98518	2.84493e-12	6.92011e-10	55	21	84	0	1	0	53.3333	0.333333
TR42843_c1_g1_i1	528	11581	-4.2743	0.650671	-6.56907	5.06309e-11	1.0228e-08	18960	8607	44902	3	87	57	24156.3	49
TR45653_c0_g2_i5	303	216.236	-4.27285	0.640599	-6.67009	NA	NA	89	788	162	5	4	0	346.333	3
TR52157_c1_g1_i1	352	44.8416	-4.26378	0.594773	-7.16875	7.56857e-13	1.9654e-10	74	30	176	1	3	0	93.3333	1.33333
TR52215_c0_g3_i4	1614	297.979	-4.25187	0.562744	-7.55561	4.16911e-14	1.27166e-11	277	184	1530	13	14	10	663.667	12.3333
TR56067_c1_g1_i2	3592	94.1303	-4.24996	0.472269	-8.99903	2.2773e-19	1.33622e-16	187	140	168	16	7	1	165	8
TR59783_c18_g1_i2	239	1561.08	-4.23543	0.64279	-6.58914	4.42391e-11	9.00778e-09	2538	880	6547	1	25	15	3321.67	13.6667
TR58106_c0_g1_i7	528	31.0381	-4.2254	0.571965	-7.38751	1.49608e-13	4.25911e-11	39	58	74	0	2	1	57	1
TR50813_c0_g1_i1	700	185.658	-4.21751	0.594526	-7.0939	1.30386e-12	3.29674e-10	154	100	1017	5	7	5	423.667	5.66667
TR63010_c3_g2_i1	409	44.3067	-4.19146	0.561103	-7.47003	8.01756e-14	2.35667e-11	38	64	168	2	3	1	90	2
TR42843_c1_g1_i2	521	11890.1	-4.16979	0.653376	-6.38192	1.74883e-10	3.23522e-08	22566	9938	39008	2	109	47	23837.3	52.6667
TR53164_c0_g1_i1	259	2718.35	-4.14908	0.653696	-6.34711	2.19392e-10	3.97725e-08	4013	4768	6391	0	39	5	5057.33	14.6667
TR55163_c2_g1_i2	2138	436.811	-4.14686	0.552346	-7.50772	6.01652e-14	1.79596e-11	743	598	1090	11	55	7	810.333	24.3333
TR52215_c0_g3_i3	684	120.617	-4.12431	0.59149	-6.97273	3.1084e-12	7.49303e-10	122	60	631	6	3	4	271	4.33333
TR51821_c0_g2_i1	1054	39.4366	-4.11984	0.592805	-6.94975	3.65937e-12	8.72177e-10	64	73	73	0	4	0	70	1.33333
TR59877_c0_g1_i2	2847	22.7083	-4.09831	0.592523	-6.91671	4.62266e-12	1.08329e-09	31	37	61	0	2	0	43	0.666667
TR49439_c0_g1_i2	1084	94.9384	-4.07416	0.450667	-9.04029	1.56261e-19	9.34708e-17	176	108	243	11	14	2	175.667	9
TR42843_c2_g1_i1	540	8491.78	-4.07015	0.655757	-6.2068	5.40738e-10	9.31924e-08	15322	6761	29783	1	65	36	17288.7	34
TR56067_c1_g1_i3	3819	166.556	-4.06386	0.489506	-8.30196	1.02408e-16	4.24343e-14	270	198	480	40	6	4	316	16.6667
TR61881_c4_g3_i4	2124	237.347	-4.0478	0.433014	-9.34795	8.93648e-21	6.38979e-18	534	254	474	47	26	6	420.667	26.3333
TR61595_c0_g1_i3	3475	26.1942	-4.0458	0.60297	-6.70978	1.94922e-11	4.23239e-09	26	60	55	1	0	1	47	0.666667
TR63496_c3_g2_i1	763	17.0361	-4.04169	0.611919	-6.60495	3.97652e-11	8.18354e-09	28	22	49	1	0	0	33	0.333333
TR53094_c0_g1_i1	293	536.52	-4.0348	0.618762	-6.52077	6.99468e-11	1.38212e-08	536	398	2602	3	31	10	1178.67	14.6667
TR60644_c1_g2_i11	3079	73.8177	-4.02927	0.588517	-6.84647	7.56939e-12	1.71376e-09	171	69	170	13	1	0	136.667	4.66667
TR56067_c1_g1_i4	3583	125.09	-3.9967	0.534458	-7.47803	7.54445e-14	2.2304e-11	220	179	282	28	2	3	227	11
TR53451_c4_g1_i2	2584	58.5659	-3.95174	0.638513	-6.18897	6.05595e-10	1.02985e-07	108	143	28	0	1	1	93	0.666667
TR53225_c1_g1_i2	755	71.8835	-3.94287	0.564773	-6.98133	2.92391e-12	7.08979e-10	99	65	274	3	2	5	146	3.33333
TR60626_c12_g2_i3	467	342.084	-3.93669	0.621393	-6.33528	NA	NA	308	907	554	6	32	1	589.667	13
TR57678_c5_g1_i1	675	32.6655	-3.93318	0.631125	-6.23202	NA	NA	26	25	170	1	1	0	73.6667	0.666667
TR63654_c1_g2_i1	513	104.138	-3.91301	0.600545	-6.51577	NA	NA	94	94	487	1	8	3	225	4
TR52701_c2_g1_i2	1224	134.441	-3.91157	0.571051	-6.84977	7.39678e-12	1.67715e-09	171	59	652	17	10	2	294	9.66667
TR51993_c7_g7_i1	746	148.707	-3.90512	0.630218	-6.19646	5.77481e-10	9.87499e-08	256	68	619	4	0	5	314.333	3
TR51603_c0_g2_i3	1517	7973.96	-3.90173	0.506301	-7.70634	1.29475e-14	4.21699e-12	9394	4208	37919	1145	729	320	17173.7	731.333
TR63649_c1_g1_i1	5027	292.881	-3.89905	0.557923	-6.9885	2.7784e-12	6.76899e-10	304	575	732	7	36	10	537	17.6667
TR57048_c0_g1_i4	445	700.265	-3.8887	0.610615	-6.3685	1.90892e-10	3.4894e-08	675	248	3892	20	27	25	1605	24
TR33702_c0_g1_i1	841	361.255	-7.12415	0.523089	-13.6194	3.07102e-42	2.95068e-38	761	387	913	0	3	0	687	1
TR22757_c0_g1_i1	409	309.355	-6.16709	0.551397	-11.1845	4.85762e-29	8.99713e-26	862	233	603	2	3	1	566	2
TR21338_c1_g1_i1	277	632.258	-6.10131	0.575053	-10.61	2.67752e-26	3.70825e-23	1807	421	1257	1	4	3	1161.67	2.66667
TR37195_c0_g1_i1	518	1577.78	-5.85877	0.590927	-9.91455	3.5986e-23	3.4149e-20	1727	2696	4835	1	18	5	3086	8
TR26184_c2_g5_i1	263	54.3769	-5.71799	0.573405	-9.972	2.02115e-23	1.96653e-20	87	71	161	0	0	0	106.333	0
TR33702_c0_g1_i3	302	109.379	-5.61661	0.537494	-10.4496	1.47119e-25	1.79496e-22	207	155	245	0	4	0	202.333	1.33333
TR29319_c0_g1_i1	387	96.8523	-5.55114	0.592525	-9.36862	7.3488e-21	5.3039e-18	88	250	178	1	0	0	172	0.333333
TR33702_c0_g1_i2	288	86.7247	-5.51678	0.566515	-9.7381	2.07397e-22	1.84296e-19	194	80	222	0	2	0	165.333	0.666667
TR18066_c0_g2_i1	253	101.546	-5.39696	0.561694	-9.60836	7.37127e-22	5.93291e-19	89	216	270	0	2	1	191.667	1
TR40666_c0_g1_i1	486	353.278	-5.37536	0.598965	-8.97442	2.84839e-19	1.65239e-16	170	1139	490	4	4	1	599.667	3
TR26712_c0_g1_i3	766	144.004	-5.26523	0.52509	-10.0273	1.15653e-23	1.15451e-20	149	342	278	4	5	1	256.333	3.33333
TR12735_c0_g1_i1	299	686.556	-5.23649	0.610549	-8.57668	9.76468e-18	4.59059e-15	416	1791	1560	1	12	2	1255.67	5
TR29319_c0_g1_i2	319	75.9451	-5.22458	0.590326	-8.85034	8.72546e-19	4.7398e-16	65	186	162	0	0	1	137.667	0.333333
TR39838_c1_g1_i1	2922	164.595	-5.21441	0.406833	-12.8171	1.31597e-37	6.52596e-34	248	264	404	14	5	3	305.333	7.33333
TR26184_c2_g6_i1	243	45.6048	-4.91437	0.549651	-8.94089	3.8604e-19	2.18989e-16	69	55	147	1	2	0	90.3333	1
TR31115_c0_g1_i1	226	43.8825	-4.85334	0.596828	-8.1319	4.22612e-16	1.65735e-13	109	48	81	0	1	0	79.3333	0.333333
TR10781_c0_g1_i1	400	143.016	-4.81637	0.590972	-8.14991	3.64205e-16	1.43562e-13	206	329	201	1	7	0	245.333	2.66667
TR33564_c0_g1_i1	313	374.787	-4.67064	0.577108	-8.09318	5.8125e-16	2.23949e-13	391	315	1731	4	19	5	812.333	9.33333
TR29319_c0_g2_i1	384	88.3631	-4.55288	0.642049	-7.09118	1.32973e-12	3.35664e-10	211	23	310	0	0	0	181.333	0
TR29246_c0_g1_i3	1867	11974.5	-4.418	0.571754	-7.7271	1.10025e-14	3.60642e-12	12395	5699	62788	368	493	314	26960.7	391.667
TR35634_c0_g1_i1	583	46660.4	-4.32758	0.64983	-6.65956	2.74656e-11	5.78541e-09	85414	67005	108589	12	606	109	87002.7	242.333
TR23869_c0_g1_i1	335	215.907	-4.32131	0.594994	-7.26279	NA	NA	156	137	1188	5	12	3	493.667	6.66667
TR23869_c0_g1_i2	329	215.226	-4.27942	0.580129	-7.37668	NA	NA	171	146	1136	6	12	5	484.333	7.66667
TR35634_c1_g1_i2	599	31528.8	-4.20303	0.652581	-6.44061	1.18991e-10	2.27801e-08	62870	43973	67115	8	448	63	57986	173
TR29496_c0_g1_i2	464	44.329	-4.18923	0.627544	-6.67559	2.46246e-11	5.27233e-09	136	21	87	1	1	0	81.3333	0.666667
TR45559_c2_g1_i1	1202	1344.2	-7.82892	0.496734	-15.7608	5.78989e-56	2.2252e-51	3184	1038	3526	7	4	1	2582.67	4
TR48333_c9_g2_i1	338	184.325	-7.06683	0.513053	-13.7741	3.65013e-43	4.0081e-39	288	285	476	0	0	1	349.667	0.333333
TR63496_c3_g1_i1	762	508.686	-6.94714	0.43142	-16.103	2.43119e-58	1.86873e-53	661	809	1490	9	7	0	986.667	5.33333
TR50390_c1_g1_i1	2947	2310.29	-6.94053	0.47217	-14.6992	6.51858e-49	1.25263e-44	4594	2373	6432	16	34	6	4466.33	18.6667
TR44022_c0_g1_i2	2618	819.637	-6.90537	0.451411	-15.2973	7.9674e-53	2.29734e-48	1362	1502	1554	10	13	1	1472.67	8
TR21338_c0_g1_i1	677	1358.71	-6.77811	0.546596	-12.4006	2.5942e-35	9.72697e-32	3819	960	2717	7	12	1	2498.67	6.66667
TR47434_c0_g1_i4	1099	2106.44	-6.77481	0.482302	-14.0468	8.05684e-45	1.03215e-40	1757	3207	8043	18	17	13	4335.67	16
TR22757_c0_g1_i2	459	371.592	-6.61066	0.568052	-11.6374	2.65963e-31	6.5946e-28	1050	254	752	2	1	0	685.333	1
TR72646_c0_g1_i1	1126	1101.14	-6.6091	0.544759	-12.1322	7.13466e-34	2.43736e-30	3151	757	2143	8	11	1	2017	6.66667
TR88093_c0_g1_i1	332	585.244	-6.50644	0.558426	-11.6514	2.25735e-31	5.7837e-28	459	1144	1842	0	4	2	1148.33	2
TR85750_c0_g1_i1	1115	176.897	-6.50402	0.575067	-11.31	1.17061e-29	2.33711e-26	364	132	565	0	0	0	353.667	0
TR66377_c0_g1_i1	519	364.663	-6.43185	0.559046	-11.5051	1.24406e-30	2.89772e-27	1012	267	735	2	3	0	671.333	1.66667
TR19592_c0_g1_i1	350	240.017	-6.3897	0.551179	-11.5928	4.48277e-31	1.07678e-27	217	466	714	0	3	0	465.667	1
TR51821_c0_g2_i4	1944	104.212	-6.36365	0.533524	-11.9276	8.50062e-33	2.42e-29	177	160	248	0	1	0	195	0.333333
TR58231_c4_g1_i1	3313	610.126	-6.35496	0.559939	-11.3494	7.46912e-30	1.57292e-26	1178	499	1988	0	4	3	1221.67	2.33333
TR60694_c11_g2_i2	1579	680.632	-6.35056	0.381442	-16.6488	3.08687e-62	4.74545e-57	968	1103	1794	15	19	5	1288.33	13
TR57916_c3_g1_i1	1274	382.779	-6.34767	0.418692	-15.1607	6.43638e-52	1.41352e-47	571	659	901	9	10	1	710.333	6.66667
TR53164_c1_g1_i3	432	1515.52	-6.346	0.55593	-11.4151	3.51447e-30	7.60956e-27	1990	2511	4232	2	18	5	2911	8.33333
TR43175_c5_g1_i1	270	114.088	-6.30224	0.569236	-11.0714	1.72659e-28	3.0509e-25	256	119	269	0	0	0	214.667	0
TR84675_c0_g1_i1	237	133.832	-6.29147	0.549252	-11.4546	2.22959e-30	4.96747e-27	297	141	316	0	0	1	251.333	0.333333
TR45653_c0_g2_i3	571	1359.82	-6.26641	0.55595	-11.2715	1.81374e-29	3.57469e-26	786	2988	4149	6	8	8	2641	7.33333
TR46788_c0_g1_i1	914	703.291	-6.25244	0.510609	-12.2451	1.7856e-34	6.23864e-31	1732	657	1513	5	12	4	1300.67	7
TR54729_c6_g1_i1	1631	191.132	-6.24505	0.536139	-11.6482	2.34403e-31	5.90735e-28	231	225	728	1	0	2	394.667	1
TR47971_c0_g1_i1	1763	1472.35	-6.24337	0.550335	-11.3447	7.88089e-30	1.6372e-26	4301	883	2938	17	20	2	2707.33	13
TR51354_c0_g1_i3	3097	680.287	-6.21943	0.500979	-12.4145	2.17918e-35	8.37513e-32	1564	578	1748	6	13	4	1296.67	7.66667
TR63137_c0_g2_i4	3903	412.964	-6.20079	0.429149	-14.449	2.54307e-47	3.90946e-43	455	796	1085	12	8	3	778.667	7.66667
TR12735_c0_g1_i2	358	779.496	-6.19925	0.592649	-10.4602	1.31525e-25	1.64385e-22	463	2061	1750	0	3	2	1424.67	1.66667
TR51577_c1_g1_i1	3264	194.171	-6.1438	0.487693	-12.5977	2.17449e-36	9.28566e-33	354	277	453	1	5	1	361.333	2.33333
TR43175_c3_g1_i2	1553	1782.29	-6.13233	0.586613	-10.4538	1.40771e-25	1.73972e-22	4850	1428	3527	2	16	4	3268.33	7.33333
TR92977_c0_g1_i1	442	359.109	-6.07245	0.573764	-10.5835	3.55243e-26	4.74883e-23	1030	213	755	1	3	1	666	1.66667
TR53793_c0_g1_i1	1929	180.159	-6.0615	0.55317	-10.9578	6.09921e-28	1.00821e-24	382	124	571	1	1	1	359	1
TR44022_c0_g1_i1	2723	831.316	-6.04663	0.514808	-11.7454	7.45565e-32	1.97613e-28	1179	1679	1624	7	22	3	1494	10.6667
TR53659_c4_g1_i1	1400	473.893	-6.04365	0.442106	-13.6701	1.5314e-42	1.56948e-38	954	445	1355	11	9	6	918	8.66667
TR49183_c0_g1_i1	2595	1245.62	-6.03349	0.568855	-10.6064	2.78356e-26	3.82069e-23	3330	628	3209	5	10	7	2389	7.33333
TR45264_c0_g1_i1	1582	1052.92	-6.01459	0.587606	-10.2357	1.37141e-24	1.50591e-21	3017	627	2215	2	11	2	1953	5
TR54798_c1_g1_i1	397	593.92	-5.99371	0.561217	-10.6798	1.26481e-26	1.83433e-23	1006	907	1417	1	12	1	1110	4.66667
TR51608_c1_g1_i1	233	166.429	-5.98994	0.496959	-12.0532	1.86565e-33	5.85321e-30	334	230	349	1	3	2	304.333	2
TR61675_c0_g1_i1	335	250.098	-5.94545	0.560804	-10.6017	2.92722e-26	3.98231e-23	196	538	697	0	2	2	477	1.33333
TR15315_c0_g2_i1	255	78.4511	-5.92557	0.544172	-10.8891	1.29854e-27	2.12366e-24	139	97	217	0	0	1	151	0.333333
TR40666_c0_g1_i3	491	612.321	-5.92453	0.564275	-10.4994	8.69693e-26	1.10494e-22	308	819	2876	7	3	4	1334.33	4.66667
TR37688_c0_g1_i1	676	741.382	-5.91837	0.471712	-12.5466	4.15135e-36	1.72483e-32	1418	1119	1498	14	27	3	1345	14.6667
TR33702_c0_g1_i4	859	376.018	-5.91634	0.551982	-10.7183	8.34876e-27	1.23409e-23	723	440	990	0	7	2	717.667	3
TR28416_c0_g1_i1	939	80.7394	-5.84279	0.55198	-10.5851	3.49255e-26	4.70973e-23	156	124	159	0	0	1	146.333	0.333333
TR44437_c1_g2_i1	2073	421.846	-5.81646	0.48546	-11.9813	4.45048e-33	1.31572e-29	370	963	999	13	11	2	777.333	8.66667
TR63439_c3_g1_i2	628	382.265	-5.79248	0.503266	-11.5098	1.17802e-30	2.7861e-27	463	668	1057	3	12	3	729.333	6
TR55893_c5_g1_i1	2285	116.425	-5.7368	0.482313	-11.8943	1.26652e-32	3.54003e-29	186	145	352	4	3	0	227.667	2.33333
TR10411_c0_g1_i1	378	76.8193	-5.71831	0.588236	-9.72112	2.45074e-22	2.16524e-19	148	63	252	0	0	0	154.333	0
TR26712_c0_g1_i2	786	124.645	-5.69566	0.525045	-10.8479	2.03963e-27	3.1672e-24	257	109	363	2	2	1	243	1.66667
TR54805_c3_g1_i1	895	170.64	-5.67775	0.540531	-10.504	8.27824e-26	1.06051e-22	143	323	536	1	4	1	334	2
TR46380_c0_g1_i1	1029	99.2295	-5.67068	0.514082	-11.0307	2.71772e-28	4.64217e-25	159	161	232	0	3	1	184	1.33333
TR55354_c3_g2_i3	3229	104.474	-5.65962	0.541417	-10.4533	1.41459e-25	1.73972e-22	115	149	369	0	2	1	211	1
TR44994_c0_g1_i1	764	192.949	-5.65889	0.526254	-10.7532	5.72694e-27	8.6314e-24	479	181	404	2	4	2	354.667	2.66667
TR51993_c7_g7_i2	634	147.245	-5.65036	0.466987	-12.0996	1.0612e-33	3.47103e-30	231	190	437	3	6	1	286	3.33333
TR52271_c1_g1_i1	3251	49.6478	-5.64297	0.574109	-9.82908	8.43854e-23	7.72177e-20	82	72	130	0	0	0	94.6667	0
TR9040_c0_g1_i1	241	111.239	-5.58028	0.577456	-9.66357	4.30611e-22	3.63725e-19	268	86	283	0	2	0	212.333	0.666667
TR61675_c11_g1_i1	233	473.258	-5.56894	0.59199	-9.40716	5.09706e-21	3.73129e-18	522	694	1645	0	9	1	953.667	3.33333
TR69344_c0_g1_i1	419	143.373	-5.54004	0.596999	-9.27981	1.69779e-20	1.16e-17	371	75	386	0	0	1	277.333	0.333333
TR55205_c0_g1_i1	378	65.2538	-5.48801	0.531876	-10.3182	5.83002e-25	6.68843e-22	105	91	180	3	0	0	125.333	1
TR53674_c2_g2_i3	2310	1338.16	-5.47404	0.522479	-10.4771	1.10109e-25	1.38746e-22	2205	1257	4632	15	28	22	2698	21.6667
TR18066_c0_g1_i1	404	428.384	-5.45205	0.593537	-9.18569	4.08881e-20	2.63001e-17	298	917	1264	0	5	3	826.333	2.66667
TR39838_c1_g1_i2	2978	196.56	-5.44493	0.41721	-13.0508	6.28699e-39	4.02708e-35	350	281	460	15	5	2	363.667	7.33333
TR12595_c0_g1_i1	478	84.4177	-5.4384	0.567715	-9.57946	9.75524e-22	7.77033e-19	145	67	307	1	0	1	173	0.666667
TR47256_c0_g1_i2	1192	74.2907	-5.42926	0.58398	-9.297	1.44464e-20	9.95894e-18	147	56	245	0	1	0	149.333	0.333333
TR57379_c7_g9_i1	665	132.807	-5.41105	0.520121	-10.4035	2.39115e-25	2.82763e-22	137	192	475	3	1	3	268	2.33333
TR54613_c0_g1_i2	3399	84.3485	-5.40703	0.497914	-10.8594	1.7997e-27	2.85225e-24	132	106	257	3	3	0	165	2
TR57704_c13_g1_i1	1516	169.627	-5.38942	0.539201	-9.9952	1.59968e-23	1.58503e-20	454	134	344	5	2	2	310.667	3
TR39619_c0_g1_i1	1304	312.722	-5.36629	0.614636	-8.73084	2.52786e-18	1.28254e-15	963	176	565	0	0	2	568	0.666667
TR52999_c0_g1_i1	2400	93.1537	-5.34722	0.485992	-11.0027	3.70874e-28	6.19723e-25	160	109	271	3	2	2	180	2.33333
TR88287_c0_g1_i1	231	430.146	-5.32067	0.607489	-8.75846	1.9793e-18	1.02796e-15	196	1339	701	2	6	1	745.333	3
TR55331_c1_g1_i1	1656	485.158	-5.31294	0.499476	-10.637	2.00413e-26	2.80086e-23	767	1008	742	9	16	9	839	11.3333
TR53166_c7_g1_i1	481	131.606	-5.26026	0.580421	-9.06283	1.27111e-19	7.75071e-17	136	101	634	1	2	1	290.333	1.33333
TR58797_c0_g2_i1	424	575.657	-5.2598	0.585376	-8.98533	2.57966e-19	1.50216e-16	1323	213	1968	5	14	3	1168	7.33333
TR42928_c1_g1_i1	271	38.5902	-5.25115	0.589154	-8.91303	4.96576e-19	2.76589e-16	61	67	86	0	0	0	71.3333	0
TR19090_c0_g1_i1	249	286.356	-5.2484	0.505612	-10.3803	3.04849e-25	3.57744e-22	756	229	584	12	6	5	523	7.66667
TR54805_c3_g2_i1	838	81.5528	-5.23523	0.600441	-8.71897	2.80738e-18	1.40579e-15	50	173	256	0	1	0	159.667	0.333333
TR55893_c4_g1_i1	2958	2292.48	-5.22641	0.459331	-11.3783	5.36278e-30	1.14503e-26	5160	1909	5966	95	67	55	4345	72.3333
TR50595_c1_g1_i1	390	716.789	-5.19203	0.548193	-9.47118	2.76698e-21	2.10578e-18	992	325	3411	19	15	10	1576	14.6667
TR38699_c0_g1_i1	1652	327.7	-5.15959	0.38056	-13.5579	7.11398e-42	6.07573e-38	490	375	1071	25	16	7	645.333	16
TR21386_c0_g1_i1	299	75.7792	-5.1526	0.61693	-8.35199	6.71208e-17	2.84256e-14	198	42	198	0	0	0	146	0
TR48571_c0_g1_i1	1358	6299.73	-5.14654	0.626711	-8.21198	2.17574e-16	8.75595e-14	8637	9917	17931	3	77	13	12161.7	31
TR44666_c0_g1_i2	1692	1122.64	-5.14313	0.632637	-8.12966	4.30485e-16	1.68393e-13	2442	1137	2824	0	11	0	2134.33	3.66667
TR53094_c0_g1_i4	1107	4100.17	-5.13886	0.581532	-8.83676	9.85335e-19	5.31493e-16	5201	3885	16774	22	139	29	8620	63.3333
TR63658_c0_g1_i1	3864	583.226	-5.13845	0.56601	-9.07837	1.10213e-19	6.75021e-17	1829	261	1091	20	16	3	1060.33	13
TR60626_c0_g2_i1	427	378.934	-5.13312	0.475667	-10.7914	3.77863e-27	5.75137e-24	517	776	728	13	24	4	673.667	13.6667
TR31115_c0_g2_i1	417	53.8053	-5.12642	0.552739	-9.27457	1.78341e-20	1.20777e-17	108	68	125	3	0	0	100.333	1
TR35034_c0_g1_i1	408	81.9542	-5.12212	0.59274	-8.64143	5.55131e-18	2.71784e-15	182	53	252	0	2	0	162.333	0.666667
TR86965_c0_g1_i1	449	95.757	-5.12134	0.594463	-8.61506	6.99027e-18	3.35817e-15	281	98	117	2	1	0	165.333	1
TR43200_c3_g1_i5	1271	319.48	-5.11603	0.571716	-8.94855	3.60171e-19	2.05071e-16	364	205	1548	4	11	2	705.667	5.66667
TR59270_c1_g1_i1	977	551.212	-5.11425	0.583537	-8.76422	1.88071e-18	9.80075e-16	1462	582	883	2	11	7	975.667	6.66667
TR54632_c3_g1_i2	2252	93.3058	-5.11288	0.521122	-9.81129	1.00671e-22	9.10366e-20	92	159	298	6	1	1	183	2.66667
TR46788_c0_g2_i1	902	137.212	-5.11108	0.566457	-9.0229	1.83181e-19	1.08309e-16	349	91	339	1	3	2	259.667	2
TR40000_c0_g1_i1	1232	58.8065	-5.10747	0.593846	-8.60066	7.92575e-18	3.77221e-15	125	102	77	0	1	0	101.333	0.333333
TR59872_c1_g1_i1	6845	714.65	-5.06397	0.460113	-11.0059	3.57803e-28	6.04452e-25	750	1547	1586	65	16	14	1294.33	31.6667
TR61660_c0_g3_i2	1205	58.3444	-5.06049	0.53579	-9.44491	3.55724e-21	2.66758e-18	70	101	163	3	0	1	111.333	1.33333
TR58946_c4_g2_i2	1934	516.905	-5.05968	0.510767	-9.90605	3.91817e-23	3.69116e-20	1307	575	859	30	27	2	913.667	19.6667
TR47514_c0_g1_i1	1639	560.408	-5.04525	0.544933	-9.25848	2.07362e-20	1.38599e-17	850	268	2511	16	13	10	1209.67	13
TR45590_c0_g1_i1	3483	151.558	-5.03333	0.46386	-10.851	1.97306e-27	3.09508e-24	248	198	419	4	10	3	288.333	5.66667
TR53156_c5_g1_i1	2325	2025.8	-5.02098	0.490407	-10.2384	1.33445e-24	1.47587e-21	3572	2835	4864	41	95	49	3757	61.6667
TR57783_c0_g1_i1	3025	488.824	-5.02071	0.354674	-14.1559	1.71829e-45	2.40139e-41	899	661	1129	49	34	7	896.333	30
TR54595_c0_g1_i2	2871	104.607	-5.018	0.58298	-8.6075	7.46716e-18	3.5761e-15	283	63	244	2	3	0	196.667	1.66667
TR19017_c0_g1_i1	579	52.621	-5.01281	0.614075	-8.16319	3.26285e-16	1.29948e-13	95	112	61	0	0	0	89.3333	0
TR58775_c0_g1_i6	3179	6569.63	-4.99885	0.541263	-9.23552	2.57041e-20	1.70323e-17	8244	5209	28580	102	269	109	14011	160
TR61675_c4_g1_i1	836	3513.4	-4.98826	0.632548	-7.88598	3.12079e-15	1.10037e-12	2255	8741	8559	2	40	7	6518.33	16.3333
TR56347_c1_g1_i2	621	29.8969	-4.97372	0.596808	-8.33386	7.82485e-17	3.28665e-14	51	42	78	0	0	0	57	0
TR40178_c0_g1_i1	1106	167.046	-4.97191	0.494373	-10.057	8.55736e-24	8.65476e-21	401	162	351	6	7	4	304.667	5.66667
TR58106_c0_g1_i2	622	50.249	-4.96765	0.583196	-8.51798	1.62366e-17	7.4509e-15	45	99	147	2	0	0	97	0.666667
TR39160_c0_g1_i1	572	350.366	-4.96182	0.420841	-11.7902	4.38306e-32	1.20323e-28	700	565	560	27	22	6	608.333	18.3333
TR52006_c0_g1_i2	1536	37.8937	-4.9562	0.555297	-8.92532	4.4442e-19	2.50259e-16	60	56	100	1	1	0	72	0.666667
TR60635_c7_g3_i1	1385	85.9334	-4.95119	0.5793	-8.54685	1.26499e-17	5.89292e-15	166	47	318	2	1	1	177	1.33333
TR57663_c0_g1_i3	2460	61.2023	-4.94859	0.544717	-9.08471	1.03978e-19	6.39379e-17	63	118	168	4	1	0	116.333	1.66667
TR53225_c1_g1_i1	779	84.7398	-4.94298	0.513191	-9.63186	5.86563e-22	4.87418e-19	95	130	275	2	5	1	166.667	2.66667
TR50865_c8_g1_i1	239	88.5257	-4.88637	0.621335	-7.86431	3.71145e-15	1.29968e-12	133	233	67	0	1	0	144.333	0.333333
TR52701_c2_g1_i3	2377	605.926	-4.8853	0.505219	-9.66966	4.05718e-22	3.44591e-19	851	397	2613	24	26	14	1287	21.3333
TR56213_c5_g2_i1	1765	312.435	-4.88272	0.449358	-10.866	1.67412e-27	2.68085e-24	493	277	1121	20	22	5	630.333	15.6667
TR28416_c0_g2_i1	686	99.252	-4.88264	0.559722	-8.72333	2.70143e-18	1.36161e-15	118	249	143	4	4	0	170	2.66667
TR13060_c0_g1_i1	314	137.141	-4.87237	0.470792	-10.3493	4.21559e-25	4.90956e-22	219	243	275	7	11	1	245.667	6.33333
TR45559_c0_g1_i1	317	477.087	-4.86847	0.635029	-7.66654	NA	NA	1847	190	375	4	4	0	804	2.66667
TR57531_c1_g1_i3	1713	48.0436	-4.86823	0.530921	-9.16941	4.75636e-20	3.00904e-17	71	60	152	2	1	1	94.3333	1.33333
TR32455_c1_g1_i1	284	153.942	-4.8587	0.638585	-7.60854	2.77216e-14	8.71501e-12	429	39	440	0	0	0	302.667	0
TR53612_c1_g1_i1	2145	73.6486	-4.84791	0.522461	-9.27899	1.7109e-20	1.16379e-17	97	102	232	1	2	3	143.667	2
TR49358_c0_g2_i1	1291	86.9389	-4.84408	0.612715	-7.90592	2.65954e-15	9.55259e-13	254	53	172	0	2	0	159.667	0.666667
TR45819_c0_g1_i1	1090	210.282	-4.8386	0.524675	-9.2221	2.91345e-20	1.92225e-17	536	220	366	21	6	1	374	9.33333
TR53584_c8_g2_i2	1622	252.353	-4.83848	0.579125	-8.35481	6.55368e-17	2.78314e-14	307	140	1225	3	7	4	557.333	4.66667
TR10781_c0_g2_i1	442	150.216	-4.83403	0.568846	-8.49795	1.92972e-17	8.75091e-15	215	359	187	4	8	0	253.667	4
TR62474_c4_g1_i1	670	94.7809	-4.83137	0.619078	-7.80414	NA	NA	76	65	508	0	0	1	216.333	0.333333
TR55768_c2_g1_i1	2596	30.8311	-4.82881	0.607336	-7.95079	1.85319e-15	6.79929e-13	33	54	94	0	0	0	60.3333	0
TR92210_c0_g1_i1	361	81.9479	-4.82564	0.502202	-9.60896	7.32871e-22	5.9297e-19	168	119	149	3	4	2	145.333	3
TR62666_c5_g4_i1	1334	259.761	-4.82418	0.371698	-12.9787	1.61509e-38	9.54953e-35	457	291	735	27	18	6	494.333	17
TR5698_c0_g1_i1	422	173.097	-4.8229	0.558177	-8.64045	5.59936e-18	2.72402e-15	248	357	313	2	11	1	306	4.66667
TR60626_c12_g2_i4	1895	790.252	-4.81498	0.508647	-9.46625	2.90062e-21	2.19661e-18	1147	1159	2208	106	20	5	1504.67	43.6667
TR71153_c0_g1_i1	254	39.7381	-4.8133	0.562049	-8.56385	1.09163e-17	5.11637e-15	71	45	114	0	1	1	76.6667	0.666667
TR64075_c9_g3_i7	1913	85.0179	-4.8096	0.632968	-7.59849	2.99603e-14	9.32346e-12	273	43	145	0	0	0	153.667	0
TR52157_c6_g1_i4	2617	185.808	-4.79999	0.544753	-8.81132	1.23676e-18	6.57881e-16	190	138	894	9	4	4	407.333	5.66667
TR56347_c5_g2_i6	874	279.269	-4.79809	0.450117	-10.6597	1.57179e-26	2.23733e-23	574	386	528	15	12	11	496	12.6667
TR56386_c1_g5_i1	3157	173.368	-4.79357	0.513582	-9.33361	1.02327e-20	7.21596e-18	424	125	427	7	8	4	325.333	6.33333
TR53225_c1_g1_i3	584	85.9899	-4.77768	0.552031	-8.65473	4.94081e-18	2.44228e-15	125	95	297	0	4	2	172.333	2
TR55893_c6_g1_i1	258	97.394	-4.76993	0.546046	-8.73539	2.42809e-18	1.23599e-15	236	81	226	4	1	3	181	2.66667
TR60635_c7_g2_i3	1798	1832.59	-4.76116	0.519175	-9.17062	4.70317e-20	2.98768e-17	2255	1570	7770	54	130	29	3865	71
TR56357_c3_g1_i1	398	114.297	-4.7581	0.615927	-7.7251	1.11767e-14	3.64797e-12	103	55	635	2	2	0	264.333	1.33333
TR49439_c0_g1_i1	1077	150.512	-4.75544	0.396999	-11.9785	4.60819e-33	1.33664e-29	247	185	427	14	12	3	286.333	9.66667
TR61832_c111_g1_i1	403	822.958	-4.754	0.633016	-7.51008	5.90891e-14	1.77071e-11	501	2143	1874	0	10	4	1506	4.66667
TR50810_c0_g1_i1	430	90.5549	-4.75087	0.609822	-7.7906	6.66942e-15	2.24352e-12	77	86	435	0	3	0	199.333	1
TR63654_c3_g2_i1	326	67.1039	-4.74348	0.594085	-7.98452	1.41074e-15	5.25116e-13	126	48	235	0	3	0	136.333	1
TR63649_c1_g1_i4	5087	239.455	-4.73308	0.479407	-9.87278	5.46297e-23	5.08983e-20	242	411	732	12	21	3	461.667	12
TR55242_c2_g1_i5	728	304.22	-4.73298	0.575198	-8.22844	1.89664e-16	7.73398e-14	485	249	1140	2	15	4	624.667	7
TR8040_c0_g2_i1	644	666.464	-4.72857	0.623232	-7.58717	3.2697e-14	1.00934e-11	278	1259	2566	1	10	6	1367.67	5.66667
TR58775_c0_g1_i3	4320	6952.72	-4.72502	0.558396	-8.46177	2.63344e-17	1.17686e-14	8439	5514	30630	104	293	148	14861	181.667
TR9917_c0_g1_i1	292	31.262	-4.72226	0.592833	-7.96559	1.64442e-15	6.04778e-13	60	32	91	1	0	0	61	0.333333
TR54246_c3_g1_i1	1015	771.382	-4.71291	0.361564	-13.0348	7.76051e-39	4.77209e-35	810	1390	2139	87	62	20	1446.33	56.3333
TR21048_c0_g1_i1	442	93.7701	-4.70001	0.564178	-8.33072	8.03504e-17	3.36574e-14	180	131	204	0	6	1	171.667	2.33333
TR52942_c1_g1_i1	779	398.983	-4.69692	0.583323	-8.052	8.14507e-16	3.10705e-13	834	346	1134	3	23	3	771.333	9.66667
TR54576_c8_g4_i1	378	75.1639	-4.6918	0.531096	-8.83419	1.00824e-18	5.41949e-16	88	86	290	4	5	0	154.667	3
TR857_c0_g1_i1	291	86.1093	-4.68165	0.520863	-8.98826	2.51175e-19	1.46818e-16	184	82	221	8	1	2	162.333	3.66667
TR59783_c24_g7_i1	367	3200.71	-4.68107	0.624613	-7.49435	6.6629e-14	1.98505e-11	5366	1717	13306	6	61	27	6796.33	31.3333
TR37195_c0_g1_i2	536	1416.72	-4.68071	0.639956	-7.31411	2.59091e-13	7.138e-11	1596	2355	4385	0	21	2	2778.67	7.66667
TR87732_c0_g1_i1	330	419.201	-4.67855	0.570885	-8.19527	2.50039e-16	1.00362e-13	1002	198	1272	39	9	2	824	16.6667
TR61595_c0_g1_i4	4295	54.4227	-4.67848	0.57619	-8.11969	4.67395e-16	1.81446e-13	49	116	140	0	2	1	101.667	1
TR56213_c6_g1_i1	279	82.4085	-4.67316	0.544569	-8.5814	9.37275e-18	4.41985e-15	111	127	234	0	5	2	157.333	2.33333
TR55242_c2_g1_i1	462	124.645	-4.6487	0.594674	-7.81721	5.4007e-15	1.83278e-12	210	79	491	0	4	2	260	2
TR61200_c2_g2_i2	555	81.428	-4.64567	0.58517	-7.93901	2.03807e-15	7.44212e-13	201	61	197	0	2	2	153	1.33333
TR10681_c0_g2_i1	1315	187.845	-4.64526	0.616413	-7.53595	4.84793e-14	1.46419e-11	410	264	333	0	8	0	335.667	2.66667
TR18138_c0_g1_i1	237	110.474	-4.64302	0.617325	-7.5212	5.42764e-14	1.63286e-11	328	47	244	0	2	1	206.333	1
TR33564_c0_g1_i2	612	925.127	-4.6297	0.56977	-8.12555	4.45332e-16	1.73759e-13	975	719	4348	13	43	18	2014	24.6667
TR55163_c2_g1_i1	3917	956.333	-4.61654	0.55242	-8.35693	6.43702e-17	2.74117e-14	1559	1605	2036	33	82	4	1733.33	39.6667
TR61595_c0_g1_i1	4307	31.5869	-4.61644	0.596727	-7.73626	1.02381e-14	3.38474e-12	33	63	83	0	1	0	59.6667	0.333333
TR52215_c0_g3_i6	1680	306.89	-4.60553	0.550983	-8.35874	6.339e-17	2.70693e-14	302	173	1589	16	12	6	688	11.3333
TR58164_c0_g1_i2	645	907.574	-4.60536	0.583325	-7.89501	2.90298e-15	1.03544e-12	889	591	4590	13	27	20	2023.33	20
TR56069_c3_g1_i1	294	59.2727	-4.60527	0.589786	-7.80838	5.79292e-15	1.96155e-12	107	34	229	2	2	0	123.333	1.33333
TR52157_c6_g1_i3	1283	153.811	-4.60408	0.484141	-9.50979	1.91045e-21	1.47585e-18	268	165	454	5	10	6	295.667	7
TR59655_c1_g1_i3	3606	53.0596	-4.59974	0.571597	-8.04716	8.47346e-16	3.22432e-13	105	64	129	0	4	0	99.3333	1.33333
TR61832_c81_g1_i1	960	1813.2	-4.58771	0.641712	-7.14917	8.73045e-13	2.2519e-10	1562	3318	5867	0	22	6	3582.33	9.33333
TR8147_c0_g2_i1	793	56.5151	-4.58732	0.606978	-7.55763	NA	NA	161	48	94	3	0	0	101	1
TR59877_c0_g1_i1	3444	77.9535	-4.58457	0.529458	-8.65898	4.7601e-18	2.36055e-15	94	106	262	1	4	3	154	2.66667
TR64046_c1_g1_i1	1229	1581.83	-4.58194	0.578503	-7.92034	2.36865e-15	8.5477e-13	1612	1295	7415	19	82	26	3440.67	42.3333
TR53291_c2_g3_i1	1028	86.6113	-4.58089	0.584137	-7.84214	4.42928e-15	1.52671e-12	192	108	171	9	0	0	157	3
TR54336_c2_g1_i3	2225	126.202	-4.57932	0.515331	-8.88619	6.32418e-19	3.48465e-16	137	173	448	4	11	2	252.667	5.66667
TR61061_c0_g1_i1	3164	95.844	-4.55851	0.554364	-8.22296	1.98535e-16	8.05297e-14	161	149	216	0	5	3	175.333	2.66667
TR60477_c5_g5_i1	525	56.7925	-4.53925	0.606767	-7.48104	7.37347e-14	2.18405e-11	102	129	50	2	1	0	93.6667	1
TR26712_c0_g1_i1	835	137.613	-4.52734	0.619631	-7.30651	2.74167e-13	7.52638e-11	126	344	266	0	6	0	245.333	2
TR20028_c0_g1_i1	2108	81.173	-4.52657	0.558598	-8.10344	5.34249e-16	2.06357e-13	176	73	213	1	6	1	154	2.66667
TR63654_c4_g1_i1	5455	1449.51	-4.52212	0.529606	-8.53865	1.35798e-17	6.30701e-15	1483	1127	6817	53	105	32	3142.33	63.3333
TR63654_c3_g1_i1	344	142.181	-4.52068	0.57744	-7.82883	4.92447e-15	1.68231e-12	158	134	614	2	10	1	302	4.33333
TR76218_c0_g1_i1	321	38.7787	-4.5169	0.630331	-7.16591	7.7272e-13	2.00321e-10	90	21	121	0	0	0	77.3333	0
TR55071_c0_g1_i2	1950	53.9217	-4.50996	0.546551	-8.25167	1.56193e-16	6.4031e-14	94	86	111	0	3	2	97	1.66667
TR52177_c1_g1_i2	1926	135.6	-4.50569	0.49903	-9.02889	1.73419e-19	1.03332e-16	303	147	290	20	4	2	246.667	8.66667
TR54410_c3_g1_i1	301	123.98	-4.50213	0.468334	-9.61307	7.04177e-22	5.74282e-19	263	135	283	16	4	4	227	8
TR17717_c0_g1_i1	1236	662.646	-4.4858	0.590625	-7.595	3.07781e-14	9.55863e-12	634	325	3563	12	22	14	1507.33	16
TR52157_c6_g1_i6	1981	183.75	-4.48134	0.520685	-8.60663	7.52403e-18	3.59214e-15	271	147	715	9	6	8	377.667	7.66667
TR54729_c8_g5_i1	1134	114.772	-4.4792	0.560401	-7.99286	1.31847e-15	4.9436e-13	80	120	551	9	3	2	250.333	4.66667
TR53612_c0_g1_i2	2206	45.7774	-4.47723	0.57014	-7.85286	4.0667e-15	1.40805e-12	73	58	135	0	4	0	88.6667	1.33333
TR77633_c0_g1_i1	555	277.378	-4.47349	0.642173	-6.96618	NA	NA	121	162	1707	0	3	1	663.333	1.33333
TR35034_c0_g2_i2	630	36.3769	-4.47018	0.631037	-7.08386	1.40197e-12	3.52735e-10	82	20	117	0	0	0	73	0
TR39619_c1_g1_i1	1260	117.457	-4.46527	0.62801	-7.11019	1.15884e-12	2.94947e-10	338	59	262	0	4	0	219.667	1.33333
TR60626_c12_g2_i1	441	160.513	-4.46348	0.43781	-10.195	2.08703e-24	2.24363e-21	234	213	475	27	12	1	307.333	13.3333
TR44574_c0_g1_i1	1184	4119.56	-4.45258	0.558178	-7.97698	NA	NA	4136	3929	18282	85	317	74	8782.33	158.667
TR37444_c0_g2_i1	367	21.7557	-4.45144	0.617966	-7.20338	5.87361e-13	1.5488e-10	27	32	71	0	0	0	43.3333	0
TR49934_c0_g1_i1	606	138.159	-4.44844	0.580266	-7.66621	1.77159e-14	5.73362e-12	159	136	576	1	9	2	290.333	4
TR61635_c8_g5_i1	812	271.451	-4.44372	0.391814	-11.3414	8.18216e-30	1.67713e-26	507	297	718	33	30	6	507.333	23
TR52690_c7_g1_i5	1949	134.208	-4.43925	0.549304	-8.08159	6.39263e-16	2.45072e-13	165	120	560	5	12	1	281.667	6
TR34896_c0_g1_i1	669	246.071	-4.43854	0.618101	-7.18093	6.92408e-13	1.81027e-10	322	177	1088	0	8	3	529	3.66667
TR49828_c1_g1_i1	1031	1955.5	-4.42813	0.4378	-10.1145	4.76388e-24	5.0161e-21	4017	2091	4684	378	101	42	3597.33	173.667
TR61851_c2_g1_i1	3486	392.541	-4.42778	0.477663	-9.26967	1.86727e-20	1.25352e-17	377	941	736	32	21	16	684.667	23
TR58202_c1_g1_i1	1929	4226.65	-4.42751	0.560919	-7.89332	2.94256e-15	1.0463e-12	3782	4136	19335	88	312	82	9084.33	160.667
TR26184_c2_g1_i1	243	50.4227	-4.40748	0.559833	-7.87284	3.46675e-15	1.21677e-12	73	61	164	0	4	1	99.3333	1.66667
TR42843_c2_g1_i2	544	13171	-4.40748	0.646221	-6.82039	9.07958e-12	2.04065e-09	26691	13156	36541	4	163	52	25462.7	73
TR47070_c0_g1_i1	2001	32.7506	-4.40358	0.583824	-7.54265	4.605e-14	1.39907e-11	33	51	111	0	1	1	65	0.666667
TR39155_c0_g1_i1	1071	101.195	-4.4005	0.557511	-7.89313	2.94702e-15	1.0463e-12	145	64	436	11	3	1	215	5
TR40121_c1_g1_i1	314	42.1626	-4.39844	0.623825	-7.05075	1.77955e-12	4.41956e-10	62	24	188	0	1	0	91.3333	0.333333
TR63383_c2_g1_i1	5335	2026.27	-4.39736	0.512195	-8.58531	9.05915e-18	4.28512e-15	3680	966	7878	136	166	47	4174.67	116.333
TR47635_c0_g1_i1	2408	66.5553	-4.3804	0.470769	-9.30477	1.34284e-20	9.34091e-18	83	116	170	5	6	2	123	4.33333
TR87910_c0_g1_i1	254	50.6398	-4.37563	0.633487	-6.90722	4.94255e-12	1.15299e-09	155	23	103	1	0	0	93.6667	0.333333
TR54714_c0_g1_i1	1257	39.4624	-4.36181	0.593407	-7.35045	1.97543e-13	5.51148e-11	75	27	138	1	2	0	80	1
TR63654_c2_g1_i1	228	99.0524	-4.36031	0.554644	-7.86147	3.79659e-15	1.32347e-12	103	78	463	6	7	1	214.667	4.66667
TR47694_c0_g1_i1	1238	1018.43	-4.35786	0.494234	-8.81741	1.17139e-18	6.2527e-16	2116	827	2890	48	106	28	1944.33	60.6667
TR59239_c4_g2_i1	812	30.7984	-4.35587	0.618595	-7.04155	1.90119e-12	4.69888e-10	67	20	97	1	0	0	61.3333	0.333333
TR39712_c0_g1_i1	2342	22.8316	-4.35506	0.60353	-7.21598	5.35475e-13	1.41929e-10	46	26	58	1	0	0	43.3333	0.333333
TR49934_c1_g1_i1	224	167.672	-4.35178	0.624022	-6.97377	3.08567e-12	7.4585e-10	213	106	779	0	7	1	366	2.66667
TR56067_c1_g1_i1	3828	125.538	-4.35043	0.451856	-9.62792	6.09507e-22	5.02719e-19	241	142	317	23	7	2	233.333	10.6667
TR56069_c10_g1_i1	903	310.513	-4.34962	0.634296	-6.85739	7.01315e-12	1.59723e-09	1108	132	376	1	8	2	538.667	3.66667
TR54666_c7_g1_i1	2008	32.9835	-4.34589	0.543751	-7.99241	1.32321e-15	4.94933e-13	58	48	75	1	2	1	60.3333	1.33333
TR60644_c1_g3_i1	478	151.365	-4.34408	0.583109	-7.44987	9.34353e-14	2.72042e-11	429	161	187	17	5	0	259	7.33333
TR42210_c0_g1_i1	2058	91.2105	-4.34288	0.632038	-6.87122	6.36534e-12	1.45617e-09	55	274	143	0	3	0	157.333	1
TR61622_c8_g1_i2	4243	2886.52	-4.34276	0.51971	-8.35611	NA	NA	2240	2325	14516	192	225	75	6360.33	164
TR38911_c0_g1_i1	530	20.7671	-4.34217	0.622741	-6.97267	3.10971e-12	7.49303e-10	42	22	56	0	0	0	40	0
TR57323_c3_g1_i1	4328	22.5857	-4.33994	0.625446	-6.93896	3.95008e-12	9.35664e-10	45	20	69	0	0	0	44.6667	0
TR58238_c3_g1_i1	348	323.59	-4.33127	0.513347	-8.43731	3.2472e-17	1.4406e-14	174	696	982	37	22	6	617.333	21.6667
TR49505_c0_g2_i1	1128	39.4522	-4.327	0.625533	-6.9173	4.60344e-12	1.08044e-09	30	39	193	0	1	0	87.3333	0.333333
TR46638_c0_g1_i3	1004	34.2675	-4.32241	0.565336	-7.64574	2.07747e-14	6.63969e-12	54	67	60	2	2	0	60.3333	1.33333
TR59771_c1_g1_i1	294	280.173	-4.31599	0.547215	-7.88719	3.09076e-15	1.09228e-12	720	136	742	35	14	3	532.667	17.3333
TR29246_c0_g1_i1	2068	12198.2	-4.30742	0.580977	-7.4141	1.22457e-13	3.49914e-11	12403	5636	64588	360	483	349	27542.3	397.333
TR58163_c3_g8_i3	424	38.8371	-4.30367	0.507648	-8.47765	2.2978e-17	1.0359e-14	56	62	98	4	2	1	72	2.33333
TR45469_c0_g1_i3	1386	88.3476	-4.30263	0.467026	-9.21283	3.17649e-20	2.07796e-17	185	99	199	14	5	2	161	7
TR8630_c0_g1_i1	259	394.682	-4.30159	0.431031	-9.97975	1.86942e-23	1.83048e-20	781	377	1063	67	19	16	740.333	34
TR58386_c0_g1_i1	449	89.2574	-4.30069	0.602169	-7.14199	9.1987e-13	2.36474e-10	134	40	406	1	3	2	193.333	2
TR32449_c0_g1_i1	1501	224.522	-4.29741	0.620116	-6.93001	4.20811e-12	9.93722e-10	380	45	1054	4	4	4	493	4
TR57379_c6_g1_i1	1551	91.1923	-4.29613	0.622989	-6.896	5.34886e-12	1.23837e-09	147	38	406	0	1	2	197	1
TR51687_c1_g1_i1	825	26.146	-4.29583	0.584994	-7.34337	2.08277e-13	5.80044e-11	41	34	77	0	2	0	50.6667	0.666667
TR56756_c1_g1_i1	264	72.9042	-4.27504	0.648315	-6.59407	4.27941e-11	8.74832e-09	247	25	124	0	0	0	132	0
TR57053_c4_g6_i3	2858	69.251	-4.26862	0.521525	-8.18488	2.72568e-16	1.08836e-13	85	90	236	3	8	1	137	4
TR6690_c0_g1_i1	459	2462.08	-4.26831	0.651527	-6.55123	5.70639e-11	1.14373e-08	1715	6005	5986	0	23	8	4568.67	10.3333
TR42928_c1_g2_i2	505	35.6412	-4.25306	0.609769	-6.97488	3.06141e-12	7.41151e-10	60	26	135	0	2	0	73.6667	0.666667
TR54109_c3_g1_i1	459	23.6864	-4.25306	0.63136	-6.73635	1.62419e-11	3.56889e-09	34	20	96	0	0	0	50	0
TR57678_c5_g1_i2	670	77.7847	-4.2528	0.540832	-7.86344	3.73737e-15	1.30578e-12	112	115	215	3	10	0	147.333	4.33333
TR43257_c1_g1_i1	419	37.5602	-4.25067	0.595104	-7.14274	9.14898e-13	2.3559e-10	77	25	122	2	0	1	74.6667	1
TR76414_c0_g1_i1	613	35.9107	-4.24992	0.582728	-7.29315	3.02784e-13	8.26767e-11	48	37	135	0	2	1	73.3333	1
TR61867_c6_g1_i1	837	1492.51	-4.2474	0.542042	-7.83592	4.6541e-15	1.59704e-12	2693	1146	5063	47	73	67	2967.33	62.3333
TR54721_c0_g1_i1	2403	69.2104	-4.22046	0.572478	-7.37228	1.6774e-13	4.76649e-11	64	179	117	8	3	0	120	3.66667
TR53166_c3_g1_i1	2141	1362.53	-4.20866	0.648482	-6.49002	8.58244e-11	1.6701e-08	1374	3250	2722	4	36	0	2448.67	13.3333
TR98919_c0_g1_i1	720	49.4651	-4.20695	0.574595	-7.32158	2.45067e-13	6.76376e-11	66	72	150	8	0	0	96	2.66667
TR60139_c2_g1_i2	1759	37.2572	-4.20256	0.549281	-7.65102	1.99393e-14	6.4127e-12	42	51	128	2	1	2	73.6667	1.66667
TR51772_c0_g1_i1	1025	85.1899	-4.20226	0.531604	-7.90487	2.68223e-15	9.61164e-13	105	138	241	3	11	1	161.333	5
TR51305_c0_g1_i2	1317	744.368	-4.20146	0.450969	-9.31653	1.20205e-20	8.43796e-18	1664	695	1708	63	59	40	1355.67	54
TR59016_c0_g2_i5	2412	32.0427	-4.19943	0.537011	-7.82	5.28222e-15	1.79654e-12	60	41	76	2	2	1	59	1.66667
TR60994_c3_g1_i2	1021	49.22	-4.19479	0.564076	-7.43656	1.03341e-13	2.99182e-11	69	74	137	0	5	1	93.3333	2
TR53584_c8_g2_i4	574	51.4787	-4.18319	0.577053	-7.24923	4.19143e-13	1.12648e-10	60	59	196	0	3	2	105	1.66667
TR9835_c0_g1_i1	556	26.7409	-4.18155	0.597454	-6.99894	2.57907e-12	6.30334e-10	31	37	93	0	2	0	53.6667	0.666667
TR45197_c1_g1_i1	3255	9504.58	-4.17755	0.606127	-6.8922	5.49344e-12	1.26803e-09	13628	3213	45999	175	290	269	20946.7	244.667
TR39160_c0_g1_i2	577	1336.59	-4.17751	0.56789	-7.35621	1.89209e-13	5.30787e-11	3766	1623	1253	201	61	11	2214	91
TR56251_c7_g4_i1	1023	89.4763	-4.17369	0.574466	-7.26534	3.72109e-13	1.00712e-10	185	38	323	9	4	1	182	4.66667
TR58163_c3_g8_i7	409	26.7951	-4.17334	0.553421	-7.54098	4.6646e-14	1.41205e-11	43	36	74	2	2	0	51	1.33333
TR52003_c1_g3_i2	3284	154.925	-4.17254	0.541722	-7.70236	1.33575e-14	4.34131e-12	328	300	123	17	8	4	250.333	9.66667
TR43200_c2_g1_i1	576	601.952	-4.16845	0.630472	-6.61163	3.80113e-11	7.87531e-09	1219	222	2315	2	14	11	1252	9
TR39169_c0_g1_i1	474	60.481	-4.16285	0.49777	-8.36301	6.11404e-17	2.64764e-14	109	77	150	12	2	1	112	5
TR94361_c0_g1_i1	393	24.8149	-4.15728	0.576042	-7.21697	5.31593e-13	1.41143e-10	46	39	49	2	1	0	44.6667	1
TR62630_c7_g3_i12	1075	477.02	-4.15578	0.363445	-11.4344	2.81429e-30	6.18059e-27	496	737	1494	79	47	24	909	50
TR42332_c0_g1_i2	322	131.211	-4.15446	0.542716	-7.65494	1.93406e-14	6.23318e-12	380	89	227	14	6	4	232	8
TR55023_c0_g1_i2	1404	23.3036	-4.15198	0.635668	-6.53168	6.5036e-11	1.2934e-08	59	18	55	0	0	0	44	0
TR59021_c0_g3_i3	1932	47.1814	-4.15138	0.602368	-6.89176	5.51044e-12	1.27004e-09	34	49	227	3	2	0	103.333	1.66667
TR45318_c1_g1_i1	1734	33.733	-4.14674	0.54733	-7.5763	3.55561e-14	1.0954e-11	56	38	101	1	3	1	65	1.66667
TR26294_c0_g1_i1	886	76.1113	-4.14371	0.573304	-7.22777	4.90978e-13	1.30811e-10	74	139	223	1	8	1	145.333	3.33333
TR51603_c0_g2_i1	2214	11879.6	-4.13756	0.542062	-7.633	2.29346e-14	7.28457e-12	12328	5575	61509	968	741	401	26470.7	703.333
TR56390_c0_g1_i2	2629	451.708	-4.13706	0.33111	-12.4945	7.99824e-36	3.23571e-32	557	626	1387	78	47	25	856.667	50
TR62474_c1_g1_i1	476	127.238	-4.1303	0.610962	-6.76032	1.37692e-11	3.04129e-09	94	183	515	0	6	3	264	3
TR50813_c1_g1_i3	4258	163.476	-4.12769	0.598025	-6.9022	5.12022e-12	1.18902e-09	231	46	811	9	5	4	362.667	6
TR44612_c1_g1_i1	1078	20.5874	-4.12008	0.587434	-7.01368	2.32131e-12	5.68241e-10	36	27	54	1	1	0	39	0.666667
TR62425_c2_g12_i1	1685	65.5978	-4.11838	0.511305	-8.05465	7.97085e-16	3.04816e-13	128	53	198	5	5	3	126.333	4.33333
TR53451_c4_g1_i3	2590	50.3449	-4.11698	0.641537	-6.41737	1.38647e-10	2.62571e-08	82	132	28	0	1	0	80.6667	0.333333
TR22004_c0_g1_i1	324	208.929	-4.11678	0.4592	-8.96511	3.09962e-19	1.77139e-16	477	218	422	42	12	7	372.333	20.3333
TR10212_c0_g1_i1	318	210.178	-4.11569	0.626165	-6.57285	4.93609e-11	9.9977e-09	286	89	1018	1	11	2	464.333	4.66667
TR45186_c0_g1_i1	1237	55.4356	-4.11553	0.500671	-8.22003	2.03459e-16	8.23097e-14	88	66	165	11	2	1	106.333	4.66667
TR49910_c4_g1_i1	415	158.362	-4.10667	0.612378	-6.70609	1.99904e-11	4.32835e-09	456	224	86	16	3	1	255.333	6.66667
TR57048_c0_g1_i2	2861	7750.93	-4.10517	0.60462	-6.78968	1.12386e-11	2.50757e-09	9698	2967	39155	163	245	247	17273.3	218.333
TR59412_c2_g1_i1	2939	62.3589	-4.09343	0.518201	-7.8993	2.80465e-15	1.0027e-12	85	62	231	11	3	1	126	5
TR63010_c3_g5_i4	681	58.1902	-4.09326	0.539114	-7.59257	3.13612e-14	9.72006e-12	91	47	216	4	6	1	118	3.66667
TR47163_c0_g1_i1	1928	34.6739	-4.08863	0.549315	-7.44315	9.83132e-14	2.85164e-11	39	55	105	1	2	2	66.3333	1.66667
TR29496_c0_g1_i1	491	34.9591	-4.08038	0.63782	-6.39738	1.58066e-10	2.94897e-08	102	16	79	1	0	0	65.6667	0.333333
TR63107_c3_g1_i3	290	42.4448	-4.07832	0.617037	-6.60952	3.8558e-11	7.9671e-09	40	43	191	0	3	0	91.3333	1
TR54740_c0_g1_i1	2420	23.6588	-4.07703	0.586695	-6.94915	3.67505e-12	8.7456e-10	30	40	65	3	0	0	45	1
TR63129_c2_g3_i1	848	197.669	-4.07686	0.421596	-9.67007	4.04097e-22	3.44591e-19	338	174	635	26	21	10	382.333	19
TR1371_c0_g2_i1	281	25.0575	-4.07642	0.640646	-6.36298	1.97875e-10	3.60419e-08	56	14	81	0	0	0	50.3333	0
TR52580_c0_g1_i1	2374	20.6935	-4.07109	0.620194	-6.56421	5.231e-11	1.05011e-08	23	25	81	1	0	0	43	0.333333
TR40106_c0_g1_i1	577	42.113	-4.07089	0.486902	-8.3608	6.22945e-17	2.6825e-14	70	64	93	5	3	2	75.6667	3.33333
TR48415_c0_g1_i1	1832	16.078	-4.06926	0.630551	-6.4535	1.09296e-10	2.10288e-08	22	22	52	0	0	0	32	0
TR51020_c1_g1_i1	1968	991.354	-4.0622	0.436162	-9.31353	1.23651e-20	8.64038e-18	1951	1171	2243	231	50	42	1788.33	107.667
TR42620_c1_g1_i2	664	22.2043	-4.05629	0.639195	-6.34594	2.21076e-10	4.00306e-08	33	16	93	0	0	0	47.3333	0
TR61622_c4_g1_i1	400	569.077	-4.05313	0.516041	-7.85428	4.02086e-15	1.39532e-12	409	482	2843	71	46	18	1244.67	45
TR57378_c11_g3_i1	1494	137.177	-4.03938	0.457801	-8.82344	1.10993e-18	5.9453e-16	190	120	519	18	14	6	276.333	12.6667
TR27292_c0_g1_i1	255	24.0859	-4.03298	0.641839	-6.28347	NA	NA	24	21	114	0	0	0	53	0
TR63000_c1_g1_i6	774	17.1971	-4.03256	0.634402	-6.35647	2.06445e-10	3.75584e-08	25	18	63	0	0	0	35.3333	0
TR48793_c1_g1_i1	1749	51.011	-4.0302	0.547412	-7.36227	1.80808e-13	5.10012e-11	56	49	215	5	4	1	106.667	3.33333
TR51062_c0_g1_i1	2146	758.017	-4.02874	0.607241	-6.6345	3.25598e-11	6.79161e-09	1442	1028	1696	4	58	15	1388.67	25.6667
TR88489_c0_g1_i1	339	518.956	-4.01785	0.63953	-6.2825	3.33172e-10	5.89397e-08	1316	411	1169	1	28	2	965.333	10.3333
TR34206_c0_g1_i1	587	17.276	-4.01543	0.614977	-6.5294	6.60325e-11	1.31152e-08	26	21	56	1	0	0	34.3333	0.333333
TR60635_c7_g1_i3	3281	343.794	-4.00463	0.573445	-6.98347	2.87981e-12	6.99388e-10	377	163	1748	17	18	14	762.667	16.3333
TR35634_c1_g1_i1	612	31412.4	-4.00287	0.656782	-6.09467	1.09661e-09	1.77081e-07	62434	44081	66716	6	452	65	57743.7	174.333
TR87683_c0_g1_i1	268	26.0874	-3.99927	0.64439	-6.2063	5.4247e-10	9.33862e-08	77	26	33	0	0	0	45.3333	0
TR43501_c0_g1_i1	906	29.3125	-3.99821	0.546724	-7.31303	2.61189e-13	7.18292e-11	57	34	73	4	2	0	54.6667	2
TR49377_c0_g2_i1	229	734.651	-3.98325	0.64787	-6.14823	7.83508e-10	1.29654e-07	1030	655	2921	0	25	4	1535.33	9.66667
TR14561_c0_g1_i1	426	25.8851	-3.98312	0.621619	-6.40765	1.47775e-10	2.7806e-08	56	45	30	0	0	1	43.6667	0.333333
TR64040_c1_g5_i1	288	40.1322	-3.98246	0.635569	-6.26598	3.70487e-10	6.50914e-08	62	14	189	1	1	0	88.3333	0.666667
TR59758_c0_g2_i1	4805	223.011	-3.97582	0.61105	-6.50653	7.69051e-11	1.51378e-08	93	742	270	12	15	2	368.333	9.66667
TR62297_c17_g4_i5	753	357.99	-3.97408	0.54168	-7.33657	2.19131e-13	6.08068e-11	976	149	874	48	30	8	666.333	28.6667
TR27664_c0_g1_i1	359	891.234	-3.9715	0.648311	-6.12592	9.01601e-10	1.47607e-07	2219	259	2884	1	15	11	1787.33	9
TR61881_c4_g3_i5	2359	228.174	-3.96865	0.39284	-10.1025	5.38729e-24	5.59587e-21	422	365	381	43	30	9	389.333	27.3333
TR63954_c43_g3_i1	1706	1663.6	-3.9684	0.409837	-9.68286	3.56584e-22	3.09705e-19	1541	2145	6252	259	237	69	3312.67	188.333
TR39928_c0_g1_i1	593	41.3348	-3.96615	0.61047	-6.49688	8.20041e-11	1.60388e-08	99	51	69	0	4	0	73	1.33333
TR60424_c2_g1_i1	1267	66.5038	-3.96615	0.586576	-6.76152	1.36547e-11	3.02035e-09	95	31	304	6	2	2	143.333	3.33333
TR46774_c0_g1_i3	419	49.1176	-3.96419	0.621088	-6.38265	1.74049e-10	3.22369e-08	104	89	55	0	4	0	82.6667	1.33333
TR61622_c2_g2_i1	509	472.741	-3.96212	0.511205	-7.75055	9.14924e-15	3.03782e-12	418	511	2024	34	65	15	984.333	38
TR53584_c8_g2_i3	363	198.699	-3.96036	0.642013	-6.16866	6.88708e-10	1.15332e-07	163	70	1169	1	2	4	467.333	2.33333
TR44416_c0_g1_i1	1509	66.6222	-3.95977	0.620216	-6.3845	1.71962e-10	3.18887e-08	198	85	43	3	4	0	108.667	2.33333
TR63585_c0_g1_i3	7019	669.494	-3.95894	0.312188	-12.6813	7.5119e-37	3.39648e-33	1175	937	1428	155	98	28	1180	93.6667
TR50593_c0_g1_i2	2169	39.7522	-3.95751	0.581285	-6.80822	9.8816e-12	2.21443e-09	49	83	81	1	5	0	71	2
TR57447_c3_g1_i1	867	324.697	-3.95027	0.616743	-6.40505	1.50317e-10	2.81464e-08	350	67	1836	14	11	8	751	11
TR63639_c2_g2_i9	3764	106.156	-3.94446	0.530916	-7.42954	1.08976e-13	3.14313e-11	113	124	410	9	16	1	215.667	8.66667
TR59419_c4_g1_i1	3542	1706.33	-3.94443	0.382875	-10.3021	6.89077e-25	7.78911e-22	2867	2204	4231	495	139	70	3100.67	234.667
TR54805_c5_g1_i1	474	29.4808	-3.94225	0.628704	-6.27043	3.60047e-10	6.3402e-08	16	63	93	0	0	1	57.3333	0.333333
TR47439_c0_g1_i1	1980	58.9513	-3.93884	0.521081	-7.55898	4.06249e-14	1.24408e-11	134	50	142	10	3	2	108.667	5
TR60010_c0_g1_i6	609	32.244	-3.93765	0.5748	-6.85048	7.36031e-12	1.67134e-09	40	43	106	0	2	2	63	1.33333
TR30161_c0_g1_i1	525	572.486	-3.9364	0.58436	-6.73627	1.62507e-11	3.56889e-09	1515	731	627	79	46	2	957.667	42.3333
TR86636_c0_g1_i1	314	229.209	-3.93405	0.613679	-6.4106	1.4495e-10	2.73413e-08	200	123	1238	3	13	6	520.333	7.33333
TR46638_c0_g1_i1	681	17.6511	-3.9237	0.617452	-6.35467	2.08871e-10	3.79548e-08	35	27	33	0	1	0	31.6667	0.333333
TR51619_c3_g1_i1	1640	1013.24	-3.90502	0.377942	-10.3323	5.03324e-25	5.81775e-22	1473	1266	2951	122	160	61	1896.67	114.333
TR57048_c0_g1_i1	563	767.951	-3.90228	0.619468	-6.29942	2.98768e-10	5.32825e-08	2021	217	2254	26	11	28	1497.33	21.6667
TR45653_c0_g1_i1	249	415.095	-3.89988	0.658573	-5.92171	NA	NA	225	1541	178	1	6	0	648	2.33333
TR59783_c24_g1_i1	510	5576.72	-3.89968	0.652187	-5.97939	2.23968e-09	3.43277e-07	8882	2847	24199	4	110	54	11976	56
TR55729_c4_g1_i1	1242	136.609	-3.89556	0.496202	-7.85075	4.13544e-15	1.42863e-12	327	100	325	26	14	3	250.667	14.3333
TR21531_c0_g1_i1	1250	24.7258	-3.89484	0.625543	-6.22633	4.77481e-10	8.30352e-08	47	15	89	0	0	1	50.3333	0.333333
TR58696_c0_g1_i1	1135	48.1908	-3.89171	0.602459	-6.45972	1.04899e-10	2.02589e-08	62	28	222	1	2	2	104	1.66667
TR55205_c1_g1_i1	494	51.9752	-3.88702	0.524327	-7.41335	1.23145e-13	3.51226e-11	64	71	167	11	1	2	100.667	4.66667
TR60644_c1_g2_i1	3687	83.2446	-3.88663	0.544824	-7.13373	9.76832e-13	2.50698e-10	205	71	176	18	4	1	150.667	7.66667
TR56069_c1_g1_i1	374	21.4079	-3.88503	0.628699	-6.17948	6.43151e-10	1.0877e-07	19	52	45	0	1	0	38.6667	0.333333
TR57531_c1_g1_i4	1944	57.5423	-3.88192	0.602363	-6.44449	1.15993e-10	2.22616e-08	99	97	113	11	0	0	103	3.66667
TR36053_c0_g1_i1	440	22.691	-3.88182	0.64685	-6.00111	1.95974e-09	3.037e-07	39	12	94	0	0	0	48.3333	0
TR55205_c2_g1_i1	5391	148.989	-3.87903	0.399663	-9.70576	2.84956e-22	2.48899e-19	179	212	449	21	18	11	280	16.6667
TR33252_c1_g1_i1	386	31.7733	-3.87549	0.622901	-6.22167	4.91882e-10	8.53405e-08	76	55	26	2	1	0	52.3333	1

## Sheet: B-Exclusion of Proteome hits
Transcripts that are present in the differential Proteome (highlighted in red) were excluded
Gene	Size	baseMean	log2FoldChange	lfcSE	stat	pvalue	padj	PlD1	PlD2	PlD3	PlS1	PlS2	PlS3	average PlD	average PLS	ind differential Proteome?
TR66377_c0_g1_i1	519	364.663	-6.43185	0.559046	-11.5051	1.24406e-30	2.89772e-27	1012	267	735	2	3	0	671.333	1.66667	Yes
TR60694_c11_g2_i2	1579	680.632	-6.35056	0.381442	-16.6488	3.08687e-62	4.74545e-57	968	1103	1794	15	19	5	1288.33	13	Yes
TR57916_c3_g1_i1	1274	382.779	-6.34767	0.418692	-15.1607	6.43638e-52	1.41352e-47	571	659	901	9	10	1	710.333	6.66667	Yes
TR45653_c0_g2_i3	571	1359.82	-6.26641	0.55595	-11.2715	1.81374e-29	3.57469e-26	786	2988	4149	6	8	8	2641	7.33333	Yes
TR46788_c0_g1_i1	914	703.291	-6.25244	0.510609	-12.2451	1.7856e-34	6.23864e-31	1732	657	1513	5	12	4	1300.67	7	Yes
TR47971_c0_g1_i1	1763	1472.35	-6.24337	0.550335	-11.3447	7.88089e-30	1.6372e-26	4301	883	2938	17	20	2	2707.33	13	Yes
TR51354_c0_g1_i3	3097	680.287	-6.21943	0.500979	-12.4145	2.17918e-35	8.37513e-32	1564	578	1748	6	13	4	1296.67	7.66667	Yes
TR53659_c4_g1_i1	1400	473.893	-6.04365	0.442106	-13.6701	1.5314e-42	1.56948e-38	954	445	1355	11	9	6	918	8.66667	Yes
TR61675_c0_g1_i1	335	250.098	-5.94545	0.560804	-10.6017	2.92722e-26	3.98231e-23	196	538	697	0	2	2	477	1.33333	Yes
TR40666_c0_g1_i3	491	612.321	-5.92453	0.564275	-10.4994	8.69693e-26	1.10494e-22	308	819	2876	7	3	4	1334.33	4.66667	Yes
TR37688_c0_g1_i1	676	741.382	-5.91837	0.471712	-12.5466	4.15135e-36	1.72483e-32	1418	1119	1498	14	27	3	1345	14.6667	Yes
TR44437_c1_g2_i1	2073	421.846	-5.81646	0.48546	-11.9813	4.45048e-33	1.31572e-29	370	963	999	13	11	2	777.333	8.66667	Yes
TR18066_c0_g1_i1	404	428.384	-5.45205	0.593537	-9.18569	4.08881e-20	2.63001e-17	298	917	1264	0	5	3	826.333	2.66667	Yes
TR12595_c0_g1_i1	478	84.4177	-5.4384	0.567715	-9.57946	9.75524e-22	7.77033e-19	145	67	307	1	0	1	173	0.666667	Yes
TR55331_c1_g1_i1	1656	485.158	-5.31294	0.499476	-10.637	2.00413e-26	2.80086e-23	767	1008	742	9	16	9	839	11.3333	Yes
TR55893_c4_g1_i1	2958	2292.48	-5.22641	0.459331	-11.3783	5.36278e-30	1.14503e-26	5160	1909	5966	95	67	55	4345	72.3333	Yes
TR44666_c0_g1_i2	1692	1122.64	-5.14313	0.632637	-8.12966	4.30485e-16	1.68393e-13	2442	1137	2824	0	11	0	2134.33	3.66667	Yes
TR43200_c3_g1_i5	1271	319.48	-5.11603	0.571716	-8.94855	3.60171e-19	2.05071e-16	364	205	1548	4	11	2	705.667	5.66667	Yes
TR59872_c1_g1_i1	6845	714.65	-5.06397	0.460113	-11.0059	3.57803e-28	6.04452e-25	750	1547	1586	65	16	14	1294.33	31.6667	Yes
TR61675_c4_g1_i1	836	3513.4	-4.98826	0.632548	-7.88598	3.12079e-15	1.10037e-12	2255	8741	8559	2	40	7	6518.33	16.3333	Yes
TR52701_c2_g1_i3	2377	605.926	-4.8853	0.505219	-9.66966	4.05718e-22	3.44591e-19	851	397	2613	24	26	14	1287	21.3333	Yes
TR56213_c5_g2_i1	1765	312.435	-4.88272	0.449358	-10.866	1.67412e-27	2.68085e-24	493	277	1121	20	22	5	630.333	15.6667	Yes
TR56386_c1_g5_i1	3157	173.368	-4.79357	0.513582	-9.33361	1.02327e-20	7.21596e-18	424	125	427	7	8	4	325.333	6.33333	Yes
TR61832_c111_g1_i1	403	822.958	-4.754	0.633016	-7.51008	5.90891e-14	1.77071e-11	501	2143	1874	0	10	4	1506	4.66667	Yes
TR52215_c0_g3_i6	1680	306.89	-4.60553	0.550983	-8.35874	6.339e-17	2.70693e-14	302	173	1589	16	12	6	688	11.3333	Yes
TR63654_c4_g1_i1	5455	1449.51	-4.52212	0.529606	-8.53865	1.35798e-17	6.30701e-15	1483	1127	6817	53	105	32	3142.33	63.3333	Yes
TR52690_c7_g1_i5	1949	134.208	-4.43925	0.549304	-8.08159	6.39263e-16	2.45072e-13	165	120	560	5	12	1	281.667	6	Yes
TR58202_c1_g1_i1	1929	4226.65	-4.42751	0.560919	-7.89332	2.94256e-15	1.0463e-12	3782	4136	19335	88	312	82	9084.33	160.667	Yes
TR42843_c2_g1_i2	544	13171	-4.40748	0.646221	-6.82039	9.07958e-12	2.04065e-09	26691	13156	36541	4	163	52	25462.7	73	Yes
TR63383_c2_g1_i1	5335	2026.27	-4.39736	0.512195	-8.58531	9.05915e-18	4.28512e-15	3680	966	7878	136	166	47	4174.67	116.333	Yes
TR61622_c8_g1_i2	4243	2886.52	-4.34276	0.51971	-8.35611	NA	NA	2240	2325	14516	192	225	75	6360.33	164	Yes
TR53166_c3_g1_i1	2141	1362.53	-4.20866	0.648482	-6.49002	8.58244e-11	1.6701e-08	1374	3250	2722	4	36	0	2448.67	13.3333	Yes
TR50813_c1_g1_i3	4258	163.476	-4.12769	0.598025	-6.9022	5.12022e-12	1.18902e-09	231	46	811	9	5	4	362.667	6	Yes
TR51062_c0_g1_i1	2146	758.017	-4.02874	0.607241	-6.6345	3.25598e-11	6.79161e-09	1442	1028	1696	4	58	15	1388.67	25.6667	Yes
TR35634_c1_g1_i1	612	31412.4	-4.00287	0.656782	-6.09467	1.09661e-09	1.77081e-07	62434	44081	66716	6	452	65	57743.7	174.333	Yes
TR59758_c0_g2_i1	4805	223.011	-3.97582	0.61105	-6.50653	7.69051e-11	1.51378e-08	93	742	270	12	15	2	368.333	9.66667	Yes
TR72646_c0_g1_i1	1126	1101.14	-6.6091	0.544759	-12.1322	7.13466e-34	2.43736e-30	3151	757	2143	8	11	1	2017	6.66667	Yes
TR45559_c2_g1_i1	1202	1344.2	-7.82892	0.496734	-15.7608	5.78989e-56	2.2252e-51	3184	1038	3526	7	4	1	2582.67	4	No
TR48333_c9_g2_i1	338	184.325	-7.06683	0.513053	-13.7741	3.65013e-43	4.0081e-39	288	285	476	0	0	1	349.667	0.333333	No
TR63496_c3_g1_i1	762	508.686	-6.94714	0.43142	-16.103	2.43119e-58	1.86873e-53	661	809	1490	9	7	0	986.667	5.33333	No
TR50390_c1_g1_i1	2947	2310.29	-6.94053	0.47217	-14.6992	6.51858e-49	1.25263e-44	4594	2373	6432	16	34	6	4466.33	18.6667	No
TR44022_c0_g1_i2	2618	819.637	-6.90537	0.451411	-15.2973	7.9674e-53	2.29734e-48	1362	1502	1554	10	13	1	1472.67	8	No
TR21338_c0_g1_i1	677	1358.71	-6.77811	0.546596	-12.4006	2.5942e-35	9.72697e-32	3819	960	2717	7	12	1	2498.67	6.66667	No
TR47434_c0_g1_i4	1099	2106.44	-6.77481	0.482302	-14.0468	8.05684e-45	1.03215e-40	1757	3207	8043	18	17	13	4335.67	16	No
TR22757_c0_g1_i2	459	371.592	-6.61066	0.568052	-11.6374	2.65963e-31	6.5946e-28	1050	254	752	2	1	0	685.333	1	No
TR88093_c0_g1_i1	332	585.244	-6.50644	0.558426	-11.6514	2.25735e-31	5.7837e-28	459	1144	1842	0	4	2	1148.33	2	No
TR85750_c0_g1_i1	1115	176.897	-6.50402	0.575067	-11.31	1.17061e-29	2.33711e-26	364	132	565	0	0	0	353.667	0	No
TR19592_c0_g1_i1	350	240.017	-6.3897	0.551179	-11.5928	4.48277e-31	1.07678e-27	217	466	714	0	3	0	465.667	1	No
TR51821_c0_g2_i4	1944	104.212	-6.36365	0.533524	-11.9276	8.50062e-33	2.42e-29	177	160	248	0	1	0	195	0.333333	No
TR58231_c4_g1_i1	3313	610.126	-6.35496	0.559939	-11.3494	7.46912e-30	1.57292e-26	1178	499	1988	0	4	3	1221.67	2.33333	No
TR53164_c1_g1_i3	432	1515.52	-6.346	0.55593	-11.4151	3.51447e-30	7.60956e-27	1990	2511	4232	2	18	5	2911	8.33333	No
TR43175_c5_g1_i1	270	114.088	-6.30224	0.569236	-11.0714	1.72659e-28	3.0509e-25	256	119	269	0	0	0	214.667	0	No
TR84675_c0_g1_i1	237	133.832	-6.29147	0.549252	-11.4546	2.22959e-30	4.96747e-27	297	141	316	0	0	1	251.333	0.333333	No
TR54729_c6_g1_i1	1631	191.132	-6.24505	0.536139	-11.6482	2.34403e-31	5.90735e-28	231	225	728	1	0	2	394.667	1	No
TR63137_c0_g2_i4	3903	412.964	-6.20079	0.429149	-14.449	2.54307e-47	3.90946e-43	455	796	1085	12	8	3	778.667	7.66667	No
TR12735_c0_g1_i2	358	779.496	-6.19925	0.592649	-10.4602	1.31525e-25	1.64385e-22	463	2061	1750	0	3	2	1424.67	1.66667	No
TR51577_c1_g1_i1	3264	194.171	-6.1438	0.487693	-12.5977	2.17449e-36	9.28566e-33	354	277	453	1	5	1	361.333	2.33333	No
TR43175_c3_g1_i2	1553	1782.29	-6.13233	0.586613	-10.4538	1.40771e-25	1.73972e-22	4850	1428	3527	2	16	4	3268.33	7.33333	No
TR92977_c0_g1_i1	442	359.109	-6.07245	0.573764	-10.5835	3.55243e-26	4.74883e-23	1030	213	755	1	3	1	666	1.66667	No
TR53793_c0_g1_i1	1929	180.159	-6.0615	0.55317	-10.9578	6.09921e-28	1.00821e-24	382	124	571	1	1	1	359	1	No
TR44022_c0_g1_i1	2723	831.316	-6.04663	0.514808	-11.7454	7.45565e-32	1.97613e-28	1179	1679	1624	7	22	3	1494	10.6667	No
TR49183_c0_g1_i1	2595	1245.62	-6.03349	0.568855	-10.6064	2.78356e-26	3.82069e-23	3330	628	3209	5	10	7	2389	7.33333	No
TR45264_c0_g1_i1	1582	1052.92	-6.01459	0.587606	-10.2357	1.37141e-24	1.50591e-21	3017	627	2215	2	11	2	1953	5	No
TR54798_c1_g1_i1	397	593.92	-5.99371	0.561217	-10.6798	1.26481e-26	1.83433e-23	1006	907	1417	1	12	1	1110	4.66667	No
TR51608_c1_g1_i1	233	166.429	-5.98994	0.496959	-12.0532	1.86565e-33	5.85321e-30	334	230	349	1	3	2	304.333	2	No
TR15315_c0_g2_i1	255	78.4511	-5.92557	0.544172	-10.8891	1.29854e-27	2.12366e-24	139	97	217	0	0	1	151	0.333333	No
TR33702_c0_g1_i4	859	376.018	-5.91634	0.551982	-10.7183	8.34876e-27	1.23409e-23	723	440	990	0	7	2	717.667	3	No
TR28416_c0_g1_i1	939	80.7394	-5.84279	0.55198	-10.5851	3.49255e-26	4.70973e-23	156	124	159	0	0	1	146.333	0.333333	No
TR63439_c3_g1_i2	628	382.265	-5.79248	0.503266	-11.5098	1.17802e-30	2.7861e-27	463	668	1057	3	12	3	729.333	6	No
TR55893_c5_g1_i1	2285	116.425	-5.7368	0.482313	-11.8943	1.26652e-32	3.54003e-29	186	145	352	4	3	0	227.667	2.33333	No
TR10411_c0_g1_i1	378	76.8193	-5.71831	0.588236	-9.72112	2.45074e-22	2.16524e-19	148	63	252	0	0	0	154.333	0	No
TR26712_c0_g1_i2	786	124.645	-5.69566	0.525045	-10.8479	2.03963e-27	3.1672e-24	257	109	363	2	2	1	243	1.66667	No
TR54805_c3_g1_i1	895	170.64	-5.67775	0.540531	-10.504	8.27824e-26	1.06051e-22	143	323	536	1	4	1	334	2	No
TR46380_c0_g1_i1	1029	99.2295	-5.67068	0.514082	-11.0307	2.71772e-28	4.64217e-25	159	161	232	0	3	1	184	1.33333	No
TR55354_c3_g2_i3	3229	104.474	-5.65962	0.541417	-10.4533	1.41459e-25	1.73972e-22	115	149	369	0	2	1	211	1	No
TR44994_c0_g1_i1	764	192.949	-5.65889	0.526254	-10.7532	5.72694e-27	8.6314e-24	479	181	404	2	4	2	354.667	2.66667	No
TR51993_c7_g7_i2	634	147.245	-5.65036	0.466987	-12.0996	1.0612e-33	3.47103e-30	231	190	437	3	6	1	286	3.33333	No
TR52271_c1_g1_i1	3251	49.6478	-5.64297	0.574109	-9.82908	8.43854e-23	7.72177e-20	82	72	130	0	0	0	94.6667	0	No
TR9040_c0_g1_i1	241	111.239	-5.58028	0.577456	-9.66357	4.30611e-22	3.63725e-19	268	86	283	0	2	0	212.333	0.666667	No
TR61675_c11_g1_i1	233	473.258	-5.56894	0.59199	-9.40716	5.09706e-21	3.73129e-18	522	694	1645	0	9	1	953.667	3.33333	No
TR69344_c0_g1_i1	419	143.373	-5.54004	0.596999	-9.27981	1.69779e-20	1.16e-17	371	75	386	0	0	1	277.333	0.333333	No
TR55205_c0_g1_i1	378	65.2538	-5.48801	0.531876	-10.3182	5.83002e-25	6.68843e-22	105	91	180	3	0	0	125.333	1	No
TR53674_c2_g2_i3	2310	1338.16	-5.47404	0.522479	-10.4771	1.10109e-25	1.38746e-22	2205	1257	4632	15	28	22	2698	21.6667	No
TR39838_c1_g1_i2	2978	196.56	-5.44493	0.41721	-13.0508	6.28699e-39	4.02708e-35	350	281	460	15	5	2	363.667	7.33333	No
TR47256_c0_g1_i2	1192	74.2907	-5.42926	0.58398	-9.297	1.44464e-20	9.95894e-18	147	56	245	0	1	0	149.333	0.333333	No
TR57379_c7_g9_i1	665	132.807	-5.41105	0.520121	-10.4035	2.39115e-25	2.82763e-22	137	192	475	3	1	3	268	2.33333	No
TR54613_c0_g1_i2	3399	84.3485	-5.40703	0.497914	-10.8594	1.7997e-27	2.85225e-24	132	106	257	3	3	0	165	2	No
TR57704_c13_g1_i1	1516	169.627	-5.38942	0.539201	-9.9952	1.59968e-23	1.58503e-20	454	134	344	5	2	2	310.667	3	No
TR39619_c0_g1_i1	1304	312.722	-5.36629	0.614636	-8.73084	2.52786e-18	1.28254e-15	963	176	565	0	0	2	568	0.666667	No
TR52999_c0_g1_i1	2400	93.1537	-5.34722	0.485992	-11.0027	3.70874e-28	6.19723e-25	160	109	271	3	2	2	180	2.33333	No
TR88287_c0_g1_i1	231	430.146	-5.32067	0.607489	-8.75846	1.9793e-18	1.02796e-15	196	1339	701	2	6	1	745.333	3	No
TR53166_c7_g1_i1	481	131.606	-5.26026	0.580421	-9.06283	1.27111e-19	7.75071e-17	136	101	634	1	2	1	290.333	1.33333	No
TR58797_c0_g2_i1	424	575.657	-5.2598	0.585376	-8.98533	2.57966e-19	1.50216e-16	1323	213	1968	5	14	3	1168	7.33333	No
TR42928_c1_g1_i1	271	38.5902	-5.25115	0.589154	-8.91303	4.96576e-19	2.76589e-16	61	67	86	0	0	0	71.3333	0	No
TR19090_c0_g1_i1	249	286.356	-5.2484	0.505612	-10.3803	3.04849e-25	3.57744e-22	756	229	584	12	6	5	523	7.66667	No
TR54805_c3_g2_i1	838	81.5528	-5.23523	0.600441	-8.71897	2.80738e-18	1.40579e-15	50	173	256	0	1	0	159.667	0.333333	No
TR50595_c1_g1_i1	390	716.789	-5.19203	0.548193	-9.47118	2.76698e-21	2.10578e-18	992	325	3411	19	15	10	1576	14.6667	No
TR38699_c0_g1_i1	1652	327.7	-5.15959	0.38056	-13.5579	7.11398e-42	6.07573e-38	490	375	1071	25	16	7	645.333	16	No
TR21386_c0_g1_i1	299	75.7792	-5.1526	0.61693	-8.35199	6.71208e-17	2.84256e-14	198	42	198	0	0	0	146	0	No
TR48571_c0_g1_i1	1358	6299.73	-5.14654	0.626711	-8.21198	2.17574e-16	8.75595e-14	8637	9917	17931	3	77	13	12161.7	31	No
TR53094_c0_g1_i4	1107	4100.17	-5.13886	0.581532	-8.83676	9.85335e-19	5.31493e-16	5201	3885	16774	22	139	29	8620	63.3333	No
TR63658_c0_g1_i1	3864	583.226	-5.13845	0.56601	-9.07837	1.10213e-19	6.75021e-17	1829	261	1091	20	16	3	1060.33	13	No
TR60626_c0_g2_i1	427	378.934	-5.13312	0.475667	-10.7914	3.77863e-27	5.75137e-24	517	776	728	13	24	4	673.667	13.6667	No
TR31115_c0_g2_i1	417	53.8053	-5.12642	0.552739	-9.27457	1.78341e-20	1.20777e-17	108	68	125	3	0	0	100.333	1	No
TR35034_c0_g1_i1	408	81.9542	-5.12212	0.59274	-8.64143	5.55131e-18	2.71784e-15	182	53	252	0	2	0	162.333	0.666667	No
TR86965_c0_g1_i1	449	95.757	-5.12134	0.594463	-8.61506	6.99027e-18	3.35817e-15	281	98	117	2	1	0	165.333	1	No
TR59270_c1_g1_i1	977	551.212	-5.11425	0.583537	-8.76422	1.88071e-18	9.80075e-16	1462	582	883	2	11	7	975.667	6.66667	No
TR54632_c3_g1_i2	2252	93.3058	-5.11288	0.521122	-9.81129	1.00671e-22	9.10366e-20	92	159	298	6	1	1	183	2.66667	No
TR46788_c0_g2_i1	902	137.212	-5.11108	0.566457	-9.0229	1.83181e-19	1.08309e-16	349	91	339	1	3	2	259.667	2	No
TR40000_c0_g1_i1	1232	58.8065	-5.10747	0.593846	-8.60066	7.92575e-18	3.77221e-15	125	102	77	0	1	0	101.333	0.333333	No
TR61660_c0_g3_i2	1205	58.3444	-5.06049	0.53579	-9.44491	3.55724e-21	2.66758e-18	70	101	163	3	0	1	111.333	1.33333	No
TR58946_c4_g2_i2	1934	516.905	-5.05968	0.510767	-9.90605	3.91817e-23	3.69116e-20	1307	575	859	30	27	2	913.667	19.6667	No
TR47514_c0_g1_i1	1639	560.408	-5.04525	0.544933	-9.25848	2.07362e-20	1.38599e-17	850	268	2511	16	13	10	1209.67	13	No
TR45590_c0_g1_i1	3483	151.558	-5.03333	0.46386	-10.851	1.97306e-27	3.09508e-24	248	198	419	4	10	3	288.333	5.66667	No
TR53156_c5_g1_i1	2325	2025.8	-5.02098	0.490407	-10.2384	1.33445e-24	1.47587e-21	3572	2835	4864	41	95	49	3757	61.6667	No
TR57783_c0_g1_i1	3025	488.824	-5.02071	0.354674	-14.1559	1.71829e-45	2.40139e-41	899	661	1129	49	34	7	896.333	30	No
TR54595_c0_g1_i2	2871	104.607	-5.018	0.58298	-8.6075	7.46716e-18	3.5761e-15	283	63	244	2	3	0	196.667	1.66667	No
TR19017_c0_g1_i1	579	52.621	-5.01281	0.614075	-8.16319	3.26285e-16	1.29948e-13	95	112	61	0	0	0	89.3333	0	No
TR58775_c0_g1_i6	3179	6569.63	-4.99885	0.541263	-9.23552	2.57041e-20	1.70323e-17	8244	5209	28580	102	269	109	14011	160	No
TR56347_c1_g1_i2	621	29.8969	-4.97372	0.596808	-8.33386	7.82485e-17	3.28665e-14	51	42	78	0	0	0	57	0	No
TR40178_c0_g1_i1	1106	167.046	-4.97191	0.494373	-10.057	8.55736e-24	8.65476e-21	401	162	351	6	7	4	304.667	5.66667	No
TR58106_c0_g1_i2	622	50.249	-4.96765	0.583196	-8.51798	1.62366e-17	7.4509e-15	45	99	147	2	0	0	97	0.666667	No
TR39160_c0_g1_i1	572	350.366	-4.96182	0.420841	-11.7902	4.38306e-32	1.20323e-28	700	565	560	27	22	6	608.333	18.3333	No
TR52006_c0_g1_i2	1536	37.8937	-4.9562	0.555297	-8.92532	4.4442e-19	2.50259e-16	60	56	100	1	1	0	72	0.666667	No
TR60635_c7_g3_i1	1385	85.9334	-4.95119	0.5793	-8.54685	1.26499e-17	5.89292e-15	166	47	318	2	1	1	177	1.33333	No
TR57663_c0_g1_i3	2460	61.2023	-4.94859	0.544717	-9.08471	1.03978e-19	6.39379e-17	63	118	168	4	1	0	116.333	1.66667	No
TR53225_c1_g1_i1	779	84.7398	-4.94298	0.513191	-9.63186	5.86563e-22	4.87418e-19	95	130	275	2	5	1	166.667	2.66667	No
TR50865_c8_g1_i1	239	88.5257	-4.88637	0.621335	-7.86431	3.71145e-15	1.29968e-12	133	233	67	0	1	0	144.333	0.333333	No
TR28416_c0_g2_i1	686	99.252	-4.88264	0.559722	-8.72333	2.70143e-18	1.36161e-15	118	249	143	4	4	0	170	2.66667	No
TR13060_c0_g1_i1	314	137.141	-4.87237	0.470792	-10.3493	4.21559e-25	4.90956e-22	219	243	275	7	11	1	245.667	6.33333	No
TR45559_c0_g1_i1	317	477.087	-4.86847	0.635029	-7.66654	NA	NA	1847	190	375	4	4	0	804	2.66667	No
TR57531_c1_g1_i3	1713	48.0436	-4.86823	0.530921	-9.16941	4.75636e-20	3.00904e-17	71	60	152	2	1	1	94.3333	1.33333	No
TR32455_c1_g1_i1	284	153.942	-4.8587	0.638585	-7.60854	2.77216e-14	8.71501e-12	429	39	440	0	0	0	302.667	0	No
TR53612_c1_g1_i1	2145	73.6486	-4.84791	0.522461	-9.27899	1.7109e-20	1.16379e-17	97	102	232	1	2	3	143.667	2	No
TR49358_c0_g2_i1	1291	86.9389	-4.84408	0.612715	-7.90592	2.65954e-15	9.55259e-13	254	53	172	0	2	0	159.667	0.666667	No
TR45819_c0_g1_i1	1090	210.282	-4.8386	0.524675	-9.2221	2.91345e-20	1.92225e-17	536	220	366	21	6	1	374	9.33333	No
TR53584_c8_g2_i2	1622	252.353	-4.83848	0.579125	-8.35481	6.55368e-17	2.78314e-14	307	140	1225	3	7	4	557.333	4.66667	No
TR10781_c0_g2_i1	442	150.216	-4.83403	0.568846	-8.49795	1.92972e-17	8.75091e-15	215	359	187	4	8	0	253.667	4	No
TR62474_c4_g1_i1	670	94.7809	-4.83137	0.619078	-7.80414	NA	NA	76	65	508	0	0	1	216.333	0.333333	No
TR55768_c2_g1_i1	2596	30.8311	-4.82881	0.607336	-7.95079	1.85319e-15	6.79929e-13	33	54	94	0	0	0	60.3333	0	No
TR92210_c0_g1_i1	361	81.9479	-4.82564	0.502202	-9.60896	7.32871e-22	5.9297e-19	168	119	149	3	4	2	145.333	3	No
TR62666_c5_g4_i1	1334	259.761	-4.82418	0.371698	-12.9787	1.61509e-38	9.54953e-35	457	291	735	27	18	6	494.333	17	No
TR5698_c0_g1_i1	422	173.097	-4.8229	0.558177	-8.64045	5.59936e-18	2.72402e-15	248	357	313	2	11	1	306	4.66667	No
TR60626_c12_g2_i4	1895	790.252	-4.81498	0.508647	-9.46625	2.90062e-21	2.19661e-18	1147	1159	2208	106	20	5	1504.67	43.6667	No
TR71153_c0_g1_i1	254	39.7381	-4.8133	0.562049	-8.56385	1.09163e-17	5.11637e-15	71	45	114	0	1	1	76.6667	0.666667	No
TR64075_c9_g3_i7	1913	85.0179	-4.8096	0.632968	-7.59849	2.99603e-14	9.32346e-12	273	43	145	0	0	0	153.667	0	No
TR52157_c6_g1_i4	2617	185.808	-4.79999	0.544753	-8.81132	1.23676e-18	6.57881e-16	190	138	894	9	4	4	407.333	5.66667	No
TR56347_c5_g2_i6	874	279.269	-4.79809	0.450117	-10.6597	1.57179e-26	2.23733e-23	574	386	528	15	12	11	496	12.6667	No
TR53225_c1_g1_i3	584	85.9899	-4.77768	0.552031	-8.65473	4.94081e-18	2.44228e-15	125	95	297	0	4	2	172.333	2	No
TR55893_c6_g1_i1	258	97.394	-4.76993	0.546046	-8.73539	2.42809e-18	1.23599e-15	236	81	226	4	1	3	181	2.66667	No
TR60635_c7_g2_i3	1798	1832.59	-4.76116	0.519175	-9.17062	4.70317e-20	2.98768e-17	2255	1570	7770	54	130	29	3865	71	No
TR56357_c3_g1_i1	398	114.297	-4.7581	0.615927	-7.7251	1.11767e-14	3.64797e-12	103	55	635	2	2	0	264.333	1.33333	No
TR49439_c0_g1_i1	1077	150.512	-4.75544	0.396999	-11.9785	4.60819e-33	1.33664e-29	247	185	427	14	12	3	286.333	9.66667	No
TR50810_c0_g1_i1	430	90.5549	-4.75087	0.609822	-7.7906	6.66942e-15	2.24352e-12	77	86	435	0	3	0	199.333	1	No
TR63654_c3_g2_i1	326	67.1039	-4.74348	0.594085	-7.98452	1.41074e-15	5.25116e-13	126	48	235	0	3	0	136.333	1	No
TR63649_c1_g1_i4	5087	239.455	-4.73308	0.479407	-9.87278	5.46297e-23	5.08983e-20	242	411	732	12	21	3	461.667	12	No
TR55242_c2_g1_i5	728	304.22	-4.73298	0.575198	-8.22844	1.89664e-16	7.73398e-14	485	249	1140	2	15	4	624.667	7	No
TR8040_c0_g2_i1	644	666.464	-4.72857	0.623232	-7.58717	3.2697e-14	1.00934e-11	278	1259	2566	1	10	6	1367.67	5.66667	No
TR58775_c0_g1_i3	4320	6952.72	-4.72502	0.558396	-8.46177	2.63344e-17	1.17686e-14	8439	5514	30630	104	293	148	14861	181.667	No
TR9917_c0_g1_i1	292	31.262	-4.72226	0.592833	-7.96559	1.64442e-15	6.04778e-13	60	32	91	1	0	0	61	0.333333	No
TR54246_c3_g1_i1	1015	771.382	-4.71291	0.361564	-13.0348	7.76051e-39	4.77209e-35	810	1390	2139	87	62	20	1446.33	56.3333	No
TR21048_c0_g1_i1	442	93.7701	-4.70001	0.564178	-8.33072	8.03504e-17	3.36574e-14	180	131	204	0	6	1	171.667	2.33333	No
TR52942_c1_g1_i1	779	398.983	-4.69692	0.583323	-8.052	8.14507e-16	3.10705e-13	834	346	1134	3	23	3	771.333	9.66667	No
TR54576_c8_g4_i1	378	75.1639	-4.6918	0.531096	-8.83419	1.00824e-18	5.41949e-16	88	86	290	4	5	0	154.667	3	No
TR857_c0_g1_i1	291	86.1093	-4.68165	0.520863	-8.98826	2.51175e-19	1.46818e-16	184	82	221	8	1	2	162.333	3.66667	No
TR59783_c24_g7_i1	367	3200.71	-4.68107	0.624613	-7.49435	6.6629e-14	1.98505e-11	5366	1717	13306	6	61	27	6796.33	31.3333	No
TR37195_c0_g1_i2	536	1416.72	-4.68071	0.639956	-7.31411	2.59091e-13	7.138e-11	1596	2355	4385	0	21	2	2778.67	7.66667	No
TR87732_c0_g1_i1	330	419.201	-4.67855	0.570885	-8.19527	2.50039e-16	1.00362e-13	1002	198	1272	39	9	2	824	16.6667	No
TR61595_c0_g1_i4	4295	54.4227	-4.67848	0.57619	-8.11969	4.67395e-16	1.81446e-13	49	116	140	0	2	1	101.667	1	No
TR56213_c6_g1_i1	279	82.4085	-4.67316	0.544569	-8.5814	9.37275e-18	4.41985e-15	111	127	234	0	5	2	157.333	2.33333	No
TR55242_c2_g1_i1	462	124.645	-4.6487	0.594674	-7.81721	5.4007e-15	1.83278e-12	210	79	491	0	4	2	260	2	No
TR61200_c2_g2_i2	555	81.428	-4.64567	0.58517	-7.93901	2.03807e-15	7.44212e-13	201	61	197	0	2	2	153	1.33333	No
TR10681_c0_g2_i1	1315	187.845	-4.64526	0.616413	-7.53595	4.84793e-14	1.46419e-11	410	264	333	0	8	0	335.667	2.66667	No
TR18138_c0_g1_i1	237	110.474	-4.64302	0.617325	-7.5212	5.42764e-14	1.63286e-11	328	47	244	0	2	1	206.333	1	No
TR33564_c0_g1_i2	612	925.127	-4.6297	0.56977	-8.12555	4.45332e-16	1.73759e-13	975	719	4348	13	43	18	2014	24.6667	No
TR55163_c2_g1_i1	3917	956.333	-4.61654	0.55242	-8.35693	6.43702e-17	2.74117e-14	1559	1605	2036	33	82	4	1733.33	39.6667	No
TR61595_c0_g1_i1	4307	31.5869	-4.61644	0.596727	-7.73626	1.02381e-14	3.38474e-12	33	63	83	0	1	0	59.6667	0.333333	No
TR58164_c0_g1_i2	645	907.574	-4.60536	0.583325	-7.89501	2.90298e-15	1.03544e-12	889	591	4590	13	27	20	2023.33	20	No
TR56069_c3_g1_i1	294	59.2727	-4.60527	0.589786	-7.80838	5.79292e-15	1.96155e-12	107	34	229	2	2	0	123.333	1.33333	No
TR52157_c6_g1_i3	1283	153.811	-4.60408	0.484141	-9.50979	1.91045e-21	1.47585e-18	268	165	454	5	10	6	295.667	7	No
TR59655_c1_g1_i3	3606	53.0596	-4.59974	0.571597	-8.04716	8.47346e-16	3.22432e-13	105	64	129	0	4	0	99.3333	1.33333	No
TR61832_c81_g1_i1	960	1813.2	-4.58771	0.641712	-7.14917	8.73045e-13	2.2519e-10	1562	3318	5867	0	22	6	3582.33	9.33333	No
TR8147_c0_g2_i1	793	56.5151	-4.58732	0.606978	-7.55763	NA	NA	161	48	94	3	0	0	101	1	No
TR59877_c0_g1_i1	3444	77.9535	-4.58457	0.529458	-8.65898	4.7601e-18	2.36055e-15	94	106	262	1	4	3	154	2.66667	No
TR64046_c1_g1_i1	1229	1581.83	-4.58194	0.578503	-7.92034	2.36865e-15	8.5477e-13	1612	1295	7415	19	82	26	3440.67	42.3333	No
TR53291_c2_g3_i1	1028	86.6113	-4.58089	0.584137	-7.84214	4.42928e-15	1.52671e-12	192	108	171	9	0	0	157	3	No
TR54336_c2_g1_i3	2225	126.202	-4.57932	0.515331	-8.88619	6.32418e-19	3.48465e-16	137	173	448	4	11	2	252.667	5.66667	No
TR61061_c0_g1_i1	3164	95.844	-4.55851	0.554364	-8.22296	1.98535e-16	8.05297e-14	161	149	216	0	5	3	175.333	2.66667	No
TR60477_c5_g5_i1	525	56.7925	-4.53925	0.606767	-7.48104	7.37347e-14	2.18405e-11	102	129	50	2	1	0	93.6667	1	No
TR26712_c0_g1_i1	835	137.613	-4.52734	0.619631	-7.30651	2.74167e-13	7.52638e-11	126	344	266	0	6	0	245.333	2	No
TR20028_c0_g1_i1	2108	81.173	-4.52657	0.558598	-8.10344	5.34249e-16	2.06357e-13	176	73	213	1	6	1	154	2.66667	No
TR63654_c3_g1_i1	344	142.181	-4.52068	0.57744	-7.82883	4.92447e-15	1.68231e-12	158	134	614	2	10	1	302	4.33333	No
TR76218_c0_g1_i1	321	38.7787	-4.5169	0.630331	-7.16591	7.7272e-13	2.00321e-10	90	21	121	0	0	0	77.3333	0	No
TR55071_c0_g1_i2	1950	53.9217	-4.50996	0.546551	-8.25167	1.56193e-16	6.4031e-14	94	86	111	0	3	2	97	1.66667	No
TR52177_c1_g1_i2	1926	135.6	-4.50569	0.49903	-9.02889	1.73419e-19	1.03332e-16	303	147	290	20	4	2	246.667	8.66667	No
TR54410_c3_g1_i1	301	123.98	-4.50213	0.468334	-9.61307	7.04177e-22	5.74282e-19	263	135	283	16	4	4	227	8	No
TR17717_c0_g1_i1	1236	662.646	-4.4858	0.590625	-7.595	3.07781e-14	9.55863e-12	634	325	3563	12	22	14	1507.33	16	No
TR52157_c6_g1_i6	1981	183.75	-4.48134	0.520685	-8.60663	7.52403e-18	3.59214e-15	271	147	715	9	6	8	377.667	7.66667	No
TR54729_c8_g5_i1	1134	114.772	-4.4792	0.560401	-7.99286	1.31847e-15	4.9436e-13	80	120	551	9	3	2	250.333	4.66667	No
TR53612_c0_g1_i2	2206	45.7774	-4.47723	0.57014	-7.85286	4.0667e-15	1.40805e-12	73	58	135	0	4	0	88.6667	1.33333	No
TR77633_c0_g1_i1	555	277.378	-4.47349	0.642173	-6.96618	NA	NA	121	162	1707	0	3	1	663.333	1.33333	No
TR35034_c0_g2_i2	630	36.3769	-4.47018	0.631037	-7.08386	1.40197e-12	3.52735e-10	82	20	117	0	0	0	73	0	No
TR39619_c1_g1_i1	1260	117.457	-4.46527	0.62801	-7.11019	1.15884e-12	2.94947e-10	338	59	262	0	4	0	219.667	1.33333	No
TR60626_c12_g2_i1	441	160.513	-4.46348	0.43781	-10.195	2.08703e-24	2.24363e-21	234	213	475	27	12	1	307.333	13.3333	No
TR44574_c0_g1_i1	1184	4119.56	-4.45258	0.558178	-7.97698	NA	NA	4136	3929	18282	85	317	74	8782.33	158.667	No
TR37444_c0_g2_i1	367	21.7557	-4.45144	0.617966	-7.20338	5.87361e-13	1.5488e-10	27	32	71	0	0	0	43.3333	0	No
TR49934_c0_g1_i1	606	138.159	-4.44844	0.580266	-7.66621	1.77159e-14	5.73362e-12	159	136	576	1	9	2	290.333	4	No
TR61635_c8_g5_i1	812	271.451	-4.44372	0.391814	-11.3414	8.18216e-30	1.67713e-26	507	297	718	33	30	6	507.333	23	No
TR34896_c0_g1_i1	669	246.071	-4.43854	0.618101	-7.18093	6.92408e-13	1.81027e-10	322	177	1088	0	8	3	529	3.66667	No
TR49828_c1_g1_i1	1031	1955.5	-4.42813	0.4378	-10.1145	4.76388e-24	5.0161e-21	4017	2091	4684	378	101	42	3597.33	173.667	No
TR61851_c2_g1_i1	3486	392.541	-4.42778	0.477663	-9.26967	1.86727e-20	1.25352e-17	377	941	736	32	21	16	684.667	23	No
TR26184_c2_g1_i1	243	50.4227	-4.40748	0.559833	-7.87284	3.46675e-15	1.21677e-12	73	61	164	0	4	1	99.3333	1.66667	No
TR47070_c0_g1_i1	2001	32.7506	-4.40358	0.583824	-7.54265	4.605e-14	1.39907e-11	33	51	111	0	1	1	65	0.666667	No
TR39155_c0_g1_i1	1071	101.195	-4.4005	0.557511	-7.89313	2.94702e-15	1.0463e-12	145	64	436	11	3	1	215	5	No
TR40121_c1_g1_i1	314	42.1626	-4.39844	0.623825	-7.05075	1.77955e-12	4.41956e-10	62	24	188	0	1	0	91.3333	0.333333	No
TR47635_c0_g1_i1	2408	66.5553	-4.3804	0.470769	-9.30477	1.34284e-20	9.34091e-18	83	116	170	5	6	2	123	4.33333	No
TR87910_c0_g1_i1	254	50.6398	-4.37563	0.633487	-6.90722	4.94255e-12	1.15299e-09	155	23	103	1	0	0	93.6667	0.333333	No
TR54714_c0_g1_i1	1257	39.4624	-4.36181	0.593407	-7.35045	1.97543e-13	5.51148e-11	75	27	138	1	2	0	80	1	No
TR63654_c2_g1_i1	228	99.0524	-4.36031	0.554644	-7.86147	3.79659e-15	1.32347e-12	103	78	463	6	7	1	214.667	4.66667	No
TR47694_c0_g1_i1	1238	1018.43	-4.35786	0.494234	-8.81741	1.17139e-18	6.2527e-16	2116	827	2890	48	106	28	1944.33	60.6667	No
TR59239_c4_g2_i1	812	30.7984	-4.35587	0.618595	-7.04155	1.90119e-12	4.69888e-10	67	20	97	1	0	0	61.3333	0.333333	No
TR39712_c0_g1_i1	2342	22.8316	-4.35506	0.60353	-7.21598	5.35475e-13	1.41929e-10	46	26	58	1	0	0	43.3333	0.333333	No
TR49934_c1_g1_i1	224	167.672	-4.35178	0.624022	-6.97377	3.08567e-12	7.4585e-10	213	106	779	0	7	1	366	2.66667	No
TR56067_c1_g1_i1	3828	125.538	-4.35043	0.451856	-9.62792	6.09507e-22	5.02719e-19	241	142	317	23	7	2	233.333	10.6667	No
TR56069_c10_g1_i1	903	310.513	-4.34962	0.634296	-6.85739	7.01315e-12	1.59723e-09	1108	132	376	1	8	2	538.667	3.66667	No
TR54666_c7_g1_i1	2008	32.9835	-4.34589	0.543751	-7.99241	1.32321e-15	4.94933e-13	58	48	75	1	2	1	60.3333	1.33333	No
TR60644_c1_g3_i1	478	151.365	-4.34408	0.583109	-7.44987	9.34353e-14	2.72042e-11	429	161	187	17	5	0	259	7.33333	No
TR42210_c0_g1_i1	2058	91.2105	-4.34288	0.632038	-6.87122	6.36534e-12	1.45617e-09	55	274	143	0	3	0	157.333	1	No
TR38911_c0_g1_i1	530	20.7671	-4.34217	0.622741	-6.97267	3.10971e-12	7.49303e-10	42	22	56	0	0	0	40	0	No
TR57323_c3_g1_i1	4328	22.5857	-4.33994	0.625446	-6.93896	3.95008e-12	9.35664e-10	45	20	69	0	0	0	44.6667	0	No
TR58238_c3_g1_i1	348	323.59	-4.33127	0.513347	-8.43731	3.2472e-17	1.4406e-14	174	696	982	37	22	6	617.333	21.6667	No
TR49505_c0_g2_i1	1128	39.4522	-4.327	0.625533	-6.9173	4.60344e-12	1.08044e-09	30	39	193	0	1	0	87.3333	0.333333	No
TR46638_c0_g1_i3	1004	34.2675	-4.32241	0.565336	-7.64574	2.07747e-14	6.63969e-12	54	67	60	2	2	0	60.3333	1.33333	No
TR59771_c1_g1_i1	294	280.173	-4.31599	0.547215	-7.88719	3.09076e-15	1.09228e-12	720	136	742	35	14	3	532.667	17.3333	No
TR29246_c0_g1_i1	2068	12198.2	-4.30742	0.580977	-7.4141	1.22457e-13	3.49914e-11	12403	5636	64588	360	483	349	27542.3	397.333	No
TR58163_c3_g8_i3	424	38.8371	-4.30367	0.507648	-8.47765	2.2978e-17	1.0359e-14	56	62	98	4	2	1	72	2.33333	No
TR45469_c0_g1_i3	1386	88.3476	-4.30263	0.467026	-9.21283	3.17649e-20	2.07796e-17	185	99	199	14	5	2	161	7	No
TR8630_c0_g1_i1	259	394.682	-4.30159	0.431031	-9.97975	1.86942e-23	1.83048e-20	781	377	1063	67	19	16	740.333	34	No
TR58386_c0_g1_i1	449	89.2574	-4.30069	0.602169	-7.14199	9.1987e-13	2.36474e-10	134	40	406	1	3	2	193.333	2	No
TR32449_c0_g1_i1	1501	224.522	-4.29741	0.620116	-6.93001	4.20811e-12	9.93722e-10	380	45	1054	4	4	4	493	4	No
TR57379_c6_g1_i1	1551	91.1923	-4.29613	0.622989	-6.896	5.34886e-12	1.23837e-09	147	38	406	0	1	2	197	1	No
TR51687_c1_g1_i1	825	26.146	-4.29583	0.584994	-7.34337	2.08277e-13	5.80044e-11	41	34	77	0	2	0	50.6667	0.666667	No
TR56756_c1_g1_i1	264	72.9042	-4.27504	0.648315	-6.59407	4.27941e-11	8.74832e-09	247	25	124	0	0	0	132	0	No
TR57053_c4_g6_i3	2858	69.251	-4.26862	0.521525	-8.18488	2.72568e-16	1.08836e-13	85	90	236	3	8	1	137	4	No
TR6690_c0_g1_i1	459	2462.08	-4.26831	0.651527	-6.55123	5.70639e-11	1.14373e-08	1715	6005	5986	0	23	8	4568.67	10.3333	No
TR42928_c1_g2_i2	505	35.6412	-4.25306	0.609769	-6.97488	3.06141e-12	7.41151e-10	60	26	135	0	2	0	73.6667	0.666667	No
TR54109_c3_g1_i1	459	23.6864	-4.25306	0.63136	-6.73635	1.62419e-11	3.56889e-09	34	20	96	0	0	0	50	0	No
TR57678_c5_g1_i2	670	77.7847	-4.2528	0.540832	-7.86344	3.73737e-15	1.30578e-12	112	115	215	3	10	0	147.333	4.33333	No
TR43257_c1_g1_i1	419	37.5602	-4.25067	0.595104	-7.14274	9.14898e-13	2.3559e-10	77	25	122	2	0	1	74.6667	1	No
TR76414_c0_g1_i1	613	35.9107	-4.24992	0.582728	-7.29315	3.02784e-13	8.26767e-11	48	37	135	0	2	1	73.3333	1	No
TR61867_c6_g1_i1	837	1492.51	-4.2474	0.542042	-7.83592	4.6541e-15	1.59704e-12	2693	1146	5063	47	73	67	2967.33	62.3333	No
TR54721_c0_g1_i1	2403	69.2104	-4.22046	0.572478	-7.37228	1.6774e-13	4.76649e-11	64	179	117	8	3	0	120	3.66667	No
TR98919_c0_g1_i1	720	49.4651	-4.20695	0.574595	-7.32158	2.45067e-13	6.76376e-11	66	72	150	8	0	0	96	2.66667	No
TR60139_c2_g1_i2	1759	37.2572	-4.20256	0.549281	-7.65102	1.99393e-14	6.4127e-12	42	51	128	2	1	2	73.6667	1.66667	No
TR51772_c0_g1_i1	1025	85.1899	-4.20226	0.531604	-7.90487	2.68223e-15	9.61164e-13	105	138	241	3	11	1	161.333	5	No
TR51305_c0_g1_i2	1317	744.368	-4.20146	0.450969	-9.31653	1.20205e-20	8.43796e-18	1664	695	1708	63	59	40	1355.67	54	No
TR59016_c0_g2_i5	2412	32.0427	-4.19943	0.537011	-7.82	5.28222e-15	1.79654e-12	60	41	76	2	2	1	59	1.66667	No
TR60994_c3_g1_i2	1021	49.22	-4.19479	0.564076	-7.43656	1.03341e-13	2.99182e-11	69	74	137	0	5	1	93.3333	2	No
TR53584_c8_g2_i4	574	51.4787	-4.18319	0.577053	-7.24923	4.19143e-13	1.12648e-10	60	59	196	0	3	2	105	1.66667	No
TR9835_c0_g1_i1	556	26.7409	-4.18155	0.597454	-6.99894	2.57907e-12	6.30334e-10	31	37	93	0	2	0	53.6667	0.666667	No
TR45197_c1_g1_i1	3255	9504.58	-4.17755	0.606127	-6.8922	5.49344e-12	1.26803e-09	13628	3213	45999	175	290	269	20946.7	244.667	No
TR39160_c0_g1_i2	577	1336.59	-4.17751	0.56789	-7.35621	1.89209e-13	5.30787e-11	3766	1623	1253	201	61	11	2214	91	No
TR56251_c7_g4_i1	1023	89.4763	-4.17369	0.574466	-7.26534	3.72109e-13	1.00712e-10	185	38	323	9	4	1	182	4.66667	No
TR58163_c3_g8_i7	409	26.7951	-4.17334	0.553421	-7.54098	4.6646e-14	1.41205e-11	43	36	74	2	2	0	51	1.33333	No
TR52003_c1_g3_i2	3284	154.925	-4.17254	0.541722	-7.70236	1.33575e-14	4.34131e-12	328	300	123	17	8	4	250.333	9.66667	No
TR43200_c2_g1_i1	576	601.952	-4.16845	0.630472	-6.61163	3.80113e-11	7.87531e-09	1219	222	2315	2	14	11	1252	9	No
TR39169_c0_g1_i1	474	60.481	-4.16285	0.49777	-8.36301	6.11404e-17	2.64764e-14	109	77	150	12	2	1	112	5	No
TR94361_c0_g1_i1	393	24.8149	-4.15728	0.576042	-7.21697	5.31593e-13	1.41143e-10	46	39	49	2	1	0	44.6667	1	No
TR62630_c7_g3_i12	1075	477.02	-4.15578	0.363445	-11.4344	2.81429e-30	6.18059e-27	496	737	1494	79	47	24	909	50	No
TR42332_c0_g1_i2	322	131.211	-4.15446	0.542716	-7.65494	1.93406e-14	6.23318e-12	380	89	227	14	6	4	232	8	No
TR55023_c0_g1_i2	1404	23.3036	-4.15198	0.635668	-6.53168	6.5036e-11	1.2934e-08	59	18	55	0	0	0	44	0	No
TR59021_c0_g3_i3	1932	47.1814	-4.15138	0.602368	-6.89176	5.51044e-12	1.27004e-09	34	49	227	3	2	0	103.333	1.66667	No
TR45318_c1_g1_i1	1734	33.733	-4.14674	0.54733	-7.5763	3.55561e-14	1.0954e-11	56	38	101	1	3	1	65	1.66667	No
TR26294_c0_g1_i1	886	76.1113	-4.14371	0.573304	-7.22777	4.90978e-13	1.30811e-10	74	139	223	1	8	1	145.333	3.33333	No
TR51603_c0_g2_i1	2214	11879.6	-4.13756	0.542062	-7.633	2.29346e-14	7.28457e-12	12328	5575	61509	968	741	401	26470.7	703.333	No
TR56390_c0_g1_i2	2629	451.708	-4.13706	0.33111	-12.4945	7.99824e-36	3.23571e-32	557	626	1387	78	47	25	856.667	50	No
TR62474_c1_g1_i1	476	127.238	-4.1303	0.610962	-6.76032	1.37692e-11	3.04129e-09	94	183	515	0	6	3	264	3	No
TR44612_c1_g1_i1	1078	20.5874	-4.12008	0.587434	-7.01368	2.32131e-12	5.68241e-10	36	27	54	1	1	0	39	0.666667	No
TR62425_c2_g12_i1	1685	65.5978	-4.11838	0.511305	-8.05465	7.97085e-16	3.04816e-13	128	53	198	5	5	3	126.333	4.33333	No
TR53451_c4_g1_i3	2590	50.3449	-4.11698	0.641537	-6.41737	1.38647e-10	2.62571e-08	82	132	28	0	1	0	80.6667	0.333333	No
TR22004_c0_g1_i1	324	208.929	-4.11678	0.4592	-8.96511	3.09962e-19	1.77139e-16	477	218	422	42	12	7	372.333	20.3333	No
TR10212_c0_g1_i1	318	210.178	-4.11569	0.626165	-6.57285	4.93609e-11	9.9977e-09	286	89	1018	1	11	2	464.333	4.66667	No
TR45186_c0_g1_i1	1237	55.4356	-4.11553	0.500671	-8.22003	2.03459e-16	8.23097e-14	88	66	165	11	2	1	106.333	4.66667	No
TR49910_c4_g1_i1	415	158.362	-4.10667	0.612378	-6.70609	1.99904e-11	4.32835e-09	456	224	86	16	3	1	255.333	6.66667	No
TR57048_c0_g1_i2	2861	7750.93	-4.10517	0.60462	-6.78968	1.12386e-11	2.50757e-09	9698	2967	39155	163	245	247	17273.3	218.333	No
TR59412_c2_g1_i1	2939	62.3589	-4.09343	0.518201	-7.8993	2.80465e-15	1.0027e-12	85	62	231	11	3	1	126	5	No
TR63010_c3_g5_i4	681	58.1902	-4.09326	0.539114	-7.59257	3.13612e-14	9.72006e-12	91	47	216	4	6	1	118	3.66667	No
TR47163_c0_g1_i1	1928	34.6739	-4.08863	0.549315	-7.44315	9.83132e-14	2.85164e-11	39	55	105	1	2	2	66.3333	1.66667	No
TR29496_c0_g1_i1	491	34.9591	-4.08038	0.63782	-6.39738	1.58066e-10	2.94897e-08	102	16	79	1	0	0	65.6667	0.333333	No
TR63107_c3_g1_i3	290	42.4448	-4.07832	0.617037	-6.60952	3.8558e-11	7.9671e-09	40	43	191	0	3	0	91.3333	1	No
TR54740_c0_g1_i1	2420	23.6588	-4.07703	0.586695	-6.94915	3.67505e-12	8.7456e-10	30	40	65	3	0	0	45	1	No
TR63129_c2_g3_i1	848	197.669	-4.07686	0.421596	-9.67007	4.04097e-22	3.44591e-19	338	174	635	26	21	10	382.333	19	No
TR1371_c0_g2_i1	281	25.0575	-4.07642	0.640646	-6.36298	1.97875e-10	3.60419e-08	56	14	81	0	0	0	50.3333	0	No
TR52580_c0_g1_i1	2374	20.6935	-4.07109	0.620194	-6.56421	5.231e-11	1.05011e-08	23	25	81	1	0	0	43	0.333333	No
TR40106_c0_g1_i1	577	42.113	-4.07089	0.486902	-8.3608	6.22945e-17	2.6825e-14	70	64	93	5	3	2	75.6667	3.33333	No
TR48415_c0_g1_i1	1832	16.078	-4.06926	0.630551	-6.4535	1.09296e-10	2.10288e-08	22	22	52	0	0	0	32	0	No
TR51020_c1_g1_i1	1968	991.354	-4.0622	0.436162	-9.31353	1.23651e-20	8.64038e-18	1951	1171	2243	231	50	42	1788.33	107.667	No
TR42620_c1_g1_i2	664	22.2043	-4.05629	0.639195	-6.34594	2.21076e-10	4.00306e-08	33	16	93	0	0	0	47.3333	0	No
TR61622_c4_g1_i1	400	569.077	-4.05313	0.516041	-7.85428	4.02086e-15	1.39532e-12	409	482	2843	71	46	18	1244.67	45	No
TR57378_c11_g3_i1	1494	137.177	-4.03938	0.457801	-8.82344	1.10993e-18	5.9453e-16	190	120	519	18	14	6	276.333	12.6667	No
TR27292_c0_g1_i1	255	24.0859	-4.03298	0.641839	-6.28347	NA	NA	24	21	114	0	0	0	53	0	No
TR63000_c1_g1_i6	774	17.1971	-4.03256	0.634402	-6.35647	2.06445e-10	3.75584e-08	25	18	63	0	0	0	35.3333	0	No
TR48793_c1_g1_i1	1749	51.011	-4.0302	0.547412	-7.36227	1.80808e-13	5.10012e-11	56	49	215	5	4	1	106.667	3.33333	No
TR88489_c0_g1_i1	339	518.956	-4.01785	0.63953	-6.2825	3.33172e-10	5.89397e-08	1316	411	1169	1	28	2	965.333	10.3333	No
TR34206_c0_g1_i1	587	17.276	-4.01543	0.614977	-6.5294	6.60325e-11	1.31152e-08	26	21	56	1	0	0	34.3333	0.333333	No
TR60635_c7_g1_i3	3281	343.794	-4.00463	0.573445	-6.98347	2.87981e-12	6.99388e-10	377	163	1748	17	18	14	762.667	16.3333	No
TR87683_c0_g1_i1	268	26.0874	-3.99927	0.64439	-6.2063	5.4247e-10	9.33862e-08	77	26	33	0	0	0	45.3333	0	No
TR43501_c0_g1_i1	906	29.3125	-3.99821	0.546724	-7.31303	2.61189e-13	7.18292e-11	57	34	73	4	2	0	54.6667	2	No
TR49377_c0_g2_i1	229	734.651	-3.98325	0.64787	-6.14823	7.83508e-10	1.29654e-07	1030	655	2921	0	25	4	1535.33	9.66667	No
TR14561_c0_g1_i1	426	25.8851	-3.98312	0.621619	-6.40765	1.47775e-10	2.7806e-08	56	45	30	0	0	1	43.6667	0.333333	No
TR64040_c1_g5_i1	288	40.1322	-3.98246	0.635569	-6.26598	3.70487e-10	6.50914e-08	62	14	189	1	1	0	88.3333	0.666667	No
TR62297_c17_g4_i5	753	357.99	-3.97408	0.54168	-7.33657	2.19131e-13	6.08068e-11	976	149	874	48	30	8	666.333	28.6667	No
TR27664_c0_g1_i1	359	891.234	-3.9715	0.648311	-6.12592	9.01601e-10	1.47607e-07	2219	259	2884	1	15	11	1787.33	9	No
TR61881_c4_g3_i5	2359	228.174	-3.96865	0.39284	-10.1025	5.38729e-24	5.59587e-21	422	365	381	43	30	9	389.333	27.3333	No
TR63954_c43_g3_i1	1706	1663.6	-3.9684	0.409837	-9.68286	3.56584e-22	3.09705e-19	1541	2145	6252	259	237	69	3312.67	188.333	No
TR39928_c0_g1_i1	593	41.3348	-3.96615	0.61047	-6.49688	8.20041e-11	1.60388e-08	99	51	69	0	4	0	73	1.33333	No
TR60424_c2_g1_i1	1267	66.5038	-3.96615	0.586576	-6.76152	1.36547e-11	3.02035e-09	95	31	304	6	2	2	143.333	3.33333	No
TR46774_c0_g1_i3	419	49.1176	-3.96419	0.621088	-6.38265	1.74049e-10	3.22369e-08	104	89	55	0	4	0	82.6667	1.33333	No
TR61622_c2_g2_i1	509	472.741	-3.96212	0.511205	-7.75055	9.14924e-15	3.03782e-12	418	511	2024	34	65	15	984.333	38	No
TR53584_c8_g2_i3	363	198.699	-3.96036	0.642013	-6.16866	6.88708e-10	1.15332e-07	163	70	1169	1	2	4	467.333	2.33333	No
TR44416_c0_g1_i1	1509	66.6222	-3.95977	0.620216	-6.3845	1.71962e-10	3.18887e-08	198	85	43	3	4	0	108.667	2.33333	No
TR63585_c0_g1_i3	7019	669.494	-3.95894	0.312188	-12.6813	7.5119e-37	3.39648e-33	1175	937	1428	155	98	28	1180	93.6667	No
TR50593_c0_g1_i2	2169	39.7522	-3.95751	0.581285	-6.80822	9.8816e-12	2.21443e-09	49	83	81	1	5	0	71	2	No
TR57447_c3_g1_i1	867	324.697	-3.95027	0.616743	-6.40505	1.50317e-10	2.81464e-08	350	67	1836	14	11	8	751	11	No
TR63639_c2_g2_i9	3764	106.156	-3.94446	0.530916	-7.42954	1.08976e-13	3.14313e-11	113	124	410	9	16	1	215.667	8.66667	No
TR59419_c4_g1_i1	3542	1706.33	-3.94443	0.382875	-10.3021	6.89077e-25	7.78911e-22	2867	2204	4231	495	139	70	3100.67	234.667	No
TR54805_c5_g1_i1	474	29.4808	-3.94225	0.628704	-6.27043	3.60047e-10	6.3402e-08	16	63	93	0	0	1	57.3333	0.333333	No
TR47439_c0_g1_i1	1980	58.9513	-3.93884	0.521081	-7.55898	4.06249e-14	1.24408e-11	134	50	142	10	3	2	108.667	5	No
TR60010_c0_g1_i6	609	32.244	-3.93765	0.5748	-6.85048	7.36031e-12	1.67134e-09	40	43	106	0	2	2	63	1.33333	No
TR30161_c0_g1_i1	525	572.486	-3.9364	0.58436	-6.73627	1.62507e-11	3.56889e-09	1515	731	627	79	46	2	957.667	42.3333	No
TR86636_c0_g1_i1	314	229.209	-3.93405	0.613679	-6.4106	1.4495e-10	2.73413e-08	200	123	1238	3	13	6	520.333	7.33333	No
TR46638_c0_g1_i1	681	17.6511	-3.9237	0.617452	-6.35467	2.08871e-10	3.79548e-08	35	27	33	0	1	0	31.6667	0.333333	No
TR51619_c3_g1_i1	1640	1013.24	-3.90502	0.377942	-10.3323	5.03324e-25	5.81775e-22	1473	1266	2951	122	160	61	1896.67	114.333	No
TR57048_c0_g1_i1	563	767.951	-3.90228	0.619468	-6.29942	2.98768e-10	5.32825e-08	2021	217	2254	26	11	28	1497.33	21.6667	No
TR45653_c0_g1_i1	249	415.095	-3.89988	0.658573	-5.92171	NA	NA	225	1541	178	1	6	0	648	2.33333	No
TR59783_c24_g1_i1	510	5576.72	-3.89968	0.652187	-5.97939	2.23968e-09	3.43277e-07	8882	2847	24199	4	110	54	11976	56	No
TR55729_c4_g1_i1	1242	136.609	-3.89556	0.496202	-7.85075	4.13544e-15	1.42863e-12	327	100	325	26	14	3	250.667	14.3333	No
TR21531_c0_g1_i1	1250	24.7258	-3.89484	0.625543	-6.22633	4.77481e-10	8.30352e-08	47	15	89	0	0	1	50.3333	0.333333	No
TR58696_c0_g1_i1	1135	48.1908	-3.89171	0.602459	-6.45972	1.04899e-10	2.02589e-08	62	28	222	1	2	2	104	1.66667	No
TR55205_c1_g1_i1	494	51.9752	-3.88702	0.524327	-7.41335	1.23145e-13	3.51226e-11	64	71	167	11	1	2	100.667	4.66667	No
TR60644_c1_g2_i1	3687	83.2446	-3.88663	0.544824	-7.13373	9.76832e-13	2.50698e-10	205	71	176	18	4	1	150.667	7.66667	No
TR56069_c1_g1_i1	374	21.4079	-3.88503	0.628699	-6.17948	6.43151e-10	1.0877e-07	19	52	45	0	1	0	38.6667	0.333333	No
TR57531_c1_g1_i4	1944	57.5423	-3.88192	0.602363	-6.44449	1.15993e-10	2.22616e-08	99	97	113	11	0	0	103	3.66667	No
TR36053_c0_g1_i1	440	22.691	-3.88182	0.64685	-6.00111	1.95974e-09	3.037e-07	39	12	94	0	0	0	48.3333	0	No
TR55205_c2_g1_i1	5391	148.989	-3.87903	0.399663	-9.70576	2.84956e-22	2.48899e-19	179	212	449	21	18	11	280	16.6667	No
TR33252_c1_g1_i1	386	31.7733	-3.87549	0.622901	-6.22167	4.91882e-10	8.53405e-08	76	55	26	2	1	0	52.3333	1	No

## Sheet: C-ISH sel. diff. Trans. only
Selection of differential Transcriptome only ISH candidates: Selection Criteria:
																						Color code:		Selected for ISH
No non-adhesion relevant BLAST hit (Exclusion of: Spicule matrix protein, dynein, and other non relevant BLAST hits). In addtion, if transcripts could be merged manually with a dynein/spicule matrix prot. Etc. , they were excluded																								Spicule matrix protein
																								Dynein
																								other not-relevant Blast hit
No isoforms of already selected ISH candidate transcripts (differential Proteome and differential Transcriptome data) should be selected.																								Isoform or similar transcript in List
Average mapped reads below 86 were ruled out																								Average mapped reads Disc below 86
ISH candidate transcript should have a signal peptide, if the transcript has a full open reading frame. Transcripts with full ORF and no signal peptide were excluded																								No Signal peptide
An in situ probe in 5'and 3' UTR should be avoided. Therefor we ruled out Transcripts with no obvious ORF																								no ORF detectable
ISH probe region should be longer than 250bp. Transcripts where this wasn't possible were ruled out																								too short/ no Primer possible /other reason
Selected ISH Transcripts
Transcript	Size	baseMean	log2FoldChange	lfcSE	stat	pvalue	padj	PlD1	PlD2	PlD3	PlS1	PlS2	PlS3	av. PlD	av. PLS	Transcript	Lowest E-value	Accession (E-value)	1st BLAST Hit	conserved domains NCBI					Signal peptide	ISH?	Primer FW (5'3')	Primer RV (5'3')
TR21338_c0_g1_i1	677	1358.71	-6.77811	0.546596	-12.4006	2.5942e-35	9.72697e-32	3819	960	2717	7	12	1	2498.67	6.66667	TR21338_c0_g1_i1		not available	not available	none						yes	ACCATTCAACCCACAACAACC	ATGACAATTGTTCAGCACATGG
TR51821_c0_g2_i4	1944	104.212	-6.36365	0.533524	-11.9276	8.50062e-33	2.42e-29	177	160	248	0	1	0	195	0.333333	TR51821_c0_g2_i4	2.28191e-31	XP_011683765	PREDICTED: putative mediator of RNA polymerase II transcription subunit 26 [Strongylocentrotus purpuratus]	none					YES	yes	TTGGGGAAGGTTCTCATTTAGC	GCATGACCACGTAATTCCTACC
TR58231_c4_g1_i1	3313	610.126	-6.35496	0.559939	-11.3494	7.46912e-30	1.57292e-26	1178	499	1988	0	4	3	1221.67	2.33333	TR58231_c4_g1_i1	3.07447e-78	XP_011663811	PREDICTED: serine protease 27-like [Strongylocentrotus purpuratus]	Trypsin-like serine protease	Low Density Lipoprotein Receptor Class A domain	Met rich			YES	yes	CCAGAAAGGTCTTATCGTCTCG	GAGACCAACCTTCTTCATCAGC
TR63137_c0_g2_i4	3903	412.964	-6.20079	0.429149	-14.449	2.54307e-47	3.90946e-43	455	796	1085	12	8	3	778.667	7.66667	TR63137_c0_g2_i4	0	XP_011679304	PREDICTED: inter-alpha-trypsin inhibitor heavy chain H2 [Strongylocentrotus purpuratus]	Von Willebrand factor type A (vWA) domain (2x)	Vault protein inter-alpha-trypsin domain	Inter-alpha-trypsin inhibitor heavy chain C-terminus				yes	GGTGACGTCATTGATCTACTCG	AATCCGTTAGACCATTCCTACG
TR45264_c0_g1_i1	1582	1052.92	-6.01459	0.587606	-10.2357	1.37141e-24	1.50591e-21	3017	627	2215	2	11	2	1953	5	TR45264_c0_g1_i1	9.43314e-12	XP_800252	PREDICTED: glycine-rich cell wall structural protein 1-like [Strongylocentrotus purpuratus]	none					YES	yes	AATGCAGACAATCCTGTTCTCG	AGAGTCAAATTTGCGATTGTCC
TR58775_c0_g1_i3	4320	6952.72	-4.72502	0.558396	-8.46177	2.63344e-17	1.17686e-14	8439	5514	30630	104	293	148	14861	181.667	TR58775_c0_g1_i3	2e-76	XP_011664936.1	PREDICTED: uncharacterized protein LOC105438613, partial [Strongylocentrotus purpuratus]	CTL: C-type Lectin (3x)						yes	CTGCTTTGACTGAGAATGATGC	GTTCCCTGAGGAACACTATTGC
TR60635_c7_g2_i3	1798	1832.59	-4.76116	0.519175	-9.17062	4.70317e-20	2.98768e-17	2255	1570	7770	54	130	29	3865	71	TR60635_c7_g2_i3		not available	not available	none				elongated manually with TR60635_c7_g1_i3. FW Primer binds to TR60635_c7_g1_i3		yes	GACCATCGAAAAATGCATTGAC	AGATCGTCACGAGGCCTACAG
TR63954_c43_g3_i1	1706	1663.6	-3.9684	0.409837	-9.68286	3.56584e-22	3.09705e-19	1541	2145	6252	259	237	69	3312.67	188.333	TR63954_c43_g3_i1	2.06848e-05	XP_011662960	PREDICTED: uncharacterized protein LOC105437721 [Strongylocentrotus purpuratus]	none					Yes	yes	AACTACTTGCCCTGTTGATTGC	AATACCGAATTTTCCATCTACCG
TR59419_c4_g1_i1	3542	1706.33	-3.94443	0.382875	-10.3021	6.89077e-25	7.78911e-22	2867	2204	4231	495	139	70	3100.67	234.667	TR59419_c4_g1_i1	1.65649e-169	XP_011661595	PREDICTED: uncharacterized protein LOC578616 [Strongylocentrotus purpuratus]	DoH Possible catecholamine-binding domain	DOMON-like domain	Chitin binding domain			YES	yes	AGTACAACATGGGTTGGATTCG	GAATGGTCGGTTAATTCAGTCG
TR53674_c2_g2_i3	2310	1338.16	-5.47404	0.522479	-10.4771	1.10109e-25	1.38746e-22	2205	1257	4632	15	28	22	2698	21.6667	TR53674_c2_g2_i3	0.0293845	XP_011662960	PREDICTED: uncharacterized protein LOC105437721 [Strongylocentrotus purpuratus]	none						yes	GCTTCAAAGCTTCTTGTCATCG	CGCTGAATTAAGCACTTCCTACC
Excluded Transcripts
Transcript	Size	baseMean	log2FoldChange	lfcSE	stat	pvalue	padj	PlD1	PlD2	PlD3	PlS1	PlS2	PlS3	av. PlD	av. PLS	Transcript	Lowest E-value	Accession (E-value)	1st BLAST Hit	conserved domains NCBI					Signal peptide	ISH?
TR14561_c0_g1_i1	426	25.8851	-3.98312	0.621619	-6.40765	1.47775e-10	2.7806e-08	56	45	30	0	0	1	43.6667	0.333333	TR14561_c0_g1_i1	4.24144e-79	AAF88136	spicule matrix protein SM37, partial [Strongylocentrotus purpuratus]	C-type lectin domain
TR22757_c0_g1_i2	459	371.592	-6.61066	0.568052	-11.6374	2.65963e-31	6.5946e-28	1050	254	752	2	1	0	685.333	1	TR22757_c0_g1_i2	1.91313e-84	NP_999630	27 kDa primary mesenchyme-specific spicule protein precursor [Strongylocentrotus purpuratus] >gi|3914393|sp|Q26616.1|PM27_STRPU RecName: Full=27 kDa primary mesenchyme-specific spicule protein; Flags: Precursor >gi|603757|gb|AAA85689.1| 27 kDa primary mesenchyme-specific spicule protein precursor PM27 [Strongylocentrotus purpuratus]	C-type lectin domain
TR43175_c3_g1_i2	1553	1782.29	-6.13233	0.586613	-10.4538	1.40771e-25	1.73972e-22	4850	1428	3527	2	16	4	3268.33	7.33333	TR43175_c3_g1_i2	1.88038e-06	WP_003144328	peptidase M26 [Gemella haemolysans] >gi|241864336|gb|EER68714.1| Gram-positive signal peptide protein, YSIRK family [Gemella haemolysans ATCC 10379]	DNA polymerase III subunits gamma and tau	104 kDa microneme/rhoptry antigen;
TR43175_c5_g1_i1	270	114.088	-6.30224	0.569236	-11.0714	1.72659e-28	3.0509e-25	256	119	269	0	0	0	214.667	0	TR43175_c5_g1_i1	4.25165e-19	NP_999803	spicule matrix protein SM32 precursor [Strongylocentrotus purpuratus] >gi|21637385|gb|AAM70486.1|AF519416_1 spicule matrix protein SM32 [Strongylocentrotus purpuratus]	polyadenylate binding protein, human types 1, 2, 3, 4 family
TR45559_c2_g1_i1	1202	1344.2	-7.82892	0.496734	-15.7608	5.78989e-56	2.2252e-51	3184	1038	3526	7	4	1	2582.67	4	TR45559_c2_g1_i1	5.85069e-119	NP_999630	27 kDa primary mesenchyme-specific spicule protein precursor [Strongylocentrotus purpuratus] >gi|3914393|sp|Q26616.1|PM27_STRPU RecName: Full=27 kDa primary mesenchyme-specific spicule protein; Flags: Precursor >gi|603757|gb|AAA85689.1| 27 kDa primary mesenchyme-specific spicule protein precursor PM27 [Strongylocentrotus purpuratus]	CTL: C-type Lectin
TR49183_c0_g1_i1	2595	1245.62	-6.03349	0.568855	-10.6064	2.78356e-26	3.82069e-23	3330	628	3209	5	10	7	2389	7.33333	TR49183_c0_g1_i1	7.87936e-115	XP_795963	PREDICTED: 30 kDa spicule matrix protein isoform X4 [Strongylocentrotus purpuratus]	CTL: C-type Lectin
TR53793_c0_g1_i1	1929	180.159	-6.0615	0.55317	-10.9578	6.09921e-28	1.00821e-24	382	124	571	1	1	1	359	1	TR53793_c0_g1_i1	5.3829e-105	XP_781636	PREDICTED: lithostathine-1 [Strongylocentrotus purpuratus]	CTL: C-type Lectin					YES
TR69344_c0_g1_i1	419	143.373	-5.54004	0.596999	-9.27981	1.69779e-20	1.16e-17	371	75	386	0	0	1	277.333	0.333333	TR69344_c0_g1_i1	6.16484e-60	XP_796721	PREDICTED: collagen alpha-1(X) chain-like [Strongylocentrotus purpuratus]	CTL: C-type Lectin/C-type lectin-like (CTLD) domain
TR8147_c0_g2_i1	793	56.5151	-4.58732	0.606978	-7.55763	NA	NA	161	48	94	3	0	0	101	1	TR8147_c0_g2_i1	2.58034e-08	NP_999776	spicule matrix protein SM37 precursor [Strongylocentrotus purpuratus] >gi|3511221|gb|AAC33762.1| spicule matrix protein precursor [Strongylocentrotus purpuratus]	none
TR87683_c0_g1_i1	268	26.0874	-3.99927	0.64439	-6.2063	5.4247e-10	9.33862e-08	77	26	33	0	0	0	45.3333	0	TR87683_c0_g1_i1	1.78468e-21	XP_011662182	PREDICTED: 50 kDa spicule matrix protein isoform X7 [Strongylocentrotus purpuratus]	S-AdoMet dependent tetrapyrrole methylases
TR92977_c0_g1_i1	442	359.109	-6.07245	0.573764	-10.5835	3.55243e-26	4.74883e-23	1030	213	755	1	3	1	666	1.66667	TR92977_c0_g1_i1	0.0194066	WP_068674916	hypothetical protein [Oceanobacillus sp. Castelsardo]	none
TR12735_c0_g1_i2	358	779.496	-6.19925	0.592649	-10.4602	1.31525e-25	1.64385e-22	463	2061	1750	0	3	2	1424.67	1.66667	TR12735_c0_g1_i2	8.23812e-30	XP_786942	PREDICTED: uncharacterized protein LOC581871 [Strongylocentrotus purpuratus]	Dynein light chain type 1
TR19592_c0_g1_i1	350	240.017	-6.3897	0.551179	-11.5928	4.48277e-31	1.07678e-27	217	466	714	0	3	0	465.667	1	TR19592_c0_g1_i1		not available	not available	none
TR47434_c0_g1_i4	1099	2106.44	-6.77481	0.482302	-14.0468	8.05684e-45	1.03215e-40	1757	3207	8043	18	17	13	4335.67	16	TR47434_c0_g1_i4	1.43576e-23	CDS27671	dynein light chain [Hymenolepis microstoma]	Dynein light chain type 1
TR61675_c11_g1_i1	233	473.258	-5.56894	0.59199	-9.40716	5.09706e-21	3.73129e-18	522	694	1645	0	9	1	953.667	3.33333	TR61675_c11_g1_i1		not available	not available	none
TR61832_c81_g1_i1	960	1813.2	-4.58771	0.641712	-7.14917	8.73045e-13	2.2519e-10	1562	3318	5867	0	22	6	3582.33	9.33333	TR61832_c81_g1_i1	2.00024e-08	XP_005539345	dynein light chain [Cyanidioschyzon merolae strain 10D] >gi|449019907|dbj|BAM83309.1| dynein light chain [Cyanidioschyzon merolae strain 10D]	Dynein light chain type 1
TR6690_c0_g1_i1	459	2462.08	-4.26831	0.651527	-6.55123	5.70639e-11	1.14373e-08	1715	6005	5986	0	23	8	4568.67	10.3333	TR6690_c0_g1_i1		not available	not available	none
TR88093_c0_g1_i1	332	585.244	-6.50644	0.558426	-11.6514	2.25735e-31	5.7837e-28	459	1144	1842	0	4	2	1148.33	2	TR88093_c0_g1_i1		not available	not available	none
TR51577_c1_g1_i1	3264	194.171	-6.1438	0.487693	-12.5977	2.17449e-36	9.28566e-33	354	277	453	1	5	1	361.333	2.33333	TR51577_c1_g1_i1	0	XP_779972	PREDICTED: paired box protein Pax-6 isoform X1 [Strongylocentrotus purpuratus] >gi|780135245|ref|XP_011679877.1| PREDICTED: paired box protein Pax-6 isoform X1 [Strongylocentrotus purpuratus]	Helix-turn-helix domains
TR54729_c6_g1_i1	1631	191.132	-6.24505	0.536139	-11.6482	2.34403e-31	5.90735e-28	231	225	728	1	0	2	394.667	1	TR54729_c6_g1_i1	1.46396e-14	KXJ13698	putative RNA-directed DNA polymerase from transposon BS [Exaiptasia pallida]	none
TR1371_c0_g2_i1	281	25.0575	-4.07642	0.640646	-6.36298	1.97875e-10	3.60419e-08	56	14	81	0	0	0	50.3333	0	TR1371_c0_g2_i1	2.27831e-11	XP_003729443	PREDICTED: uncharacterized protein LOC100893543 [Strongylocentrotus purpuratus]	none
TR21531_c0_g1_i1	1250	24.7258	-3.89484	0.625543	-6.22633	4.77481e-10	8.30352e-08	47	15	89	0	0	1	50.3333	0.333333	TR21531_c0_g1_i1	7.33144	WP_016173254	hypothetical protein [Enterococcus dispar] >gi|508163671|gb|EOT40263.1| hypothetical protein OMK_02115 [Enterococcus dispar ATCC 51266] >gi|508517534|gb|EOW86454.1| hypothetical protein I569_01789 [Enterococcus dispar ATCC 51266] >gi|1105303684|gb|OJG39587.1| hypothetical protein RV01_GL001534 [Enterococcus dispar]	none
TR27292_c0_g1_i1	255	24.0859	-4.03298	0.641839	-6.28347	NA	NA	24	21	114	0	0	0	53	0	TR27292_c0_g1_i1		not available	not available	none
TR29496_c0_g1_i1	491	34.9591	-4.08038	0.63782	-6.39738	1.58066e-10	2.94897e-08	102	16	79	1	0	0	65.6667	0.333333	TR29496_c0_g1_i1		not available	not available	none
TR33252_c1_g1_i1	386	31.7733	-3.87549	0.622901	-6.22167	4.91882e-10	8.53405e-08	76	55	26	2	1	0	52.3333	1	TR33252_c1_g1_i1	1.5241	XP_008282778	PREDICTED: serotonin N-acetyltransferase-like [Stegastes partitus]	none
TR34206_c0_g1_i1	587	17.276	-4.01543	0.614977	-6.5294	6.60325e-11	1.31152e-08	26	21	56	1	0	0	34.3333	0.333333	TR34206_c0_g1_i1		not available	not available	none
TR35034_c0_g2_i2	630	36.3769	-4.47018	0.631037	-7.08386	1.40197e-12	3.52735e-10	82	20	117	0	0	0	73	0	TR35034_c0_g2_i2		not available	not available	none
TR36053_c0_g1_i1	440	22.691	-3.88182	0.64685	-6.00111	1.95974e-09	3.037e-07	39	12	94	0	0	0	48.3333	0	TR36053_c0_g1_i1	1.79467e-31	XP_003725754	PREDICTED: CUB and zona pellucida-like domain-containing protein 1 [Strongylocentrotus purpuratus]	Zona pellucida-like domain
TR37444_c0_g2_i1	367	21.7557	-4.45144	0.617966	-7.20338	5.87361e-13	1.5488e-10	27	32	71	0	0	0	43.3333	0	TR37444_c0_g2_i1	6.86071	WP_055652515	alpha-L-fucosidase [Hungatella hathewayi] >gi|933374089|emb|CUN38577.1| alpha-L-fucosidase [Hungatella hathewayi]	none
TR38911_c0_g1_i1	530	20.7671	-4.34217	0.622741	-6.97267	3.10971e-12	7.49303e-10	42	22	56	0	0	0	40	0	TR38911_c0_g1_i1	0.322674	AAA30065	cell surface glycoprotein precursor (msp130), partial [Strongylocentrotus purpuratus]	none
TR39928_c0_g1_i1	593	41.3348	-3.96615	0.61047	-6.49688	8.20041e-11	1.60388e-08	99	51	69	0	4	0	73	1.33333	TR39928_c0_g1_i1	0.76772	WP_073495533	hypothetical protein [Enterococcus faecalis]	none
TR40106_c0_g1_i1	577	42.113	-4.07089	0.486902	-8.3608	6.22945e-17	2.6825e-14	70	64	93	5	3	2	75.6667	3.33333	TR40106_c0_g1_i1		not available	not available	none
TR42620_c1_g1_i2	664	22.2043	-4.05629	0.639195	-6.34594	2.21076e-10	4.00306e-08	33	16	93	0	0	0	47.3333	0	TR42620_c1_g1_i2		not available	not available	none
TR42928_c1_g1_i1	271	38.5902	-5.25115	0.589154	-8.91303	4.96576e-19	2.76589e-16	61	67	86	0	0	0	71.3333	0	TR42928_c1_g1_i1		not available	not available	Cell morphogenesis N-terminal
TR42928_c1_g2_i2	505	35.6412	-4.25306	0.609769	-6.97488	3.06141e-12	7.41151e-10	60	26	135	0	2	0	73.6667	0.666667	TR42928_c1_g2_i2		not available	not available	none
TR43257_c1_g1_i1	419	37.5602	-4.25067	0.595104	-7.14274	9.14898e-13	2.3559e-10	77	25	122	2	0	1	74.6667	1	TR43257_c1_g1_i1		not available	not available	none
TR43501_c0_g1_i1	906	29.3125	-3.99821	0.546724	-7.31303	2.61189e-13	7.18292e-11	57	34	73	4	2	0	54.6667	2	TR43501_c0_g1_i1		not available	not available	none
TR44612_c1_g1_i1	1078	20.5874	-4.12008	0.587434	-7.01368	2.32131e-12	5.68241e-10	36	27	54	1	1	0	39	0.666667	TR44612_c1_g1_i1		not available	not available	none
TR46638_c0_g1_i1	681	17.6511	-3.9237	0.617452	-6.35467	2.08871e-10	3.79548e-08	35	27	33	0	1	0	31.6667	0.333333	TR46638_c0_g1_i1	1.02311	WP_069641719	multidrug ABC transporter ATP-binding protein [Desulfuribacillus alkaliarsenatis] >gi|1067536360|gb|OEF98227.1| multidrug ABC transporter ATP-binding protein [Desulfuribacillus alkaliarsenatis]	none
TR46638_c0_g1_i3	1004	34.2675	-4.32241	0.565336	-7.64574	2.07747e-14	6.63969e-12	54	67	60	2	2	0	60.3333	1.33333	TR46638_c0_g1_i3		not available	not available	none
TR46774_c0_g1_i3	419	49.1176	-3.96419	0.621088	-6.38265	1.74049e-10	3.22369e-08	104	89	55	0	4	0	82.6667	1.33333	TR46774_c0_g1_i3	8.23243	KYN01047	DNA replication licensing factor MCM5 [Cyphomyrmex costatus]	none
TR48415_c0_g1_i1	1832	16.078	-4.06926	0.630551	-6.4535	1.09296e-10	2.10288e-08	22	22	52	0	0	0	32	0	TR48415_c0_g1_i1	4.5453	EYV92087	hypothetical protein BY42_12785, partial [Escherichia coli O6:H16 str. 99-3165]	none
TR51687_c1_g1_i1	825	26.146	-4.29583	0.584994	-7.34337	2.08277e-13	5.80044e-11	41	34	77	0	2	0	50.6667	0.666667	TR51687_c1_g1_i1		not available	not available	none
TR52580_c0_g1_i1	2374	20.6935	-4.07109	0.620194	-6.56421	5.231e-11	1.05011e-08	23	25	81	1	0	0	43	0.333333	TR52580_c0_g1_i1	6.12634e-97	XP_800406	PREDICTED: uncharacterized protein LOC586717 [Strongylocentrotus purpuratus]	none
TR53451_c4_g1_i3	2590	50.3449	-4.11698	0.641537	-6.41737	1.38647e-10	2.62571e-08	82	132	28	0	1	0	80.6667	0.333333	TR53451_c4_g1_i3	0	XP_011681922	PREDICTED: fibronectin-like [Strongylocentrotus purpuratus]	cbEGF like dom (4x)	Fibronectin type 3 domain (4x)
TR54109_c3_g1_i1	459	23.6864	-4.25306	0.63136	-6.73635	1.62419e-11	3.56889e-09	34	20	96	0	0	0	50	0	TR54109_c3_g1_i1		not available	not available	none
TR54666_c7_g1_i1	2008	32.9835	-4.34589	0.543751	-7.99241	1.32321e-15	4.94933e-13	58	48	75	1	2	1	60.3333	1.33333	TR54666_c7_g1_i1	1.17403e-23	XP_011673014	PREDICTED: kin of IRRE-like protein 2 [Strongylocentrotus purpuratus]	Immunoglobulin domain	Immunoglobulin like
TR54714_c0_g1_i1	1257	39.4624	-4.36181	0.593407	-7.35045	1.97543e-13	5.51148e-11	75	27	138	1	2	0	80	1	TR54714_c0_g1_i1		not available	not available	none
TR54740_c0_g1_i1	2420	23.6588	-4.07703	0.586695	-6.94915	3.67505e-12	8.7456e-10	30	40	65	3	0	0	45	1	TR54740_c0_g1_i1	9.58888e-42	XP_011667843	PREDICTED: uncharacterized protein LOC105439966 [Strongylocentrotus purpuratus]	none
TR54805_c5_g1_i1	474	29.4808	-3.94225	0.628704	-6.27043	3.60047e-10	6.3402e-08	16	63	93	0	0	1	57.3333	0.333333	TR54805_c5_g1_i1	6.23157e-42	XP_011676082	PREDICTED: RNA-directed DNA polymerase from mobile element jockey-like, partial [Strongylocentrotus purpuratus]	Exonuclease-Endonuclease-Phosphatase (EEP) domain superfamily
TR55023_c0_g1_i2	1404	23.3036	-4.15198	0.635668	-6.53168	6.5036e-11	1.2934e-08	59	18	55	0	0	0	44	0	TR55023_c0_g1_i2	4.4865	XP_009155439	acetate kinase [Exophiala dermatitidis NIH/UT8656] >gi|378728519|gb|EHY54978.1| acetate kinase [Exophiala dermatitidis NIH/UT8656]	none
TR56347_c1_g1_i2	621	29.8969	-4.97372	0.596808	-8.33386	7.82485e-17	3.28665e-14	51	42	78	0	0	0	57	0	TR56347_c1_g1_i2		not available	not available	none
TR58163_c3_g8_i3	424	38.8371	-4.30367	0.507648	-8.47765	2.2978e-17	1.0359e-14	56	62	98	4	2	1	72	2.33333	TR58163_c3_g8_i3		not available	not available	none
TR58163_c3_g8_i7	409	26.7951	-4.17334	0.553421	-7.54098	4.6646e-14	1.41205e-11	43	36	74	2	2	0	51	1.33333	TR58163_c3_g8_i7		not available	not available	none
TR59239_c4_g2_i1	812	30.7984	-4.35587	0.618595	-7.04155	1.90119e-12	4.69888e-10	67	20	97	1	0	0	61.3333	0.333333	TR59239_c4_g2_i1		not available	not available	none
TR60010_c0_g1_i6	609	32.244	-3.93765	0.5748	-6.85048	7.36031e-12	1.67134e-09	40	43	106	0	2	2	63	1.33333	TR60010_c0_g1_i6	1.10736e-14	XP_011665326	PREDICTED: blastula protease 10-like [Strongylocentrotus purpuratus]	CUB domain
TR61595_c0_g1_i1	4307	31.5869	-4.61644	0.596727	-7.73626	1.02381e-14	3.38474e-12	33	63	83	0	1	0	59.6667	0.333333	TR61595_c0_g1_i1	0	XP_011667217	PREDICTED: uncharacterized protein LOC105439676 [Strongylocentrotus purpuratus]	Coagulation factor 5/8 C-terminal domain	Immunoglobulin domain (3x)
TR63000_c1_g1_i6	774	17.1971	-4.03256	0.634402	-6.35647	2.06445e-10	3.75584e-08	25	18	63	0	0	0	35.3333	0	TR63000_c1_g1_i6	1.57166e-26	XP_011670749	PREDICTED: RING finger protein B-like [Strongylocentrotus purpuratus]	Zinc finger, C3HC4 type (RING finger)
TR71153_c0_g1_i1	254	39.7381	-4.8133	0.562049	-8.56385	1.09163e-17	5.11637e-15	71	45	114	0	1	1	76.6667	0.666667	TR71153_c0_g1_i1		not available	not available	none
TR76218_c0_g1_i1	321	38.7787	-4.5169	0.630331	-7.16591	7.7272e-13	2.00321e-10	90	21	121	0	0	0	77.3333	0	TR76218_c0_g1_i1	0.000776792	XP_002260098	hypothetical protein, conserved in Plasmodium species [Plasmodium knowlesi strain H] >gi|193810171|emb|CAQ41365.1| hypothetical protein, conserved in Plasmodium species [Plasmodium knowlesi strain H] >gi|1047806789|emb|SBO27901.1| conserved Plasmodium protein, unknown function [Plasmodium knowlesi strain H] >gi|1047811576|emb|SBO24951.1| conserved Plasmodium protein, unknown function [Plasmodium …	none
TR76414_c0_g1_i1	613	35.9107	-4.24992	0.582728	-7.29315	3.02784e-13	8.26767e-11	48	37	135	0	2	1	73.3333	1	TR76414_c0_g1_i1		not available	not available	none
TR94361_c0_g1_i1	393	24.8149	-4.15728	0.576042	-7.21697	5.31593e-13	1.41143e-10	46	39	49	2	1	0	44.6667	1	TR94361_c0_g1_i1		not available	not available	none
TR9835_c0_g1_i1	556	26.7409	-4.18155	0.597454	-6.99894	2.57907e-12	6.30334e-10	31	37	93	0	2	0	53.6667	0.666667	TR9835_c0_g1_i1		not available	not available	none
TR9917_c0_g1_i1	292	31.262	-4.72226	0.592833	-7.96559	1.64442e-15	6.04778e-13	60	32	91	1	0	0	61	0.333333	TR9917_c0_g1_i1	1.07067e-08	XP_011665326	PREDICTED: blastula protease 10-like [Strongylocentrotus purpuratus]	CUB domain
TR10411_c0_g1_i1	378	76.8193	-5.71831	0.588236	-9.72112	2.45074e-22	2.16524e-19	148	63	252	0	0	0	154.333	0	TR10411_c0_g1_i1		not available	not available	none					No
TR10681_c0_g2_i1	1315	187.845	-4.64526	0.616413	-7.53595	4.84793e-14	1.46419e-11	410	264	333	0	8	0	335.667	2.66667	TR10681_c0_g2_i1	4.01372e-74	XP_011677883	PREDICTED: calpain small subunit 1 isoform X1 [Strongylocentrotus purpuratus]	EF-hand, calcium binding motif (2x)					No
TR32449_c0_g1_i1	1501	224.522	-4.29741	0.620116	-6.93001	4.20811e-12	9.93722e-10	380	45	1054	4	4	4	493	4	TR32449_c0_g1_i1	1.55265e-06	XP_011665834	PREDICTED: mucin-2 isoform X2 [Strongylocentrotus purpuratus]	Galactose binding lectin domain					No
TR33702_c0_g1_i4	859	376.018	-5.91634	0.551982	-10.7183	8.34876e-27	1.23409e-23	723	440	990	0	7	2	717.667	3	TR33702_c0_g1_i4		not available	not available	none					No
TR39712_c0_g1_i1	2342	22.8316	-4.35506	0.60353	-7.21598	5.35475e-13	1.41929e-10	46	26	58	1	0	0	43.3333	0.333333	TR39712_c0_g1_i1	0.0116836	WP_006669800	methyltransferase FkbM [Arthrospira maxima] >gi|209493397|gb|EDZ93721.1| methyltransferase FkbM family [Arthrospira maxima CS-328]	Golgi-localized syntaxin-1-binding clamp	Putative ER transporter, 6TM, N-terminal				No
TR44022_c0_g1_i1	2723	831.316	-6.04663	0.514808	-11.7454	7.45565e-32	1.97613e-28	1179	1679	1624	7	22	3	1494	10.6667	TR44022_c0_g1_i1	0	XP_003725762	PREDICTED: diencephalon/mesencephalon homeobox protein 1-B isoform X1 [Strongylocentrotus purpuratus] >gi|780062674|ref|XP_011670591.1| PREDICTED: diencephalon/mesencephalon homeobox protein 1-B isoform X1 [Strongylocentrotus purpuratus] >gi|780062681|ref|XP_011670593.1| PREDICTED: diencephalon/mesencephalon homeobox protein 1-B isoform X1 [Strongylocentrotus purpuratus]	Homeobox domain	Homeodomain-containing transcription factor [Transcription]				No
TR44022_c0_g1_i2	2618	819.637	-6.90537	0.451411	-15.2973	7.9674e-53	2.29734e-48	1362	1502	1554	10	13	1	1472.67	8	TR44022_c0_g1_i2	0	XP_003725762	PREDICTED: diencephalon/mesencephalon homeobox protein 1-B isoform X1 [Strongylocentrotus purpuratus] >gi|780062674|ref|XP_011670591.1| PREDICTED: diencephalon/mesencephalon homeobox protein 1-B isoform X1 [Strongylocentrotus purpuratus] >gi|780062681|ref|XP_011670593.1| PREDICTED: diencephalon/mesencephalon homeobox protein 1-B isoform X1 [Strongylocentrotus purpuratus]	Homeobox domain	Homeodomain-containing transcription factor [Transcription]				No
TR45197_c1_g1_i1	3255	9504.58	-4.17755	0.606127	-6.8922	5.49344e-12	1.26803e-09	13628	3213	45999	175	290	269	20946.7	244.667	TR45197_c1_g1_i1	0	XP_784195	PREDICTED: hyalin, partial [Strongylocentrotus purpuratus]	CTL: C-type Lectin/C-type lectin-like	Domain of unknown function (DUF5011) (3x)				No
TR45318_c1_g1_i1	1734	33.733	-4.14674	0.54733	-7.5763	3.55561e-14	1.0954e-11	56	38	101	1	3	1	65	1.66667	TR45318_c1_g1_i1	9.2592e-40	XP_003729804	PREDICTED: helix-loop-helix protein 1-like [Strongylocentrotus purpuratus]	Helix-loop-helix domain					No
TR47070_c0_g1_i1	2001	32.7506	-4.40358	0.583824	-7.54265	4.605e-14	1.39907e-11	33	51	111	0	1	1	65	0.666667	TR47070_c0_g1_i1	8.01355e-98	XP_011664321	PREDICTED: fibrinogen C domain-containing protein 1-like [Strongylocentrotus purpuratus]	Fibrinogen-related domains (FReDs)	Meprin, A5 protein, and protein tyrosine phosphatase Mu (MAM) domain	Coagulation factor 5/8 C-terminal domain (2x)			No
TR47163_c0_g1_i1	1928	34.6739	-4.08863	0.549315	-7.44315	9.83132e-14	2.85164e-11	39	55	105	1	2	2	66.3333	1.66667	TR47163_c0_g1_i1	0	CAL91936	VEGF precursor [Paracentrotus lividus]	Platelet-derived and vascular endothelial growth factors (PDGF, VEGF) family domain	Glycosyltransferase_GTB_type super family				No
TR50390_c1_g1_i1	2947	2310.29	-6.94053	0.47217	-14.6992	6.51858e-49	1.25263e-44	4594	2373	6432	16	34	6	4466.33	18.6667	TR50390_c1_g1_i1	9.77088e-60	CBX24532	P19 protein [Paracentrotus lividus]	none					No
TR50593_c0_g1_i2	2169	39.7522	-3.95751	0.581285	-6.80822	9.8816e-12	2.21443e-09	49	83	81	1	5	0	71	2	TR50593_c0_g1_i2	8.53488e-108	XP_011668731	PREDICTED: muscarinic acetylcholine receptor M3-like [Strongylocentrotus purpuratus]	7 transmembrane receptor (rhodopsin family)					No
TR52003_c1_g3_i2	3284	154.925	-4.17254	0.541722	-7.70236	1.33575e-14	4.34131e-12	328	300	123	17	8	4	250.333	9.66667	TR52003_c1_g3_i2	0	XP_011682397	PREDICTED: uncharacterized protein LOC583016 isoform X4 [Strongylocentrotus purpuratus]	Olfactory receptor	GPCR proteolysis site	cbEGF like dom	EGF domain	Immunoglobulin domain	No
TR52006_c0_g1_i2	1536	37.8937	-4.9562	0.555297	-8.92532	4.4442e-19	2.50259e-16	60	56	100	1	1	0	72	0.666667	TR52006_c0_g1_i2	1.38778e-121	XP_011674526	PREDICTED: uncharacterized protein LOC105443257 [Strongylocentrotus purpuratus]	Olfactory receptor					No
TR52271_c1_g1_i1	3251	49.6478	-5.64297	0.574109	-9.82908	8.43854e-23	7.72177e-20	82	72	130	0	0	0	94.6667	0	TR52271_c1_g1_i1	0	XP_011669667	PREDICTED: choline dehydrogenase, mitochondrial-like [Strongylocentrotus purpuratus]	GMC_oxred_N and GMC_oxred_C	choline dehydrogenase				No
TR53612_c1_g1_i1	2145	73.6486	-4.84791	0.522461	-9.27899	1.7109e-20	1.16379e-17	97	102	232	1	2	3	143.667	2	TR53612_c1_g1_i1	0	ADW95338	FoxG [Paracentrotus lividus]	FORKHEAD					No
TR54595_c0_g1_i2	2871	104.607	-5.018	0.58298	-8.6075	7.46716e-18	3.5761e-15	283	63	244	2	3	0	196.667	1.66667	TR54595_c0_g1_i2	0	XP_791616	PREDICTED: macrophage metalloelastase [Strongylocentrotus purpuratus]	Zinc-dependent metalloprotease	Hemopexin-like repeats	Putative peptidoglycan binding domain			No
TR55768_c2_g1_i1	2596	30.8311	-4.82881	0.607336	-7.95079	1.85319e-15	6.79929e-13	33	54	94	0	0	0	60.3333	0	TR55768_c2_g1_i1	0	XP_795967	PREDICTED: melatonin receptor type 1A-like [Strongylocentrotus purpuratus]	transmembrane olfactory receptor					No
TR56390_c0_g1_i2	2629	451.708	-4.13706	0.33111	-12.4945	7.99824e-36	3.23571e-32	557	626	1387	78	47	25	856.667	50	TR56390_c0_g1_i2	0	XP_797010	PREDICTED: T-box transcription factor TBX3 isoform X1 [Strongylocentrotus purpuratus]	T-box DNA binding domain					No
TR57053_c4_g6_i3	2858	69.251	-4.26862	0.521525	-8.18488	2.72568e-16	1.08836e-13	85	90	236	3	8	1	137	4	TR57053_c4_g6_i3	0	XP_011677777	PREDICTED: protein white-like [Strongylocentrotus purpuratus]	P-loop containing Nucleoside Triphosphate Hydrolases	ABC-2 type transporter				No
TR57323_c3_g1_i1	4328	22.5857	-4.33994	0.625446	-6.93896	3.95008e-12	9.35664e-10	45	20	69	0	0	0	44.6667	0	TR57323_c3_g1_i1	0	XP_011663020	PREDICTED: sodium bicarbonate cotransporter 3 isoform X3 [Strongylocentrotus purpuratus]	HCO3- transporter family	Band 3 cytoplasmic domain				No
TR59016_c0_g2_i5	2412	32.0427	-4.19943	0.537011	-7.82	5.28222e-15	1.79654e-12	60	41	76	2	2	1	59	1.66667	TR59016_c0_g2_i5	1.00234e-179	XP_786481	PREDICTED: muscarinic acetylcholine receptor M3-like [Strongylocentrotus purpuratus]	7 transmembrane receptor (rhodopsin family)					No
TR59021_c0_g3_i3	1932	47.1814	-4.15138	0.602368	-6.89176	5.51044e-12	1.27004e-09	34	49	227	3	2	0	103.333	1.66667	TR59021_c0_g3_i3	5.81515e-43	XP_011681177	PREDICTED: uncharacterized protein LOC105446276 [Strongylocentrotus purpuratus]	none					No
TR59412_c2_g1_i1	2939	62.3589	-4.09343	0.518201	-7.8993	2.80465e-15	1.0027e-12	85	62	231	11	3	1	126	5	TR59412_c2_g1_i1	0	XP_003729286	PREDICTED: transmembrane prolyl 4-hydroxylase [Strongylocentrotus purpuratus]	Prolyl 4-hydroxylase alpha subunit homologues					No
TR59655_c1_g1_i3	3606	53.0596	-4.59974	0.571597	-8.04716	8.47346e-16	3.22432e-13	105	64	129	0	4	0	99.3333	1.33333	TR59655_c1_g1_i3	0	XP_001198213	PREDICTED: acetylcholine receptor subunit beta isoform X1 [Strongylocentrotus purpuratus] >gi|780058878|ref|XP_011670137.1| PREDICTED: acetylcholine receptor subunit beta isoform X1 [Strongylocentrotus purpuratus]	Neurotransmitter-gated ion-channel ligand binding domain					No
TR59877_c0_g1_i1	3444	77.9535	-4.58457	0.529458	-8.65898	4.7601e-18	2.36055e-15	94	106	262	1	4	3	154	2.66667	TR59877_c0_g1_i1	0	XP_782663	PREDICTED: cytochrome P450 2J6 [Strongylocentrotus purpuratus] >gi|780043806|ref|XP_011668500.1| PREDICTED: cytochrome P450 2J6 [Strongylocentrotus purpuratus] >gi|780043810|ref|XP_011668501.1| PREDICTED: cytochrome P450 2J6 [Strongylocentrotus purpuratus]	Cytochrome P450					No
TR60139_c2_g1_i2	1759	37.2572	-4.20256	0.549281	-7.65102	1.99393e-14	6.4127e-12	42	51	128	2	1	2	73.6667	1.66667	TR60139_c2_g1_i2	0	XP_789465	PREDICTED: nuclear receptor subfamily 2 group E member 1-like isoform X1 [Strongylocentrotus purpuratus]	ligand binding domain of nuclear receptors	DNA-binding domain of Tailless				No
TR60644_c1_g2_i1	3687	83.2446	-3.88663	0.544824	-7.13373	9.76832e-13	2.50698e-10	205	71	176	18	4	1	150.667	7.66667	TR60644_c1_g2_i1	3.63914e-147	XP_011665690	PREDICTED: uncharacterized protein LOC105438967 [Strongylocentrotus purpuratus]	PDZ domain					No
TR61200_c2_g2_i2	555	81.428	-4.64567	0.58517	-7.93901	2.03807e-15	7.44212e-13	201	61	197	0	2	2	153	1.33333	TR61200_c2_g2_i2		not available	not available	none					No
TR63496_c3_g1_i1	762	508.686	-6.94714	0.43142	-16.103	2.43119e-58	1.86873e-53	661	809	1490	9	7	0	986.667	5.33333	TR63496_c3_g1_i1		not available	not available	none					No
TR48333_c9_g2_i1	338	184.325	-7.06683	0.513053	-13.7741	3.65013e-43	4.0081e-39	288	285	476	0	0	1	349.667	0.333333	TR48333_c9_g2_i1		not available	not available	none
TR54798_c1_g1_i1	397	593.92	-5.99371	0.561217	-10.6798	1.26481e-26	1.83433e-23	1006	907	1417	1	12	1	1110	4.66667	TR54798_c1_g1_i1		not available	not available	none
TR58696_c0_g1_i1	1135	48.1908	-3.89171	0.602459	-6.45972	1.04899e-10	2.02589e-08	62	28	222	1	2	2	104	1.66667	TR58696_c0_g1_i1	3.9789e-69	XP_011684068	PREDICTED: uncharacterized protein LOC105447555 [Strongylocentrotus purpuratus]	DNA polymerase III subunits gamma and tau
TR53156_c5_g1_i1	2325	2025.8	-5.02098	0.490407	-10.2384	1.33445e-24	1.47587e-21	3572	2835	4864	41	95	49	3757	61.6667	TR53156_c5_g1_i1	2.52419e-26	XP_011667775	PREDICTED: uncharacterized protein LOC105439909 [Strongylocentrotus purpuratus]	none					Trans-Membrane protein?
TR29246_c0_g1_i1	2068	12198.2	-4.30742	0.580977	-7.4141	1.22457e-13	3.49914e-11	12403	5636	64588	360	483	349	27542.3	397.333	TR29246_c0_g1_i1	2.22888e-66	XP_011678368	PREDICTED: sushi, von Willebrand factor type A, EGF and pentraxin domain-containing protein 1 isoform X1 [Strongylocentrotus purpuratus]	C-type lectin domain	CCP module (SUSHI Repeats)
TR43200_c2_g1_i1	576	601.952	-4.16845	0.630472	-6.61163	3.80113e-11	7.87531e-09	1219	222	2315	2	14	11	1252	9	TR43200_c2_g1_i1	1.70912e-14	XP_002594857	hypothetical protein BRAFLDRAFT_124444 [Branchiostoma floridae] >gi|229280094|gb|EEN50868.1| hypothetical protein BRAFLDRAFT_124444 [Branchiostoma floridae]	none
TR44574_c0_g1_i1	1184	4119.56	-4.45258	0.558178	-7.97698	NA	NA	4136	3929	18282	85	317	74	8782.33	158.667	TR44574_c0_g1_i1		not available	not available	none
TR46788_c0_g2_i1	902	137.212	-5.11108	0.566457	-9.0229	1.83181e-19	1.08309e-16	349	91	339	1	3	2	259.667	2	TR46788_c0_g2_i1	3.15533e-95	Q26264	RecName: Full=41 kDa spicule matrix protein; AltName: Full=HPSMC; AltName: Full=HSM41; Flags: Precursor >gi|260517|gb|AAB24285.1| spicule matrix protein [Hemicentrotus pulcherrimus]	CTL: C-type Lectin/C-type lectin-like (CTLD) domain
TR48571_c0_g1_i1	1358	6299.73	-5.14654	0.626711	-8.21198	2.17574e-16	8.75595e-14	8637	9917	17931	3	77	13	12161.7	31	TR48571_c0_g1_i1		not available	not available	none
TR50595_c1_g1_i1	390	716.789	-5.19203	0.548193	-9.47118	2.76698e-21	2.10578e-18	992	325	3411	19	15	10	1576	14.6667	TR50595_c1_g1_i1	5.20373	OAA74608	long chain fatty alcohol oxidase [Cordyceps confragosa RCEF 1005]	none
TR50810_c0_g1_i1	430	90.5549	-4.75087	0.609822	-7.7906	6.66942e-15	2.24352e-12	77	86	435	0	3	0	199.333	1	TR50810_c0_g1_i1		not available	not available	none
TR51603_c0_g2_i1	2214	11879.6	-4.13756	0.542062	-7.633	2.29346e-14	7.28457e-12	12328	5575	61509	968	741	401	26470.7	703.333	TR51603_c0_g2_i1	2.66131e-34	XP_011678369	PREDICTED: sushi, von Willebrand factor type A, EGF and pentraxin domain-containing protein 1 isoform X2 [Strongylocentrotus purpuratus]	CTL: C-type Lectin	Sushi repeat (SCR repeat)
TR53094_c0_g1_i4	1107	4100.17	-5.13886	0.581532	-8.83676	9.85335e-19	5.31493e-16	5201	3885	16774	22	139	29	8620	63.3333	TR53094_c0_g1_i4		not available	not available	none
TR53164_c1_g1_i3	432	1515.52	-6.346	0.55593	-11.4151	3.51447e-30	7.60956e-27	1990	2511	4232	2	18	5	2911	8.33333	TR53164_c1_g1_i3	6.45299	XP_001975938	uncharacterized protein Dere_GG20279 [Drosophila erecta] >gi|190659125|gb|EDV56338.1| uncharacterized protein Dere_GG20279 [Drosophila erecta]	none
TR53166_c7_g1_i1	481	131.606	-5.26026	0.580421	-9.06283	1.27111e-19	7.75071e-17	136	101	634	1	2	1	290.333	1.33333	TR53166_c7_g1_i1		not available	not available	none
TR55893_c5_g1_i1	2285	116.425	-5.7368	0.482313	-11.8943	1.26652e-32	3.54003e-29	186	145	352	4	3	0	227.667	2.33333	TR55893_c5_g1_i1	0	NP_999806	primary mesenchyme specific protein MSP130-related-1 precursor [Strongylocentrotus purpuratus] >gi|21637391|gb|AAM70489.1|AF519419_1 primary mesenchyme specific protein MSP130-related-1 [Strongylocentrotus purpuratus]	none
TR55893_c6_g1_i1	258	97.394	-4.76993	0.546046	-8.73539	2.42809e-18	1.23599e-15	236	81	226	4	1	3	181	2.66667	TR55893_c6_g1_i1	1.72555e-26	NP_999807	primary mesenchyme specific protein MSP130-related-2 precursor [Strongylocentrotus purpuratus] >gi|21637393|gb|AAM70490.1|AF519420_1 primary mesenchyme specific protein MSP130-related-2 [Strongylocentrotus purpuratus]	none
TR56069_c1_g1_i1	374	21.4079	-3.88503	0.628699	-6.17948	6.43151e-10	1.0877e-07	19	52	45	0	1	0	38.6667	0.333333	TR56069_c1_g1_i1	5.17847e-24	XP_011665137	PREDICTED: uncharacterized protein LOC105438691 [Strongylocentrotus purpuratus]	NTR_like domain
TR56069_c10_g1_i1	903	310.513	-4.34962	0.634296	-6.85739	7.01315e-12	1.59723e-09	1108	132	376	1	8	2	538.667	3.66667	TR56069_c10_g1_i1	5.4462	WP_068821256	4-amino-4-deoxychorismate lyase [Pedobacter sp. CCM 8644] >gi|1032670590|gb|OAQ42226.1| 4-amino-4-deoxychorismate lyase [Pedobacter sp. CCM 8644]	none
TR56213_c6_g1_i1	279	82.4085	-4.67316	0.544569	-8.5814	9.37275e-18	4.41985e-15	111	127	234	0	5	2	157.333	2.33333	TR56213_c6_g1_i1		not available	not available	none
TR58775_c0_g1_i6	3179	6569.63	-4.99885	0.541263	-9.23552	2.57041e-20	1.70323e-17	8244	5209	28580	102	269	109	14011	160	TR58775_c0_g1_i6	7.86901e-78	XP_011664936	PREDICTED: uncharacterized protein LOC105438613, partial [Strongylocentrotus purpuratus]	CTL: C-type Lectin (3x)	secreted complement-binding protein
TR59783_c24_g1_i1	510	5576.72	-3.89968	0.652187	-5.97939	2.23968e-09	3.43277e-07	8882	2847	24199	4	110	54	11976	56	TR59783_c24_g1_i1		not available	not available	none
TR59783_c24_g7_i1	367	3200.71	-4.68107	0.624613	-7.49435	6.6629e-14	1.98505e-11	5366	1717	13306	6	61	27	6796.33	31.3333	TR59783_c24_g7_i1		not available	not available	none
TR60635_c7_g1_i3	3281	343.794	-4.00463	0.573445	-6.98347	2.87981e-12	6.99388e-10	377	163	1748	17	18	14	762.667	16.3333	TR60635_c7_g1_i3	0	XP_011666396	PREDICTED: peroxidasin homolog isoform X3 [Strongylocentrotus purpuratus]	peroxinectin_like animal heme peroxidases	CTL: C-type Lectin	WSC domain			YES
TR63654_c2_g1_i1	228	99.0524	-4.36031	0.554644	-7.86147	3.79659e-15	1.32347e-12	103	78	463	6	7	1	214.667	4.66667	TR63654_c2_g1_i1	9.74662e-31	XP_011681902	PREDICTED: neurogenic locus notch homolog protein 1 isoform X2 [Strongylocentrotus purpuratus]	cbEGF like dom
TR63654_c3_g1_i1	344	142.181	-4.52068	0.57744	-7.82883	4.92447e-15	1.68231e-12	158	134	614	2	10	1	302	4.33333	TR63654_c3_g1_i1		not available	not available	none
TR63654_c3_g2_i1	326	67.1039	-4.74348	0.594085	-7.98452	1.41074e-15	5.25116e-13	126	48	235	0	3	0	136.333	1	TR63654_c3_g2_i1		not available	not available	none
TR64046_c1_g1_i1	1229	1581.83	-4.58194	0.578503	-7.92034	2.36865e-15	8.5477e-13	1612	1295	7415	19	82	26	3440.67	42.3333	TR64046_c1_g1_i1	1.09429e-06	WP_073990112	hypothetical protein [Enterococcus faecium]	none
TR84675_c0_g1_i1	237	133.832	-6.29147	0.549252	-11.4546	2.22959e-30	4.96747e-27	297	141	316	0	0	1	251.333	0.333333	TR84675_c0_g1_i1		not available	not available	none
TR85750_c0_g1_i1	1115	176.897	-6.50402	0.575067	-11.31	1.17061e-29	2.33711e-26	364	132	565	0	0	0	353.667	0	TR85750_c0_g1_i1	1.35991e-32	XP_003729443	PREDICTED: uncharacterized protein LOC100893543 [Strongylocentrotus purpuratus]	none	Met rich
TR57048_c0_g1_i2	2861	7750.93	-4.10517	0.60462	-6.78968	1.12386e-11	2.50757e-09	9698	2967	39155	163	245	247	17273.3	218.333	TR57048_c0_g1_i2	7.71975e-171	XP_784195	PREDICTED: hyalin, partial [Strongylocentrotus purpuratus]	CTL: C-type Lectin	Domain of unknown function (DUF5011) (2x)				Na
TR49828_c1_g1_i1	1031	1955.5	-4.42813	0.4378	-10.1145	4.76388e-24	5.0161e-21	4017	2091	4684	378	101	42	3597.33	173.667	TR49828_c1_g1_i1		not available	not available	none
TR61867_c6_g1_i1	837	1492.51	-4.2474	0.542042	-7.83592	4.6541e-15	1.59704e-12	2693	1146	5063	47	73	67	2967.33	62.3333	TR61867_c6_g1_i1		not available	not available	none
TR37195_c0_g1_i2	536	1416.72	-4.68071	0.639956	-7.31411	2.59091e-13	7.138e-11	1596	2355	4385	0	21	2	2778.67	7.66667	TR37195_c0_g1_i2		not available	not available	none
TR39160_c0_g1_i2	577	1336.59	-4.17751	0.56789	-7.35621	1.89209e-13	5.30787e-11	3766	1623	1253	201	61	11	2214	91	TR39160_c0_g1_i2		not available	not available	none
TR58164_c0_g1_i2	645	907.574	-4.60536	0.583325	-7.89501	2.90298e-15	1.03544e-12	889	591	4590	13	27	20	2023.33	20	TR58164_c0_g1_i2		not available	not available	none
TR33564_c0_g1_i2	612	925.127	-4.6297	0.56977	-8.12555	4.45332e-16	1.73759e-13	975	719	4348	13	43	18	2014	24.6667	TR33564_c0_g1_i2		not available	not available	none
additional candidate transcripts, not selected for ISH:
Transcript	Size	baseMean	log2FoldChange	lfcSE	stat	pvalue	padj	PlD1	PlD2	PlD3	PlS1	PlS2	PlS3	av. PlD	av. PLS	Transcript	Lowest E-value	Accession (E-value)	1st BLAST Hit	conserved domains NCBI					Sigl peptide	ISH?
TR47694_c0_g1_i1	1238	1018.43	-4.35786	0.494234	-8.81741	1.17139e-18	6.2527e-16	2116	827	2890	48	106	28	1944.33	60.6667	TR47694_c0_g1_i1	2.51269e-20	XP_003725731	PREDICTED: scavenger receptor cysteine-rich type 1 protein M160-like [Strongylocentrotus purpuratus]	Scavenger receptor Cys-rich					YES
TR51619_c3_g1_i1	1640	1013.24	-3.90502	0.377942	-10.3323	5.03324e-25	5.81775e-22	1473	1266	2951	122	160	61	1896.67	114.333	TR51619_c3_g1_i1	2.83527e-20	XP_791737	PREDICTED: hyalin [Strongylocentrotus purpuratus]	Avidin family (2x)
TR51020_c1_g1_i1	1968	991.354	-4.0622	0.436162	-9.31353	1.23651e-20	8.64038e-18	1951	1171	2243	231	50	42	1788.33	107.667	TR51020_c1_g1_i1	3.6304e-123	XP_011664842	PREDICTED: low-density lipoprotein receptor-related protein-like [Strongylocentrotus purpuratus]	Low Density Lipoprotein Receptor Class A domain (3x)					YES
TR27664_c0_g1_i1	359	891.234	-3.9715	0.648311	-6.12592	9.01601e-10	1.47607e-07	2219	259	2884	1	15	11	1787.33	9	TR27664_c0_g1_i1	9.48488	SCU85073	LAFA_0D13740g1_1 [Lachancea sp. CBS 6924]	none
TR55163_c2_g1_i1	3917	956.333	-4.61654	0.55242	-8.35693	6.43702e-17	2.74117e-14	1559	1605	2036	33	82	4	1733.33	39.6667	TR55163_c2_g1_i1	0.201806	OCA15209	hypothetical protein XENTR_v90030362mg [Xenopus tropicalis]	none	rich in Met				YES
TR49377_c0_g2_i1	229	734.651	-3.98325	0.64787	-6.14823	7.83508e-10	1.29654e-07	1030	655	2921	0	25	4	1535.33	9.66667	TR49377_c0_g2_i1	6.95971e-05	EKF26258	ribosomal RNA methyltransferase, putative, partial [Trypanosoma cruzi marinkellei]	none
TR17717_c0_g1_i1	1236	662.646	-4.4858	0.590625	-7.595	3.07781e-14	9.55863e-12	634	325	3563	12	22	14	1507.33	16	TR17717_c0_g1_i1		not available	not available	none
TR60626_c12_g2_i4	1895	790.252	-4.81498	0.508647	-9.46625	2.90062e-21	2.19661e-18	1147	1159	2208	106	20	5	1504.67	43.6667	TR60626_c12_g2_i4	0.000986497	XP_001201510	PREDICTED: putative ferric-chelate reductase 1 isoform X2 [Strongylocentrotus purpuratus]	Domon-like ligand-binding domains
TR57048_c0_g1_i1	563	767.951	-3.90228	0.619468	-6.29942	2.98768e-10	5.32825e-08	2021	217	2254	26	11	28	1497.33	21.6667	TR57048_c0_g1_i1	4.92879e-21	WP_057480833	hypothetical protein [Salegentibacter mishustinae] >gi|946824560|gb|KRG30225.1| hypothetical protein APR42_13650 [Salegentibacter mishustinae]	bact. Domain of unknown function (DUF5011)
TR54246_c3_g1_i1	1015	771.382	-4.71291	0.361564	-13.0348	7.76051e-39	4.77209e-35	810	1390	2139	87	62	20	1446.33	56.3333	TR54246_c3_g1_i1	2.07501	WP_062557319	phosphoribosylaminoimidazolesuccinocarboxamide synthase [Rhizobium sp. Root149] >gi|945894070|gb|KQZ47430.1| phosphoribosylaminoimidazole-succinocarboxamide synthase [Rhizobium sp. Root149]	none
TR8040_c0_g2_i1	644	666.464	-4.72857	0.623232	-7.58717	3.2697e-14	1.00934e-11	278	1259	2566	1	10	6	1367.67	5.66667	TR8040_c0_g2_i1		not available	not available	none
TR51305_c0_g1_i2	1317	744.368	-4.20146	0.450969	-9.31653	1.20205e-20	8.43796e-18	1664	695	1708	63	59	40	1355.67	54	TR51305_c0_g1_i2	0.911035	XP_009142113	PREDICTED: uncharacterized protein LOC103865993 [Brassica rapa]	K+-dependent Na+/Ca+ exchanger					YES
TR61622_c4_g1_i1	400	569.077	-4.05313	0.516041	-7.85428	4.02086e-15	1.39532e-12	409	482	2843	71	46	18	1244.67	45	TR61622_c4_g1_i1			not available	none
TR47514_c0_g1_i1	1639	560.408	-5.04525	0.544933	-9.25848	2.07362e-20	1.38599e-17	850	268	2511	16	13	10	1209.67	13	TR47514_c0_g1_i1		not available	not available	none					YES
TR63585_c0_g1_i3	7019	669.494	-3.95894	0.312188	-12.6813	7.5119e-37	3.39648e-33	1175	937	1428	155	98	28	1180	93.6667	TR63585_c0_g1_i3	0	XP_011673096.1	PREDICTED: neurogenic locus notch homolog protein 1-like [Strongylocentrotus purpuratus]	Fibronectin type 3 domain (6x)	cbEGF like dom (4x)	Atrophin-1 family
TR58797_c0_g2_i1	424	575.657	-5.2598	0.585376	-8.98533	2.57966e-19	1.50216e-16	1323	213	1968	5	14	3	1168	7.33333	TR58797_c0_g2_i1		not available	not available	none
TR63658_c0_g1_i1	3864	583.226	-5.13845	0.56601	-9.07837	1.10213e-19	6.75021e-17	1829	261	1091	20	16	3	1060.33	13	TR63658_c0_g1_i1	0	XP_001196501	PREDICTED: uncharacterized protein LOC756768 [Strongylocentrotus purpuratus]	Scavenger receptor Cys-rich (2x)	Complement control protein (CCP) modules	WSC domain			YES
TR61622_c2_g2_i1	509	472.741	-3.96212	0.511205	-7.75055	9.14924e-15	3.03782e-12	418	511	2024	34	65	15	984.333	38	TR61622_c2_g2_i1			not available	none
TR59270_c1_g1_i1	977	551.212	-5.11425	0.583537	-8.76422	1.88071e-18	9.80075e-16	1462	582	883	2	11	7	975.667	6.66667	TR59270_c1_g1_i1		not available	not available	none
TR88489_c0_g1_i1	339	518.956	-4.01785	0.63953	-6.2825	3.33172e-10	5.89397e-08	1316	411	1169	1	28	2	965.333	10.3333	TR88489_c0_g1_i1		not available	not available	none
TR30161_c0_g1_i1	525	572.486	-3.9364	0.58436	-6.73627	1.62507e-11	3.56889e-09	1515	731	627	79	46	2	957.667	42.3333	TR30161_c0_g1_i1		not available	not available	none
TR58946_c4_g2_i2	1934	516.905	-5.05968	0.510767	-9.90605	3.91817e-23	3.69116e-20	1307	575	859	30	27	2	913.667	19.6667	TR58946_c4_g2_i2		not available	not available	none
TR62630_c7_g3_i12	1075	477.02	-4.15578	0.363445	-11.4344	2.81429e-30	6.18059e-27	496	737	1494	79	47	24	909	50	TR62630_c7_g3_i12	1.42653e-13	XP_013084900	PREDICTED: calmodulin-like [Biomphalaria glabrata]	EF-hand, calcium binding motif;
TR57783_c0_g1_i1	3025	488.824	-5.02071	0.354674	-14.1559	1.71829e-45	2.40139e-41	899	661	1129	49	34	7	896.333	30	TR57783_c0_g1_i1	0	XP_801757	PREDICTED: IgGFc-binding protein isoform X2 [Strongylocentrotus purpuratus]	none					YES
TR87732_c0_g1_i1	330	419.201	-4.67855	0.570885	-8.19527	2.50039e-16	1.00362e-13	1002	198	1272	39	9	2	824	16.6667	TR87732_c0_g1_i1	5.6606	OGL50977	molybdopterin-guanine dinucleotide biosynthesis protein B [Candidatus Schekmanbacteria bacterium RIFCSPLOWO2_02_FULL_38_14] >gi|1084156821|gb|OGL52226.1| molybdopterin-guanine dinucleotide biosynthesis protein B [Candidatus Schekmanbacteria bacterium RIFCSPHIGHO2_02_FULL_38_11] >gi|1084159584|gb|OGL54896.1| molybdopterin-guanine dinucleotide biosynthesis protein B [Candidatus Schekmanbacteria bac…	none
TR45559_c0_g1_i1	317	477.087	-4.86847	0.635029	-7.66654	NA	NA	1847	190	375	4	4	0	804	2.66667	TR45559_c0_g1_i1			not available
TR52942_c1_g1_i1	779	398.983	-4.69692	0.583323	-8.052	8.14507e-16	3.10705e-13	834	346	1134	3	23	3	771.333	9.66667	TR52942_c1_g1_i1		not available	not available	none
TR57447_c3_g1_i1	867	324.697	-3.95027	0.616743	-6.40505	1.50317e-10	2.81464e-08	350	67	1836	14	11	8	751	11	TR57447_c3_g1_i1		not available	not available	none
TR88287_c0_g1_i1	231	430.146	-5.32067	0.607489	-8.75846	1.9793e-18	1.02796e-15	196	1339	701	2	6	1	745.333	3	TR88287_c0_g1_i1	6.87377	WP_048813900	two-component sensor histidine kinase [Marinomonas sp. MWYL1]	none
TR8630_c0_g1_i1	259	394.682	-4.30159	0.431031	-9.97975	1.86942e-23	1.83048e-20	781	377	1063	67	19	16	740.333	34	TR8630_c0_g1_i1		not available	not available	none
TR63439_c3_g1_i2	628	382.265	-5.79248	0.503266	-11.5098	1.17802e-30	2.7861e-27	463	668	1057	3	12	3	729.333	6	TR63439_c3_g1_i2		not available	not available	none
TR61851_c2_g1_i1	3486	392.541	-4.42778	0.477663	-9.26967	1.86727e-20	1.25352e-17	377	941	736	32	21	16	684.667	23	TR61851_c2_g1_i1	0	XP_011664788	PREDICTED: uncharacterized protein LOC100887844 [Strongylocentrotus purpuratus]	SEA domain					YES
TR60626_c0_g2_i1	427	378.934	-5.13312	0.475667	-10.7914	3.77863e-27	5.75137e-24	517	776	728	13	24	4	673.667	13.6667	TR60626_c0_g2_i1	3.52588	OIR22377	DNA topoisomerase VI [Marine Group III euryarchaeote CG-Epi2]	none
TR62297_c17_g4_i5	753	357.99	-3.97408	0.54168	-7.33657	2.19131e-13	6.08068e-11	976	149	874	48	30	8	666.333	28.6667	TR62297_c17_g4_i5		not available	not available	none
TR77633_c0_g1_i1	555	277.378	-4.47349	0.642173	-6.96618	NA	NA	121	162	1707	0	3	1	663.333	1.33333	TR77633_c0_g1_i1		not available	not available	none
TR45653_c0_g1_i1	249	415.095	-3.89988	0.658573	-5.92171	NA	NA	225	1541	178	1	6	0	648	2.33333	TR45653_c0_g1_i1	4.32607	KID53127	transposase IS1016, partial [Neisseria meningitidis LNP27256]	none
TR38699_c0_g1_i1	1652	327.7	-5.15959	0.38056	-13.5579	7.11398e-42	6.07573e-38	490	375	1071	25	16	7	645.333	16	TR38699_c0_g1_i1	0	XP_011665326	PREDICTED: blastula protease 10-like [Strongylocentrotus purpuratus]	Zinc-dependent metalloprotease, astacin_like subfamily	CUB domain				YES
TR55242_c2_g1_i5	728	304.22	-4.73298	0.575198	-8.22844	1.89664e-16	7.73398e-14	485	249	1140	2	15	4	624.667	7	TR55242_c2_g1_i5	2.01115e-33	XP_011660391	PREDICTED: ZP domain-containing protein-like [Strongylocentrotus purpuratus]	Zona pellucida-like domain
TR58238_c3_g1_i1	348	323.59	-4.33127	0.513347	-8.43731	3.2472e-17	1.4406e-14	174	696	982	37	22	6	617.333	21.6667	TR58238_c3_g1_i1		not available	not available	none
TR39160_c0_g1_i1	572	350.366	-4.96182	0.420841	-11.7902	4.38306e-32	1.20323e-28	700	565	560	27	22	6	608.333	18.3333	TR39160_c0_g1_i1		not available	not available	none
TR39619_c0_g1_i1	1304	312.722	-5.36629	0.614636	-8.73084	2.52786e-18	1.28254e-15	963	176	565	0	0	2	568	0.666667	TR39619_c0_g1_i1	1.2053e-12	XP_799965	PREDICTED: sporozoite surface protein 2-like isoform X1 [Strongylocentrotus purpuratus]	polyadenylate binding protein, human types 1, 2, 3, 4 family
TR53584_c8_g2_i2	1622	252.353	-4.83848	0.579125	-8.35481	6.55368e-17	2.78314e-14	307	140	1225	3	7	4	557.333	4.66667	TR53584_c8_g2_i2		not available	not available	none
TR59771_c1_g1_i1	294	280.173	-4.31599	0.547215	-7.88719	3.09076e-15	1.09228e-12	720	136	742	35	14	3	532.667	17.3333	TR59771_c1_g1_i1		not available	not available	none
TR34896_c0_g1_i1	669	246.071	-4.43854	0.618101	-7.18093	6.92408e-13	1.81027e-10	322	177	1088	0	8	3	529	3.66667	TR34896_c0_g1_i1	9.16136	WP_071158714	peptidase C39 [Methylomonas sp. LWB] >gi|1093435834|gb|OHX35828.1| peptidase C39 [Methylomonas sp. LWB]	none
TR19090_c0_g1_i1	249	286.356	-5.2484	0.505612	-10.3803	3.04849e-25	3.57744e-22	756	229	584	12	6	5	523	7.66667	TR19090_c0_g1_i1	3.36024e-32	NP_999807	primary mesenchyme specific protein MSP130-related-2 precursor [Strongylocentrotus purpuratus] >gi|21637393|gb|AAM70490.1|AF519420_1 primary mesenchyme specific protein MSP130-related-2 [Strongylocentrotus purpuratus]	Nucleotide-Binding Domain of the sugar kinase/HSP70/actin superfamily
TR86636_c0_g1_i1	314	229.209	-3.93405	0.613679	-6.4106	1.4495e-10	2.73413e-08	200	123	1238	3	13	6	520.333	7.33333	TR86636_c0_g1_i1		not available	not available	none
TR61635_c8_g5_i1	812	271.451	-4.44372	0.391814	-11.3414	8.18216e-30	1.67713e-26	507	297	718	33	30	6	507.333	23	TR61635_c8_g5_i1		not available	not available	none
TR56347_c5_g2_i6	874	279.269	-4.79809	0.450117	-10.6597	1.57179e-26	2.23733e-23	574	386	528	15	12	11	496	12.6667	TR56347_c5_g2_i6	8.97878	GAT16577	hypothetical repeat protein [Mycobacterium thermoresistibile]	none
TR62666_c5_g4_i1	1334	259.761	-4.82418	0.371698	-12.9787	1.61509e-38	9.54953e-35	457	291	735	27	18	6	494.333	17	TR62666_c5_g4_i1	1.41022	KKU36738	Protein of hypothetical function DUF192 [Candidatus Wolfebacteria bacterium GW2011_GWC2_46_275] >gi|818863188|gb|KKU99900.1| Protein of hypothetical function DUF192 [Candidatus Wolfebacteria bacterium GW2011_GWE1_48_7] >gi|837348707|gb|AKM77892.1| hypothetical protein UX70_C0001G0156 [Candidatus Wolfebacteria bacterium GW2011_GWB1_47_1]	none
TR53584_c8_g2_i3	363	198.699	-3.96036	0.642013	-6.16866	6.88708e-10	1.15332e-07	163	70	1169	1	2	4	467.333	2.33333	TR53584_c8_g2_i3		not available	not available	none
TR10212_c0_g1_i1	318	210.178	-4.11569	0.626165	-6.57285	4.93609e-11	9.9977e-09	286	89	1018	1	11	2	464.333	4.66667	TR10212_c0_g1_i1		not available	not available	none
TR63649_c1_g1_i4	5087	239.455	-4.73308	0.479407	-9.87278	5.46297e-23	5.08983e-20	242	411	732	12	21	3	461.667	12	TR63649_c1_g1_i4	0	XP_003729310	PREDICTED: sushi domain-containing protein 2 [Strongylocentrotus purpuratus]	AMOP domain	vWD: Willebrand factor type D domain	Complement control protein (CCP)
TR52157_c6_g1_i4	2617	185.808	-4.79999	0.544753	-8.81132	1.23676e-18	6.57881e-16	190	138	894	9	4	4	407.333	5.66667	TR52157_c6_g1_i4	7.13112e-72	XP_011670239	PREDICTED: fibropellin-3-like [Strongylocentrotus purpuratus]	Reeler domain	EGF-like domain	cbEGF like dom (2x)			YES
TR61881_c4_g3_i5	2359	228.174	-3.96865	0.39284	-10.1025	5.38729e-24	5.59587e-21	422	365	381	43	30	9	389.333	27.3333	TR61881_c4_g3_i5		not available	not available	none
TR63129_c2_g3_i1	848	197.669	-4.07686	0.421596	-9.67007	4.04097e-22	3.44591e-19	338	174	635	26	21	10	382.333	19	TR63129_c2_g3_i1		not available	not available	none
TR52157_c6_g1_i6	1981	183.75	-4.48134	0.520685	-8.60663	7.52403e-18	3.59214e-15	271	147	715	9	6	8	377.667	7.66667	TR52157_c6_g1_i6	1.54426e-78	XP_011670239	PREDICTED: fibropellin-3-like [Strongylocentrotus purpuratus]	Reeler domain	alcium-binding EGF-like domain (3x)
TR45819_c0_g1_i1	1090	210.282	-4.8386	0.524675	-9.2221	2.91345e-20	1.92225e-17	536	220	366	21	6	1	374	9.33333	TR45819_c0_g1_i1		not available	not available	none
TR22004_c0_g1_i1	324	208.929	-4.11678	0.4592	-8.96511	3.09962e-19	1.77139e-16	477	218	422	42	12	7	372.333	20.3333	TR22004_c0_g1_i1		not available	not available	none
TR49934_c1_g1_i1	224	167.672	-4.35178	0.624022	-6.97377	3.08567e-12	7.4585e-10	213	106	779	0	7	1	366	2.66667	TR49934_c1_g1_i1		not available	not available	none (Trans-membrane helix)
TR39838_c1_g1_i2	2978	196.56	-5.44493	0.41721	-13.0508	6.28699e-39	4.02708e-35	350	281	460	15	5	2	363.667	7.33333	TR39838_c1_g1_i2	8.97403e-166	XP_011660384	PREDICTED: uncharacterized protein LOC105436490 [Strongylocentrotus purpuratus]	Catal. Dom. of Prot. Tyr Kinases	CCP module (SUSHI Repeats) (3x)	CUB domain	Protein kinase; unclassified specificity; Phosphotransferases	cbEGF like dom	YES
TR44994_c0_g1_i1	764	192.949	-5.65889	0.526254	-10.7532	5.72694e-27	8.6314e-24	479	181	404	2	4	2	354.667	2.66667	TR44994_c0_g1_i1	1.47494	EJL93398	Cupin superfamily protein [Pseudomonas sp. GM102]	none
TR54805_c3_g1_i1	895	170.64	-5.67775	0.540531	-10.504	8.27824e-26	1.06051e-22	143	323	536	1	4	1	334	2	TR54805_c3_g1_i1	8.37851e-31	XP_011676082	PREDICTED: RNA-directed DNA polymerase from mobile element jockey-like, partial [Strongylocentrotus purpuratus]	none
TR57704_c13_g1_i1	1516	169.627	-5.38942	0.539201	-9.9952	1.59968e-23	1.58503e-20	454	134	344	5	2	2	310.667	3	TR57704_c13_g1_i1		not available	not available	none
TR60626_c12_g2_i1	441	160.513	-4.46348	0.43781	-10.195	2.08703e-24	2.24363e-21	234	213	475	27	12	1	307.333	13.3333	TR60626_c12_g2_i1	0.000781852	XP_001201510	PREDICTED: putative ferric-chelate reductase 1 isoform X2 [Strongylocentrotus purpuratus]	Domon-like ligand-binding domains
TR5698_c0_g1_i1	422	173.097	-4.8229	0.558177	-8.64045	5.59936e-18	2.72402e-15	248	357	313	2	11	1	306	4.66667	TR5698_c0_g1_i1		not available	not available	none
TR40178_c0_g1_i1	1106	167.046	-4.97191	0.494373	-10.057	8.55736e-24	8.65476e-21	401	162	351	6	7	4	304.667	5.66667	TR40178_c0_g1_i1	1.07988e-121	NP_999805	C-type lectin domain protein precursor [Strongylocentrotus purpuratus] >gi|21637389|gb|AAM70488.1|AF519418_1 C-type lectin domain protein [Strongylocentrotus purpuratus]	C-type lectin-like domain					YES
TR51608_c1_g1_i1	233	166.429	-5.98994	0.496959	-12.0532	1.86565e-33	5.85321e-30	334	230	349	1	3	2	304.333	2	TR51608_c1_g1_i1		not available	not available	none
TR32455_c1_g1_i1	284	153.942	-4.8587	0.638585	-7.60854	2.77216e-14	8.71501e-12	429	39	440	0	0	0	302.667	0	TR32455_c1_g1_i1	2.91776e-33	XP_003729443	PREDICTED: uncharacterized protein LOC100893543 [Strongylocentrotus purpuratus]	none
TR52157_c6_g1_i3	1283	153.811	-4.60408	0.484141	-9.50979	1.91045e-21	1.47585e-18	268	165	454	5	10	6	295.667	7	TR52157_c6_g1_i3		not available	not available	none
TR49934_c0_g1_i1	606	138.159	-4.44844	0.580266	-7.66621	1.77159e-14	5.73362e-12	159	136	576	1	9	2	290.333	4	TR49934_c0_g1_i1		not available	not available	none
TR45590_c0_g1_i1	3483	151.558	-5.03333	0.46386	-10.851	1.97306e-27	3.09508e-24	248	198	419	4	10	3	288.333	5.66667	TR45590_c0_g1_i1	1.41589e-32	XP_003727742	PREDICTED: uncharacterized protein LOC100891983 [Strongylocentrotus purpuratus]	mmunoglobulin domain (2x)					YES
TR49439_c0_g1_i1	1077	150.512	-4.75544	0.396999	-11.9785	4.60819e-33	1.33664e-29	247	185	427	14	12	3	286.333	9.66667	TR49439_c0_g1_i1		not available	not available	none
TR51993_c7_g7_i2	634	147.245	-5.65036	0.466987	-12.0996	1.0612e-33	3.47103e-30	231	190	437	3	6	1	286	3.33333	TR51993_c7_g7_i2		not available	not available	none
TR55205_c2_g1_i1	5391	148.989	-3.87903	0.399663	-9.70576	2.84956e-22	2.48899e-19	179	212	449	21	18	11	280	16.6667	TR55205_c2_g1_i1	0	ABG00199	BMP2/4 [Paracentrotus lividus]	Transforming growth factor-beta	TGF-beta propeptide				YES
TR57378_c11_g3_i1	1494	137.177	-4.03938	0.457801	-8.82344	1.10993e-18	5.9453e-16	190	120	519	18	14	6	276.333	12.6667	TR57378_c11_g3_i1		not available	not available	none
TR57379_c7_g9_i1	665	132.807	-5.41105	0.520121	-10.4035	2.39115e-25	2.82763e-22	137	192	475	3	1	3	268	2.33333	TR57379_c7_g9_i1		not available	not available	none
TR56357_c3_g1_i1	398	114.297	-4.7581	0.615927	-7.7251	1.11767e-14	3.64797e-12	103	55	635	2	2	0	264.333	1.33333	TR56357_c3_g1_i1	2.4109	XP_014680988	PREDICTED: MAM and LDL-receptor class A domain-containing protein 2-like [Priapulus caudatus]	none
TR62474_c1_g1_i1	476	127.238	-4.1303	0.610962	-6.76032	1.37692e-11	3.04129e-09	94	183	515	0	6	3	264	3	TR62474_c1_g1_i1		not available	not available	none
TR55242_c2_g1_i1	462	124.645	-4.6487	0.594674	-7.81721	5.4007e-15	1.83278e-12	210	79	491	0	4	2	260	2	TR55242_c2_g1_i1	2.72882e-30	XP_003725754	PREDICTED: CUB and zona pellucida-like domain-containing protein 1 [Strongylocentrotus purpuratus]	Zona pellucida-like domain
TR60644_c1_g3_i1	478	151.365	-4.34408	0.583109	-7.44987	9.34353e-14	2.72042e-11	429	161	187	17	5	0	259	7.33333	TR60644_c1_g3_i1	4.20335	WP_008237124	anti-sigma factor [Pedobacter sp. BAL39] >gi|149233208|gb|EDM38582.1| putative anti-sigma factor [Pedobacter sp. BAL39]	none
TR49910_c4_g1_i1	415	158.362	-4.10667	0.612378	-6.70609	1.99904e-11	4.32835e-09	456	224	86	16	3	1	255.333	6.66667	TR49910_c4_g1_i1	3.95121	WP_004318742	5'-nucleosidase [Campylobacter rectus] >gi|222879677|gb|EEF14767.1| hypothetical protein CAMRE0001_0765 [Campylobacter rectus RM3267]	none
TR10781_c0_g2_i1	442	150.216	-4.83403	0.568846	-8.49795	1.92972e-17	8.75091e-15	215	359	187	4	8	0	253.667	4	TR10781_c0_g2_i1		not available	not available	none
TR54336_c2_g1_i3	2225	126.202	-4.57932	0.515331	-8.88619	6.32418e-19	3.48465e-16	137	173	448	4	11	2	252.667	5.66667	TR54336_c2_g1_i3	3.05834e-119	XP_011680152	PREDICTED: sugar phosphate exchanger 3 [Strongylocentrotus purpuratus]	Major Facilitator Superfamily (MFS)					YES
TR55729_c4_g1_i1	1242	136.609	-3.89556	0.496202	-7.85075	4.13544e-15	1.42863e-12	327	100	325	26	14	3	250.667	14.3333	TR55729_c4_g1_i1		not available	not available	none
TR54729_c8_g5_i1	1134	114.772	-4.4792	0.560401	-7.99286	1.31847e-15	4.9436e-13	80	120	551	9	3	2	250.333	4.66667	TR54729_c8_g5_i1	1.14838e-47	XP_003731554	PREDICTED: uncharacterized protein LOC576395 [Strongylocentrotus purpuratus]	BTB/POZ domain
TR52177_c1_g1_i2	1926	135.6	-4.50569	0.49903	-9.02889	1.73419e-19	1.03332e-16	303	147	290	20	4	2	246.667	8.66667	TR52177_c1_g1_i2	0	XP_011672470	PREDICTED: CMP-N-acetylneuraminate-poly-alpha-2,8-sialyltransferase-like [Strongylocentrotus purpuratus]	Glycosyltransferase family 29 (sialyltransferase)					Yes (2.M)
TR13060_c0_g1_i1	314	137.141	-4.87237	0.470792	-10.3493	4.21559e-25	4.90956e-22	219	243	275	7	11	1	245.667	6.33333	TR13060_c0_g1_i1		not available	not available	none
TR26712_c0_g1_i1	835	137.613	-4.52734	0.619631	-7.30651	2.74167e-13	7.52638e-11	126	344	266	0	6	0	245.333	2	TR26712_c0_g1_i1	6.84074e-33	XP_011680789	PREDICTED: putative ferric-chelate reductase 1 isoform X2 [Strongylocentrotus purpuratus] >gi|780142003|ref|XP_011680790.1| PREDICTED: putative ferric-chelate reductase 1 isoform X3 [Strongylocentrotus purpuratus]	Domon-like ligand-binding domains					YES
TR26712_c0_g1_i2	786	124.645	-5.69566	0.525045	-10.8479	2.03963e-27	3.1672e-24	257	109	363	2	2	1	243	1.66667	TR26712_c0_g1_i2	1.43413e-31	XP_011680789	PREDICTED: putative ferric-chelate reductase 1 isoform X2 [Strongylocentrotus purpuratus] >gi|780142003|ref|XP_011680790.1| PREDICTED: putative ferric-chelate reductase 1 isoform X3 [Strongylocentrotus purpuratus]	Domon-like ligand-binding domains					YES
TR56067_c1_g1_i1	3828	125.538	-4.35043	0.451856	-9.62792	6.09507e-22	5.02719e-19	241	142	317	23	7	2	233.333	10.6667	TR56067_c1_g1_i1	3.32332e-06	XP_013171016	PREDICTED: neurotrimin-like [Papilio xuthus]	Immunoglobulin domain					YES
TR42332_c0_g1_i2	322	131.211	-4.15446	0.542716	-7.65494	1.93406e-14	6.23318e-12	380	89	227	14	6	4	232	8	TR42332_c0_g1_i2	0.227384	CDY18426	BnaA04g21610D [Brassica napus]	none
TR54410_c3_g1_i1	301	123.98	-4.50213	0.468334	-9.61307	7.04177e-22	5.74282e-19	263	135	283	16	4	4	227	8	TR54410_c3_g1_i1		not available	not available	none
TR39619_c1_g1_i1	1260	117.457	-4.46527	0.62801	-7.11019	1.15884e-12	2.94947e-10	338	59	262	0	4	0	219.667	1.33333	TR39619_c1_g1_i1	1.15976e-95	XP_799965	PREDICTED: sporozoite surface protein 2-like isoform X2 [Strongylocentrotus purpuratus]	CTL: C-type Lectin	Collagen triple helix repeat (20 copies)				YES
TR62474_c4_g1_i1	670	94.7809	-4.83137	0.619078	-7.80414	NA	NA	76	65	508	0	0	1	216.333	0.333333	TR62474_c4_g1_i1	8.41371	OIN90442	hypothetical protein AUJ42_03035 [Candidatus Collierbacteria bacterium CG1_02_44_10]	none
TR63639_c2_g2_i9	3764	106.156	-3.94446	0.530916	-7.42954	1.08976e-13	3.14313e-11	113	124	410	9	16	1	215.667	8.66667	TR63639_c2_g2_i9	0	XP_003728547	PREDICTED: four-jointed box protein 1-like [Strongylocentrotus purpuratus] >gi|780182285|ref|XP_011662184.1| PREDICTED: four-jointed box protein 1-like [Strongylocentrotus purpuratus]	C-terminal putative kinase domain of FAM20
TR39155_c0_g1_i1	1071	101.195	-4.4005	0.557511	-7.89313	2.94702e-15	1.0463e-12	145	64	436	11	3	1	215	5	TR39155_c0_g1_i1	1.28446e-19	NP_001186811	selenoprotein M precursor [Saccoglossus kowalevskii]	Sep15/SelM redox domain
TR9040_c0_g1_i1	241	111.239	-5.58028	0.577456	-9.66357	4.30611e-22	3.63725e-19	268	86	283	0	2	0	212.333	0.666667	TR9040_c0_g1_i1	5.00302	WP_035053062	endonuclease III [Carnobacterium pleistocenium]	none
TR55354_c3_g2_i3	3229	104.474	-5.65962	0.541417	-10.4533	1.41459e-25	1.73972e-22	115	149	369	0	2	1	211	1	TR55354_c3_g2_i3	2.47656e-111	XP_011662565	PREDICTED: uncharacterized protein LOC105437550 [Strongylocentrotus purpuratus]	none
TR18138_c0_g1_i1	237	110.474	-4.64302	0.617325	-7.5212	5.42764e-14	1.63286e-11	328	47	244	0	2	1	206.333	1	TR18138_c0_g1_i1		not available	not available	none
TR57379_c6_g1_i1	1551	91.1923	-4.29613	0.622989	-6.896	5.34886e-12	1.23837e-09	147	38	406	0	1	2	197	1	TR57379_c6_g1_i1		not available	not available	none
TR58386_c0_g1_i1	449	89.2574	-4.30069	0.602169	-7.14199	9.1987e-13	2.36474e-10	134	40	406	1	3	2	193.333	2	TR58386_c0_g1_i1	0.643772	WP_059961606	transcriptional regulator [Burkholderia ubonensis] >gi|978953867|gb|KVS41450.1| hypothetical protein WK37_19990 [Burkholderia ubonensis] >gi|978966459|gb|KVS53837.1| hypothetical protein WK38_07925 [Burkholderia ubonensis] >gi|978982853|gb|KVS69988.1| hypothetical protein WK42_28720 [Burkholderia ubonensis] >gi|978998067|gb|KVS85030.1| hypothetical protein WK43_22980 [Burkholderia ubonensis] >gi|…	none
TR46380_c0_g1_i1	1029	99.2295	-5.67068	0.514082	-11.0307	2.71772e-28	4.64217e-25	159	161	232	0	3	1	184	1.33333	TR46380_c0_g1_i1	2.23308e-32	XP_003725273	PREDICTED: uncharacterized protein LOC100891699 [Strongylocentrotus purpuratus]	none					YES
TR54632_c3_g1_i2	2252	93.3058	-5.11288	0.521122	-9.81129	1.00671e-22	9.10366e-20	92	159	298	6	1	1	183	2.66667	TR54632_c3_g1_i2	0.600404	KYG39991	hypothetical protein M433DRAFT_9453 [Acidomyces richmondensis BFW]	none
TR56251_c7_g4_i1	1023	89.4763	-4.17369	0.574466	-7.26534	3.72109e-13	1.00712e-10	185	38	323	9	4	1	182	4.66667	TR56251_c7_g4_i1		not available	not available	none
TR52999_c0_g1_i1	2400	93.1537	-5.34722	0.485992	-11.0027	3.70874e-28	6.19723e-25	160	109	271	3	2	2	180	2.33333	TR52999_c0_g1_i1	0	XP_799905	PREDICTED: uncharacterized protein LOC576492 [Strongylocentrotus purpuratus]	none					YES
TR60635_c7_g3_i1	1385	85.9334	-4.95119	0.5793	-8.54685	1.26499e-17	5.89292e-15	166	47	318	2	1	1	177	1.33333	TR60635_c7_g3_i1		not available	not available	none
TR61061_c0_g1_i1	3164	95.844	-4.55851	0.554364	-8.22296	1.98535e-16	8.05297e-14	161	149	216	0	5	3	175.333	2.66667	TR61061_c0_g1_i1	1.59225e-91	XP_799857	PREDICTED: uncharacterized protein LOC575882 [Strongylocentrotus purpuratus]	none					YES
TR53225_c1_g1_i3	584	85.9899	-4.77768	0.552031	-8.65473	4.94081e-18	2.44228e-15	125	95	297	0	4	2	172.333	2	TR53225_c1_g1_i3	3.99854	WP_072364307	hypothetical protein [Chitinophaga sancti]	none
TR21048_c0_g1_i1	442	93.7701	-4.70001	0.564178	-8.33072	8.03504e-17	3.36574e-14	180	131	204	0	6	1	171.667	2.33333	TR21048_c0_g1_i1		not available	not available	none
TR28416_c0_g2_i1	686	99.252	-4.88264	0.559722	-8.72333	2.70143e-18	1.36161e-15	118	249	143	4	4	0	170	2.66667	TR28416_c0_g2_i1	0.289795	XP_011664498	PREDICTED: uncharacterized protein LOC105438418 [Strongylocentrotus purpuratus]	none
TR53225_c1_g1_i1	779	84.7398	-4.94298	0.513191	-9.63186	5.86563e-22	4.87418e-19	95	130	275	2	5	1	166.667	2.66667	TR53225_c1_g1_i1		not available	not available	none
TR86965_c0_g1_i1	449	95.757	-5.12134	0.594463	-8.61506	6.99027e-18	3.35817e-15	281	98	117	2	1	0	165.333	1	TR86965_c0_g1_i1		not available	not available	none
TR54613_c0_g1_i2	3399	84.3485	-5.40703	0.497914	-10.8594	1.7997e-27	2.85225e-24	132	106	257	3	3	0	165	2	TR54613_c0_g1_i2	0	XP_791600	PREDICTED: macrophage metalloelastase [Strongylocentrotus purpuratus]	Zinc-dependent metalloprotease	Hemopexin-like repeats	Putative peptidoglycan binding domain			YES
TR35034_c0_g1_i1	408	81.9542	-5.12212	0.59274	-8.64143	5.55131e-18	2.71784e-15	182	53	252	0	2	0	162.333	0.666667	TR35034_c0_g1_i1		not available	not available	none
TR857_c0_g1_i1	291	86.1093	-4.68165	0.520863	-8.98826	2.51175e-19	1.46818e-16	184	82	221	8	1	2	162.333	3.66667	TR857_c0_g1_i1	1.03788e-40	NP_999807	primary mesenchyme specific protein MSP130-related-2 precursor [Strongylocentrotus purpuratus] >gi|21637393|gb|AAM70490.1|AF519420_1 primary mesenchyme specific protein MSP130-related-2 [Strongylocentrotus purpuratus]	none
TR51772_c0_g1_i1	1025	85.1899	-4.20226	0.531604	-7.90487	2.68223e-15	9.61164e-13	105	138	241	3	11	1	161.333	5	TR51772_c0_g1_i1		not available	not available	none
TR45469_c0_g1_i3	1386	88.3476	-4.30263	0.467026	-9.21283	3.17649e-20	2.07796e-17	185	99	199	14	5	2	161	7	TR45469_c0_g1_i3	1.95046e-50	XP_011676406	PREDICTED: uncharacterized protein LOC105444182 [Strongylocentrotus purpuratus]	none					YES
TR54805_c3_g2_i1	838	81.5528	-5.23523	0.600441	-8.71897	2.80738e-18	1.40579e-15	50	173	256	0	1	0	159.667	0.333333	TR54805_c3_g2_i1	1.90371e-07	XP_019629893	PREDICTED: uncharacterized protein LOC109474123 [Branchiostoma belcheri]	none
TR49358_c0_g2_i1	1291	86.9389	-4.84408	0.612715	-7.90592	2.65954e-15	9.55259e-13	254	53	172	0	2	0	159.667	0.666667	TR49358_c0_g2_i1	6.08372e-89	XP_793473	PREDICTED: snaclec B6-like [Strongylocentrotus purpuratus]	CTL: C-type Lectin					YES
TR42210_c0_g1_i1	2058	91.2105	-4.34288	0.632038	-6.87122	6.36534e-12	1.45617e-09	55	274	143	0	3	0	157.333	1	TR42210_c0_g1_i1	6.18794e-109	XP_013420095	PREDICTED: fibropellin-1-like [Lingula anatina]	Fibronectin type III domain (2x)	cbEGF like dom (10x)				YES
TR53291_c2_g3_i1	1028	86.6113	-4.58089	0.584137	-7.84214	4.42928e-15	1.52671e-12	192	108	171	9	0	0	157	3	TR53291_c2_g3_i1	9.3499	WP_047955136	arsenical resistance operon transcriptional repressor ArsD [Enterobacter cloacae] >gi|837356401|gb|AKM86434.1| arsenic resistance operon repressor [Enterobacter cloacae]	none	multiple gene transcript??
TR54576_c8_g4_i1	378	75.1639	-4.6918	0.531096	-8.83419	1.00824e-18	5.41949e-16	88	86	290	4	5	0	154.667	3	TR54576_c8_g4_i1		not available	not available	none
TR20028_c0_g1_i1	2108	81.173	-4.52657	0.558598	-8.10344	5.34249e-16	2.06357e-13	176	73	213	1	6	1	154	2.66667	TR20028_c0_g1_i1		not available	not available	none
TR64075_c9_g3_i7	1913	85.0179	-4.8096	0.632968	-7.59849	2.99603e-14	9.32346e-12	273	43	145	0	0	0	153.667	0	TR64075_c9_g3_i7	0	XP_782112	PREDICTED: fibronectin-like, partial [Strongylocentrotus purpuratus]	Fibronectin type 3 domain (4x)					YES
TR15315_c0_g2_i1	255	78.4511	-5.92557	0.544172	-10.8891	1.29854e-27	2.12366e-24	139	97	217	0	0	1	151	0.333333	TR15315_c0_g2_i1	1.25119e-33	XP_003729443	PREDICTED: uncharacterized protein LOC100893543 [Strongylocentrotus purpuratus]	none
TR47256_c0_g1_i2	1192	74.2907	-5.42926	0.58398	-9.297	1.44464e-20	9.95894e-18	147	56	245	0	1	0	149.333	0.333333	TR47256_c0_g1_i2		not available	not available	none
TR57678_c5_g1_i2	670	77.7847	-4.2528	0.540832	-7.86344	3.73737e-15	1.30578e-12	112	115	215	3	10	0	147.333	4.33333	TR57678_c5_g1_i2	0.3093	EPS64387	hypothetical protein M569_10395, partial [Genlisea aurea]	Tubulin protein family of FtsZ and CetZ-like
TR28416_c0_g1_i1	939	80.7394	-5.84279	0.55198	-10.5851	3.49255e-26	4.70973e-23	156	124	159	0	0	1	146.333	0.333333	TR28416_c0_g1_i1	0.476537	XP_011664498	PREDICTED: uncharacterized protein LOC105438418 [Strongylocentrotus purpuratus]	none
TR21386_c0_g1_i1	299	75.7792	-5.1526	0.61693	-8.35199	6.71208e-17	2.84256e-14	198	42	198	0	0	0	146	0	TR21386_c0_g1_i1	1.36699	WP_073495734	hypothetical protein [Enterococcus faecalis]	none
TR92210_c0_g1_i1	361	81.9479	-4.82564	0.502202	-9.60896	7.32871e-22	5.9297e-19	168	119	149	3	4	2	145.333	3	TR92210_c0_g1_i1	2.43568	GAT16577	hypothetical repeat protein [Mycobacterium thermoresistibile]	none
TR26294_c0_g1_i1	886	76.1113	-4.14371	0.573304	-7.22777	4.90978e-13	1.30811e-10	74	139	223	1	8	1	145.333	3.33333	TR26294_c0_g1_i1		not available	not available	none
TR50865_c8_g1_i1	239	88.5257	-4.88637	0.621335	-7.86431	3.71145e-15	1.29968e-12	133	233	67	0	1	0	144.333	0.333333	TR50865_c8_g1_i1	5.65767	WP_045085678	hypothetical protein [[Clostridium] cellulosi] >gi|673067294|emb|CDZ24649.1| rRNA (guanine-N(1)-)-methyltransferase [ [[Clostridium] cellulosi]	none
TR60424_c2_g1_i1	1267	66.5038	-3.96615	0.586576	-6.76152	1.36547e-11	3.02035e-09	95	31	304	6	2	2	143.333	3.33333	TR60424_c2_g1_i1		not available	not available	none
TR56756_c1_g1_i1	264	72.9042	-4.27504	0.648315	-6.59407	4.27941e-11	8.74832e-09	247	25	124	0	0	0	132	0	TR56756_c1_g1_i1		not available	not available	none
TR62425_c2_g12_i1	1685	65.5978	-4.11838	0.511305	-8.05465	7.97085e-16	3.04816e-13	128	53	198	5	5	3	126.333	4.33333	TR62425_c2_g12_i1	1.37202e-114	XP_011664412	PREDICTED: galactosylceramide sulfotransferase-like, partial [Strongylocentrotus purpuratus]	Sulfotransferase family
TR55205_c0_g1_i1	378	65.2538	-5.48801	0.531876	-10.3182	5.83002e-25	6.68843e-22	105	91	180	3	0	0	125.333	1	TR55205_c0_g1_i1		not available	not available	none
TR56069_c3_g1_i1	294	59.2727	-4.60527	0.589786	-7.80838	5.79292e-15	1.96155e-12	107	34	229	2	2	0	123.333	1.33333	TR56069_c3_g1_i1	2.5159e-17	XP_003729304	PREDICTED: metalloproteinase inhibitor 2 [Strongylocentrotus purpuratus]	NTR_like domain
TR47635_c0_g1_i1	2408	66.5553	-4.3804	0.470769	-9.30477	1.34284e-20	9.34091e-18	83	116	170	5	6	2	123	4.33333	TR47635_c0_g1_i1	0	XP_011670359	PREDICTED: amiloride-sensitive sodium channel subunit beta-like [Strongylocentrotus purpuratus]	Amiloride-sensitive sodium channel
TR54721_c0_g1_i1	2403	69.2104	-4.22046	0.572478	-7.37228	1.6774e-13	4.76649e-11	64	179	117	8	3	0	120	3.66667	TR54721_c0_g1_i1		not available	not available	none
TR63010_c3_g5_i4	681	58.1902	-4.09326	0.539114	-7.59257	3.13612e-14	9.72006e-12	91	47	216	4	6	1	118	3.66667	TR63010_c3_g5_i4		not available	not available	none
TR57663_c0_g1_i3	2460	61.2023	-4.94859	0.544717	-9.08471	1.03978e-19	6.39379e-17	63	118	168	4	1	0	116.333	1.66667	TR57663_c0_g1_i3	6.31178	OGJ48537	hypothetical protein A2244_02495 [Candidatus Peregrinibacteria bacterium RIFOXYA2_FULL_41_18] >gi|1083931071|gb|OGJ48869.1| hypothetical protein A2344_02895 [Candidatus Peregrinibacteria bacterium RIFOXYB12_FULL_41_12] >gi|1083935939|gb|OGJ53205.1| hypothetical protein A2448_00865 [Candidatus Peregrinibacteria bacterium RIFOXYC2_FULL_41_22] >gi|1083936787|gb|OGJ53929.1| hypothetical protein A2336…	none
TR39169_c0_g1_i1	474	60.481	-4.16285	0.49777	-8.36301	6.11404e-17	2.64764e-14	109	77	150	12	2	1	112	5	TR39169_c0_g1_i1		not available	not available	none
TR61660_c0_g3_i2	1205	58.3444	-5.06049	0.53579	-9.44491	3.55724e-21	2.66758e-18	70	101	163	3	0	1	111.333	1.33333	TR61660_c0_g3_i2		not available	not available	none
TR44416_c0_g1_i1	1509	66.6222	-3.95977	0.620216	-6.3845	1.71962e-10	3.18887e-08	198	85	43	3	4	0	108.667	2.33333	TR44416_c0_g1_i1		not available	not available	none
TR47439_c0_g1_i1	1980	58.9513	-3.93884	0.521081	-7.55898	4.06249e-14	1.24408e-11	134	50	142	10	3	2	108.667	5	TR47439_c0_g1_i1	0	XP_011664479	PREDICTED: uncharacterized protein LOC579173 isoform X2 [Strongylocentrotus purpuratus]	Otopetrin
TR48793_c1_g1_i1	1749	51.011	-4.0302	0.547412	-7.36227	1.80808e-13	5.10012e-11	56	49	215	5	4	1	106.667	3.33333	TR48793_c1_g1_i1	4.4506e-62	XP_011676753	PREDICTED: flocculation protein FLO11-like [Strongylocentrotus purpuratus]	C-terminal domain of Retinoic acid-inducible gene (RIG)-I-like Receptors	CTL: C-type Lectin (2x)				Yes (2.M)
TR45186_c0_g1_i1	1237	55.4356	-4.11553	0.500671	-8.22003	2.03459e-16	8.23097e-14	88	66	165	11	2	1	106.333	4.66667	TR45186_c0_g1_i1	1.91777e-61	XP_011682962	PREDICTED: uncharacterized protein LOC105447054 [Strongylocentrotus purpuratus]	none					YES
TR53584_c8_g2_i4	574	51.4787	-4.18319	0.577053	-7.24923	4.19143e-13	1.12648e-10	60	59	196	0	3	2	105	1.66667	TR53584_c8_g2_i4		not available	not available	none
TR57531_c1_g1_i4	1944	57.5423	-3.88192	0.602363	-6.44449	1.15993e-10	2.22616e-08	99	97	113	11	0	0	103	3.66667	TR57531_c1_g1_i4	1.76199e-47	XP_011674791	PREDICTED: uncharacterized protein LOC100893890 isoform X2 [Strongylocentrotus purpuratus]	von Willebrand factor type C domain					YES
TR61595_c0_g1_i4	4295	54.4227	-4.67848	0.57619	-8.11969	4.67395e-16	1.81446e-13	49	116	140	0	2	1	101.667	1	TR61595_c0_g1_i4	0	XP_011667217	PREDICTED: uncharacterized protein LOC105439676 [Strongylocentrotus purpuratus]	Coagulation factor 5/8 C-terminal domain	Immunoglobulin domain (3x)
TR40000_c0_g1_i1	1232	58.8065	-5.10747	0.593846	-8.60066	7.92575e-18	3.77221e-15	125	102	77	0	1	0	101.333	0.333333	TR40000_c0_g1_i1	9.9831e-07	XP_011670749	PREDICTED: RING finger protein B-like [Strongylocentrotus purpuratus]	none
TR55205_c1_g1_i1	494	51.9752	-3.88702	0.524327	-7.41335	1.23145e-13	3.51226e-11	64	71	167	11	1	2	100.667	4.66667	TR55205_c1_g1_i1		not available	not available	none
TR31115_c0_g2_i1	417	53.8053	-5.12642	0.552739	-9.27457	1.78341e-20	1.20777e-17	108	68	125	3	0	0	100.333	1	TR31115_c0_g2_i1		not available	not available	none
TR26184_c2_g1_i1	243	50.4227	-4.40748	0.559833	-7.87284	3.46675e-15	1.21677e-12	73	61	164	0	4	1	99.3333	1.66667	TR26184_c2_g1_i1		not available	not available	none
TR58106_c0_g1_i2	622	50.249	-4.96765	0.583196	-8.51798	1.62366e-17	7.4509e-15	45	99	147	2	0	0	97	0.666667	TR58106_c0_g1_i2		not available	not available	none
TR55071_c0_g1_i2	1950	53.9217	-4.50996	0.546551	-8.25167	1.56193e-16	6.4031e-14	94	86	111	0	3	2	97	1.66667	TR55071_c0_g1_i2		not available	not available	none
TR98919_c0_g1_i1	720	49.4651	-4.20695	0.574595	-7.32158	2.45067e-13	6.76376e-11	66	72	150	8	0	0	96	2.66667	TR98919_c0_g1_i1	8.54321	OGI04571	hypothetical protein A2X42_07660 [Candidatus Margulisbacteria bacterium GWF2_38_17]	Nucleoside diphosphate kinases (NDP kinases, NDPks)
TR57531_c1_g1_i3	1713	48.0436	-4.86823	0.530921	-9.16941	4.75636e-20	3.00904e-17	71	60	152	2	1	1	94.3333	1.33333	TR57531_c1_g1_i3	6.41423e-21	NP_999675	alpha-2 collagen [Strongylocentrotus purpuratus] >gi|161449|gb|AAA30040.1| alpha-2 collagen [Strongylocentrotus purpuratus]	none					YES
TR60477_c5_g5_i1	525	56.7925	-4.53925	0.606767	-7.48104	7.37347e-14	2.18405e-11	102	129	50	2	1	0	93.6667	1	TR60477_c5_g5_i1		not available	not available	none
TR87910_c0_g1_i1	254	50.6398	-4.37563	0.633487	-6.90722	4.94255e-12	1.15299e-09	155	23	103	1	0	0	93.6667	0.333333	TR87910_c0_g1_i1	2.42633e-08	XP_799923	PREDICTED: glycine, alanine and asparagine-rich protein-like [Strongylocentrotus purpuratus]	none
TR60994_c3_g1_i2	1021	49.22	-4.19479	0.564076	-7.43656	1.03341e-13	2.99182e-11	69	74	137	0	5	1	93.3333	2	TR60994_c3_g1_i2		not available	not available	none
TR40121_c1_g1_i1	314	42.1626	-4.39844	0.623825	-7.05075	1.77955e-12	4.41956e-10	62	24	188	0	1	0	91.3333	0.333333	TR40121_c1_g1_i1	2.6109	EFV44208	hypothetical protein HMPREF0179_01981 [Bilophila wadsworthia 3_1_6]	none
TR63107_c3_g1_i3	290	42.4448	-4.07832	0.617037	-6.60952	3.8558e-11	7.9671e-09	40	43	191	0	3	0	91.3333	1	TR63107_c3_g1_i3		not available	not available	tRNA synthetases class I
TR19017_c0_g1_i1	579	52.621	-5.01281	0.614075	-8.16319	3.26285e-16	1.29948e-13	95	112	61	0	0	0	89.3333	0	TR19017_c0_g1_i1		not available	not available	none
TR53612_c0_g1_i2	2206	45.7774	-4.47723	0.57014	-7.85286	4.0667e-15	1.40805e-12	73	58	135	0	4	0	88.6667	1.33333	TR53612_c0_g1_i2		not available	not available	none
TR64040_c1_g5_i1	288	40.1322	-3.98246	0.635569	-6.26598	3.70487e-10	6.50914e-08	62	14	189	1	1	0	88.3333	0.666667	TR64040_c1_g5_i1		not available	not available	none
TR49505_c0_g2_i1	1128	39.4522	-4.327	0.625533	-6.9173	4.60344e-12	1.08044e-09	30	39	193	0	1	0	87.3333	0.333333	TR49505_c0_g2_i1		not available	not available	none
