# Supplementary material for: Integrative Transcriptome and Proteome Analysis of the Tube Foot and Adhesive Secretions of the Sea Urchin Paracentrotus lividus
Source: Int J Mol Sci. 2020 Jan 31;21(3):946. doi: 10.3390/ijms21030946 (PMC7037938; doi:10.3390/ijms21030946)
Supplement: Supplementary file 1 [file ijms-21-00946-s001.zip › SupplMat-Table6.xlsx]

## Sheet: Sheet2
Query	Number of HSPs	Lowest E-value	Accession (E-value)	Greatest identity %	Greatest HSP length
Arub-17	2	6.27e-18	TR48571_c0_g1_i2	42.42	1107
Arub-27	8	4.4e-20	TR60905_c1_g1_i1	56.25	483
Arub-31	47	3.91e-59	TR59872_c1_g1_i1	56.67	3765
Arub-3	41	2.12e-17	TR59872_c1_g1_i1	50	810
Arub-14	8	4.14e-06	TR59872_c1_g1_i1	50	195
Arub-11	1	5.36e-08	TR43200_c3_g1_i5	32.35	306
Arub-30	1	9.69e-96	TR57217_c2_g1_i1	33.93	1965
Arub-20	40	2.71e-41	TR63654_c4_g1_i1	45.95	996
Arub-6	41	2.25e-37	TR63654_c4_g1_i1	56	888
Arub-1	29	1.59e-22	TR63654_c4_g1_i1	40.62	783
Arub-24	4	8.39e-11	TR63654_c4_g1_i1	34.62	507
Arub-13	1	0	TR61622_c8_g1_i2	35.76	3168
Arub-10	88	6.42e-152	TR63383_c2_g1_i1	51.28	3681
Sfp1	69	6.24e-132	TR63383_c2_g1_i1	50	3690
Arub-25	190	8.2e-54	TR63383_c2_g1_i1	51.43	1593
Arub-4	3	1.23e-16	TR63383_c2_g1_i1	26.73	693
Arub-2	24	0.000254	TR63654_c4_g1_i1	47.06	396
Arub-26	21	0.00136	TR63654_c4_g1_i1	42.42	225
Arub-15	1	0.02	TR63313_c2_g13_i1	44.83	87
Arub-22	1	0.09	TR58231_c4_g1_i1	50	66
Arub-32	2	0.11	TR63654_c4_g1_i1	37.5	255
Arub-9	2	0.32	TR59419_c4_g1_i1	70	45
Arub-33	1	0.38	TR63313_c2_g13_i1	27.63	198
Arub-28	1	0.62	TR44666_c0_g1_i2	40.74	78
Arub-18	1	1	TR60905_c1_g1_i1	25.71	297
Arub-5	0		not available
Arub-7	0		not available
Arub-8	0		not available
Arub-12	0		not available
Arub-16	0		not available
Arub-19	0		not available
Arub-21	0		not available
Arub-23	0		not available
Arub-29	0		not available
