# Supplementary material for: Integrative Transcriptome and Proteome Analysis of the Tube Foot and Adhesive Secretions of the Sea Urchin Paracentrotus lividus
Source: Int J Mol Sci. 2020 Jan 31;21(3):946. doi: 10.3390/ijms21030946 (PMC7037938; doi:10.3390/ijms21030946)
Supplement: Supplementary file 1 [file ijms-21-00946-s001.zip › SupplMat-Table7.xlsx]

## Sheet: Planilha2
DIFFERENTIAL TRANSCRIPTOME DATA			LOCATION IN PROTEOME	BLAST			NCBI CONSERVED DOMAINS	INTERPRO SCAN			Sequence completeness	Signal peptide
Gene name	Transcr. Size	log2FoldChange		Lowest E-value	Accession number	First Hit		Biological process	Molecular function	Cellular component
TR60905_c1_g1_i1	3744	-1.68862	Disc & Stem & Adhesive secretion	N/A	ALY05410.1	Nectin variant 2 precursor [Paracentrotus lividus]	6x FA58C	N/A	N/A	N/A	full length	yes
TR63383_c2_g1_i1	5335	-4.39736	Disc & Adhesive Secretion	0	XP_011672802	PREDICTED: alpha-tectorin [Strongylocentrotus purpuratus]	vWD, C8, Gal, TIL, EGF	N/A	protein binding, carbohydrate binding	N/A	5' missing	No
TR43200_c3_g1_i5	1271	-5.11603	Disc & Adhesive Secretion	7.51123e-13	XP_002608167	hypothetical protein BRAFLDRAFT_90418 [Branchiostoma floridae]	TIL	N/A	N/A	N/A	full length	Yes
TR57217_c2_g1_i1	3425	-2.52916	Disc & Adhesive Secretion	0	XP_787204.3	PREDICTED: myeloperoxidase [Strongylocentrotus purpuratus]	N/A	response to oxidative stress; oxidation-reduction process	peroxidase activity; heme binding	N/A	full length	yes
TR63654_c4_g1_i1	5455	-4.52212	Disc	0	XP_011681901	PREDICTED: neurogenic locus notch homolog protein 1 isoform X1 [Strongylocentrotus purpuratus]	CUB, cbEGF	N/A	calcium ion binding, protein binding	N/A	5' missing	No
TR61622_c8_g1_i2	4243	-4.34276	Disc & Adhesive Secretion	0	XP_011676138	PREDICTED: alpha-2-macroglobulin-like protein 1 isoform X1 [Strongylocentrotus purpuratus]	N/A	N/A	endopeptidase inhibitor activity	extracellular region, extracellular space	5'missing	No
TR52215_c0_g3_i6	1680	-4.60553	Disc & Adhesive Secretion	4e-113	XP_011667465.1	PREDICTED: integumentary mucin C.1 [Strongylocentrotus purpuratus]	GHA	N/A	N/A	N/A	5'missing	No
TR58202_c1_g1_i1	1929	-4.42751	Disc & Adhesive Secretion	0.00765205	WP_072539073	hypothetical protein [Enterococcus faecium]	CTL	N/A	N/A	N/A	full length	Yes
TR50813_c1_g1_i4	2309	-3.65372	Disc & Adhesive Secretion	3e-87	XP_003725142.2	PREDICTED: uncharacterized protein LOC100892119 [Strongylocentrotus purpuratus]	FA58C, CCP	N/A	N/A	N/A	full length	Yes
TR50813_c1_g2_i1	970	-3.38024	Disc & Adhesive Secretion	3e-66	XP_011668097.1	PREDICTED: uncharacterized protein LOC105440060 [Strongylocentrotus purpuratus]	N/A	N/A	N/A	N/A	5' & 3' missing	No
TR46467_c1_g1_i2	1150	-2.86432	Disc & Adhesive Secretion	N/A	N/A	N/A	CTL	N/A	N/A	N/A	full length	Yes
TR46688_c0_g1_i1	2116	-2.07479	Disc & Adhesive Secretion	0	XP_011672804.1	PREDICTED: uncharacterized protein LOC100892803 [Strongylocentrotus purpuratus]	Gal; vWF, TIL, C8, EGF	N/A	carbohydrate binding	N/A	5' & 3' missing	No
TR35634_c1_g1_i1	612	-4.00287	Disc	2.84458e-07	XP_011662960	PREDICTED: uncharacterized protein LOC105437721 [Strongylocentrotus purpuratus]	N/A	N/A	N/A	N/A	full length	Yes
TR42843_c2_g1_i2	544	-4.40748	Disc	8.92134e-09	XP_011662960	PREDICTED: uncharacterized protein LOC105437721 [Strongylocentrotus purpuratus]	N/A	N/A	N/A	N/A	full length	Yes
TR55893_c4_g1_i1	2958	-5.22641	Disc & Adhesive Secretion	0	NP_999807	primary mesenchyme specific protein MSP130-related-2 precursor [Strongylocentrotus purpuratus]	N/A	N/A	protein binding	N/A	full length	Yes
TR51354_c0_g1_i3	3097	-6.21943	Adhesive Secretion	0	CAC20589	msp130 protein [Heliocidaris tuberculata]	N/A	N/A	protein binding	N/A	5'missing	No
FA58C: Coagulation factor 5/8 C-terminal domain
vWF:von Willebrand factor type D domain
C8: conserved cysteine residues domain
Gal: galactose binding lectin domain
TIL: Trypsin Inhibitor like cysteine rich domain
EGF: Epidermal growth factor domain
CUB: Complement C1r/C1s, Uegf, Bmp1 domain
DUF: Domain of unknown function
Fn3: Fibronectin type III domain
cbEGF: Calcium-binding EGF-like domain
GHA: Glycoprotein hormone alpha chain homologues
CTL: C-type lectin
CCP: Complement control protein modules
ZP: Zona pellucida-like domain (RF-2)
